# Supplementary material for: A catalog of curated breast cancer genes
Source: Breast Cancer Res Treat. 2021 Nov 10;191(2):431–41. doi: 10.1007/s10549-021-06441-y (PMC8763822; doi:10.1007/s10549-021-06441-y)
Supplement: Supplementary file 1 — Supplementary Table 1: Functional enrichment analysis performed in the 459 breast cancer genes using the g:Profiler [18] g:GOSt tool. Results from the analysis performed in data sources such as GO MF, GO CC, GO BP, KEGG, Reactome and WikiPathways are reported in separate tabs. (XLSX 348 kb) [file 10549_2021_6441_MOESM1_ESM.xlsx]

## Sheet: GO BP
Supplementary Table S1: Gene ontology analysis (Biological processes)
source	term_name	term_id	adjusted_p_value	negative_log10_of_adjusted_p_value	term_size	query_size	intersection_size	effective_domain_size	intersections
GO:BP	double-strand break repair	GO:0006302	2.91463e-07	2253541585955738	269	368	43	18117	BRIP1,FANCD2,MRE11,MSH2,NBN,PALB2,RAD50,RAD51C,RAD51D,RBBP8,RECQL,TEX15,ATM,BLM,BARD1,CHEK2,FANCM,ABRAXAS1,TP53,BRCA1,BRCA2,XRCC2,BABAM1,DCLRE1B,ERCC1,ERCC4,HUS1,MCM8,MGMT,MLH1,OGG1,PARP1,RAD51,RAD51B,WRAP53,WRN,XRCC1,XRCC3,XRCC5,XRCC6,ZNF365,HELQ,MUS81
GO:BP	response to ionizing radiation	GO:0010212	1.70061e-06	2.17694e+16	146	368	33	18117	FANCD2,MEN1,MSH2,POLG,STK11,ATM,BLM,CHEK2,ATR,ABRAXAS1,TP53,BRCA1,BRCA2,XRCC2,BABAM1,CDKN1A,DNMT3B,ERCC1,GATA3,GPX1,HUS1,ICAM1,MDM2,MGMT,MYC,PARP1,RAD51,TANK,TGFB1,TOPBP1,WRN,XRCC5,XRCC6
GO:BP	response to xenobiotic stimulus	GO:0009410	1.57423e-05	2.08029e+16	134	368	31	18117	CYP2C19,AHR,AHRR,APOBEC3A,CYP1A1,CYP1A2,CYP1B1,CYP2D6,CYP3A4,CYP3A5,EPHX1,GPX1,GSTM1,GSTO1,GSTO2,GSTP1,NAT2,NQO1,NQO2,PDCD6-AHRR,POR,PTGS1,SULT1A1,UGT1A10,UGT1A3,UGT1A4,UGT1A5,UGT1A6,UGT1A7,UGT1A8,UGT1A9
GO:BP	cellular response to xenobiotic stimulus	GO:0071466	3.76709e-06	2.0424e+16	127	368	30	18117	CYP2C19,AHR,AHRR,APOBEC3A,CYP1A1,CYP1A2,CYP1B1,CYP2D6,CYP3A4,CYP3A5,EPHX1,GSTM1,GSTO1,GSTO2,GSTP1,NAT2,NQO1,NQO2,PDCD6-AHRR,POR,PTGS1,SULT1A1,UGT1A10,UGT1A3,UGT1A4,UGT1A5,UGT1A6,UGT1A7,UGT1A8,UGT1A9
GO:BP	DNA recombination	GO:0006310	4.52332e-06	2.03445e+16	294	368	42	18117	BRIP1,FANCD2,MRE11,MSH2,MSH6,NBN,PALB2,RAD50,RAD51C,RAD51D,RBBP8,RECQL,TEX15,ATM,BLM,FANCM,BRCA1,BRCA2,XRCC2,APEX1,ERCC1,ERCC2,ERCC4,EXO1,FOXP3,HUS1,MCM8,MLH1,MLH3,PARP1,RAD51,RAD51B,TNFSF4,WRAP53,WRN,XRCC1,XRCC3,XRCC5,XRCC6,ZNF365,HELQ,MUS81
GO:BP	xenobiotic metabolic process	GO:0006805	0.000151139	1.98206e+16	122	368	29	18117	CYP2C19,AHR,AHRR,CYP1A1,CYP1A2,CYP1B1,CYP2D6,CYP3A4,CYP3A5,EPHX1,GSTM1,GSTO1,GSTO2,GSTP1,NAT2,NQO1,NQO2,PDCD6-AHRR,POR,PTGS1,SULT1A1,UGT1A10,UGT1A3,UGT1A4,UGT1A5,UGT1A6,UGT1A7,UGT1A8,UGT1A9
GO:BP	response to drug	GO:0042493	0.000246431	1.96083e+16	396	368	47	18117	CDH1,CYP2C19,PMS2,PTEN,CHEK2,ATR,TP53,ABCB1,ADSS1,APEX1,CDK1,CDKN1A,CDKN1B,COMT,CTNNB1,CYP1A1,CYP1A2,CYP2D6,CYP3A4,DNMT3B,DRD3,EHMT2,GATA3,ICAM1,IL1B,ITGA2,LTA,MDM2,MGMT,MTHFR,MYC,NCOA1,NQO1,OGG1,POR,PPARG,PPARGC1A,RAD51,SLC19A1,SLC6A4,SOD2,SST,TGFB1,TGFBR2,XPC,XRCC1,XRCC5
GO:BP	response to radiation	GO:0009314	5.2593e-05	1.92791e+16	461	368	50	18117	FANCD2,MEN1,MSH2,MSH6,NF1,POLG,PPM1D,STK11,ATM,BLM,CHEK2,HIF1A,ATR,ABRAXAS1,TP53,BRCA1,BRCA2,XRCC2,BABAM1,CDKN1A,DNMT3B,DRD3,ERCC1,ERCC2,ERCC4,ERCC5,GATA3,GPX1,HUS1,ICAM1,MDM2,MGMT,MMP1,MMP2,MMP3,MMP9,MYC,NR2F6,OGG1,PARP1,RAD51,SOD2,TANK,TGFB1,TOPBP1,WRN,XPA,XPC,XRCC5,XRCC6
GO:BP	double-strand break repair via homologous recombination	GO:0000724	0.00506457	1.72955e+16	138	368	28	18117	MRE11,NBN,PALB2,RAD50,RAD51C,RAD51D,RBBP8,RECQL,TEX15,ATM,BLM,FANCM,BRCA1,BRCA2,XRCC2,ERCC4,HUS1,MCM8,PARP1,RAD51,RAD51B,WRAP53,WRN,XRCC1,XRCC3,ZNF365,HELQ,MUS81
GO:BP	recombinational repair	GO:0000725	0.00723941	1.71403e+16	140	368	28	18117	MRE11,NBN,PALB2,RAD50,RAD51C,RAD51D,RBBP8,RECQL,TEX15,ATM,BLM,FANCM,BRCA1,BRCA2,XRCC2,ERCC4,HUS1,MCM8,PARP1,RAD51,RAD51B,WRAP53,WRN,XRCC1,XRCC3,ZNF365,HELQ,MUS81
GO:BP	regulation of DNA metabolic process	GO:0051052	0.496543	1.6304e+16	363	368	41	18117	MEN1,MRE11,MSH2,MSH6,NBN,RAD50,TEX15,ATM,BLM,ATR,ABRAXAS1,TP53,BRCA1,AXIN2,BABAM1,CDKN1A,CDKN2A,CTNNB1,EHMT2,ERCC1,ERCC2,ERCC4,FOXP3,GATA3,IL6,MAPK3,MGMT,MLH1,MYC,OGG1,PARP1,PPARG,PPARGC1A,RAD51,SUB1,TNFSF4,WRAP53,WRN,XRCC1,XRCC5,ZNF365
GO:BP	telomere maintenance	GO:0000723	0.544284	1626417463279559	165	368	29	18117	MRE11,NBN,RAD50,RAD51C,RAD51D,ATM,BLM,ATR,BRCA2,APEX1,CCNE1,CTNNB1,DCLRE1B,ERCC1,ERCC4,EXO1,HUS1,MAPK3,MYC,PARP1,RAD51,TERT,WRAP53,WRN,XRCC1,XRCC3,XRCC5,XRCC6,ZNF365
GO:BP	response to gamma radiation	GO:0010332	0.0866131	1606241622598871	55	368	19	18117	FANCD2,MEN1,POLG,ATM,CHEK2,ATR,TP53,BRCA2,XRCC2,CDKN1A,GATA3,GPX1,MDM2,MYC,PARP1,RAD51,WRN,XRCC5,XRCC6
GO:BP	telomere organization	GO:0032200	0.418789	1.5378e+16	178	368	29	18117	MRE11,NBN,RAD50,RAD51C,RAD51D,ATM,BLM,ATR,BRCA2,APEX1,CCNE1,CTNNB1,DCLRE1B,ERCC1,ERCC4,EXO1,HUS1,MAPK3,MYC,PARP1,RAD51,TERT,WRAP53,WRN,XRCC1,XRCC3,XRCC5,XRCC6,ZNF365
GO:BP	muscle cell proliferation	GO:0033002	0.62988	1.52007e+16	244	368	33	18117	JAK2,PTEN,ALOX12,CDK1,CDKN1A,CDKN1B,CFLAR,COMT,CTNNB1,DNMT1,ERBB4,FGFR2,FOXP1,GSTP1,IFNG,IGF1,IL6,ITGA2,MDM2,MIR499A,MMP2,MMP9,NQO2,PPARG,PPARGC1A,SOD2,TCF7L2,TERT,TGFBR1,TGFBR2,XRCC5,XRCC6,ZFPM2
GO:BP	flavonoid metabolic process	GO:0009812	0.82695	1508252097603388	16	368	12	18117	CYP1A1,POR,PPARGC1A,SULT1A1,UGT1A10,UGT1A3,UGT1A4,UGT1A5,UGT1A6,UGT1A7,UGT1A8,UGT1A9
GO:BP	regulation of smooth muscle cell proliferation	GO:0048660	21.0884	1467595588497978	174	368	28	18117	JAK2,PTEN,ALOX12,CDKN1A,CDKN1B,COMT,CTNNB1,DNMT1,FGFR2,FOXP1,GSTP1,IFNG,IGF1,IL6,ITGA2,MDM2,MIR499A,MMP2,MMP9,NQO2,PPARG,PPARGC1A,SOD2,TCF7L2,TERT,TGFBR2,XRCC5,XRCC6
GO:BP	smooth muscle cell proliferation	GO:0048659	2.77843	1.45562e+16	176	368	28	18117	JAK2,PTEN,ALOX12,CDKN1A,CDKN1B,COMT,CTNNB1,DNMT1,FGFR2,FOXP1,GSTP1,IFNG,IGF1,IL6,ITGA2,MDM2,MIR499A,MMP2,MMP9,NQO2,PPARG,PPARGC1A,SOD2,TCF7L2,TERT,TGFBR2,XRCC5,XRCC6
GO:BP	response to toxic substance	GO:0009636	179.814	1.27452e+16	243	368	30	18117	BRIP1,CDH1,FANCC,ABCG2,AHR,AKR1A1,CDK1,CDKN1A,CYP1A1,CYP1B1,DNMT3B,EHMT1,EHMT2,EPHX1,GPX1,GSTM1,GSTO1,GSTO2,GSTP1,MAPK3,MDM2,MGMT,NOS3,NQO1,PON1,PTGS1,RAD51,SLC6A4,SOD2,TXNRD2
GO:BP	cellular response to environmental stimulus	GO:0104004	1990.06	1.27011e+16	339	368	35	18117	PTEN,STK11,ATM,BLM,CHEK2,ATR,TP53,ADSS1,CASP8,CDKN1A,ERCC1,ERCC4,FAS,GATA3,HUS1,IL1B,ITGA2,MAPK3,MDM2,MGMT,MMP1,MMP2,MMP3,MMP9,MYC,PARP1,RAD51,SIPA1,TANK,TGFB1,WRN,XPA,XPC,XRCC5,XRCC6
GO:BP	cellular response to abiotic stimulus	GO:0071214	1990.06	1.27011e+16	339	368	35	18117	PTEN,STK11,ATM,BLM,CHEK2,ATR,TP53,ADSS1,CASP8,CDKN1A,ERCC1,ERCC4,FAS,GATA3,HUS1,IL1B,ITGA2,MAPK3,MDM2,MGMT,MMP1,MMP2,MMP3,MMP9,MYC,PARP1,RAD51,SIPA1,TANK,TGFB1,WRN,XPA,XPC,XRCC5,XRCC6
GO:BP	cellular response to radiation	GO:0071478	2765.4	1.25582e+16	196	368	27	18117	STK11,ATM,BLM,CHEK2,ATR,TP53,CDKN1A,ERCC1,ERCC4,GATA3,HUS1,MDM2,MGMT,MMP1,MMP2,MMP3,MMP9,MYC,PARP1,RAD51,TANK,TGFB1,WRN,XPA,XPC,XRCC5,XRCC6
GO:BP	response to UV	GO:0009411	356.39	1.24481e+16	151	368	24	18117	MEN1,MSH2,MSH6,STK11,ATR,TP53,BRCA2,CDKN1A,ERCC1,ERCC2,ERCC4,ERCC5,GPX1,HUS1,MDM2,MMP1,MMP2,MMP3,MMP9,MYC,PARP1,WRN,XPA,XPC
GO:BP	anatomical structure homeostasis	GO:0060249	511.155	1229144712288712	482	368	41	18117	MRE11,NBN,NF1,RAD50,RAD51C,RAD51D,STK11,ATM,BLM,BARD1,HIF1A,ATR,BRCA2,APEX1,CCNE1,CTNNB1,DCLRE1B,ERCC1,ERCC4,EXO1,FGGY,HUS1,IL6,ITGB3,MAPK3,MYC,NOS3,PARP1,PPARGC1B,RAD51,TERT,TGFB1,TLR9,WRAP53,WRN,XRCC1,XRCC3,XRCC5,XRCC6,ZNF365,SERPINA3
GO:BP	DNA damage checkpoint	GO:0000077	511.155	1229144712288712	154	368	24	18117	BRIP1,FANCD2,MRE11,MSH2,NBN,RINT1,ATM,BLM,CHEK2,ATR,ABRAXAS1,TP53,BRCA1,BABAM1,CDK1,CDKN1A,CDKN1B,HUS1,MDM2,MDM4,PIDD1,TOPBP1,XPC,MUS81
GO:BP	mitotic recombination	GO:0006312	552.969	1225729935201423	24	368	12	18117	MRE11,RAD50,RAD51C,RAD51D,BRCA2,ERCC1,ERCC2,ERCC4,MLH1,RAD51,XRCC1,XRCC3
GO:BP	response to estradiol	GO:0032355	638.171	1.21951e+16	141	368	23	18117	PTEN,RBBP8,BCL2L11,CASP8,CDKN1B,CFLAR,CTNNB1,CYP19A1,CYP1A2,DNMT3B,ESR1,ESR2,GH1,GSTP1,ITGA2,NCOA1,NCOA3,NQO1,OGG1,PPARGC1A,SLC6A4,SSTR2,TGFB1
GO:BP	cellular response to chemical stress	GO:0062197	13647.6	1186494285190744	365	368	35	18117	FANCC,FANCD2,JAK2,ATM,HIF1A,TP53,APEX1,CDK1,CFLAR,CTNNB1,CYP1B1,DNMT3B,FAS,GPX1,GSTP1,HSPA1A,IL6,MAPK3,MDM2,MGMT,MMP2,MMP3,MMP9,MTR,NOS3,NQO1,PARP1,PPARG,PPARGC1A,PPARGC1B,SOD2,TLR6,TXNRD2,XRCC5,XRCC6
GO:BP	signal transduction by p53 class mediator	GO:0072331	17126.7	1.17663e+16	268	368	30	18117	BRIP1,MRE11,MSH2,NBN,PPM1D,RAD50,RBBP8,STK11,ATM,BLM,BARD1,CHEK2,ATR,TP53,BRCA1,BRCA2,CDK1,CDKN1A,CDKN1B,CDKN2A,EHMT1,EHMT2,EXO1,HUS1,MDM2,MDM4,PHLDA3,PIDD1,TOPBP1,WRN
GO:BP	DNA integrity checkpoint	GO:0031570	17926.7	1.17465e+16	164	368	24	18117	BRIP1,FANCD2,MRE11,MSH2,NBN,RINT1,ATM,BLM,CHEK2,ATR,ABRAXAS1,TP53,BRCA1,BABAM1,CDK1,CDKN1A,CDKN1B,HUS1,MDM2,MDM4,PIDD1,TOPBP1,XPC,MUS81
GO:BP	cell cycle checkpoint	GO:0000075	22055.6	1165648065514202	216	368	27	18117	BRIP1,FANCD2,MRE11,MSH2,NBN,RINT1,ATM,BLM,CHEK2,ATR,APC,ABRAXAS1,TP53,BRCA1,BABAM1,CDK1,CDKN1A,CDKN1B,DCLRE1B,HUS1,MDM2,MDM4,PIDD1,TOPBP1,XPC,XRCC3,MUS81
GO:BP	meiosis I cell cycle process	GO:0061982	6456.07	111900318516583	128	368	21	18117	BRIP1,FANCD2,MRE11,MSH6,RAD50,RAD51C,RAD51D,TEX15,ATM,FANCM,BRCA2,BCL2L11,CCNE1,EHMT2,ERCC1,ERCC4,MLH1,MLH3,RAD51,RAD51B,MUS81
GO:BP	DNA replication	GO:0006260	8302.3	1.10808e+16	286	368	30	18117	BRIP1,MRE11,NBN,POLG,RAD50,RBBP8,RECQL,ATM,BLM,BARD1,CHEK2,FANCM,ATR,TP53,BRCA1,BRCA2,CCNE1,CDK1,EHMT2,EXO1,HUS1,MCM8,NFIA,NFIX,ORC2,RAD51,TOPBP1,WRN,ZBTB38,ZNF365
GO:BP	response to nutrient levels	GO:0031667	8628.55	1.10641e+16	482	368	39	18117	BRIP1,PPM1D,PTEN,TP53,ADSS1,CDKN1A,COMT,CYP1A1,DNMT3B,EHMT2,ERCC1,FAS,GH1,GIPR,GSTP1,ICAM1,ITGA2,LTA,MAPK3,MDM2,MGMT,MTHFR,NCOA1,NQO1,OGG1,PON1,POR,PPARA,PPARG,PPARGC1A,SLC6A4,SOD2,SST,SSTR2,TGFB1,TGFBR2,VDR,WRN,BCKDHB
GO:BP	DNA geometric change	GO:0032392	913.867	1.10391e+16	116	368	20	18117	BRIP1,MRE11,NBN,RAD50,RECQL,BLM,FANCM,TP53,ERCC2,GTF2H4,MCM8,PARP1,RAD51,SUB1,WRN,XPA,XPC,XRCC5,XRCC6,HELQ
GO:BP	aging	GO:0007568	100670	1.09971e+16	329	368	32	18117	MSH2,MSH6,POLG,PTEN,ATM,CHEK2,ATR,TP53,BRCA2,ALOX12,AMFR,APEX1,CDK1,CDKN1A,CDKN2A,CYP1A1,ERCC1,ERCC2,ICAM1,MAPK3,NQO1,OGG1,PPARGC1A,PPP3CA,PRDM2,SOD2,TBX3,TERT,TGFB1,TGFBR2,WRN,ZMIZ1
GO:BP	flavonoid glucuronidation	GO:0052696	104547	1098068851273204	9	368	8	18117	UGT1A10,UGT1A3,UGT1A4,UGT1A5,UGT1A6,UGT1A7,UGT1A8,UGT1A9
GO:BP	mitotic cell cycle checkpoint	GO:0007093	12786	1.08933e+16	164	368	23	18117	FANCD2,MRE11,MSH2,NBN,RINT1,ATM,BLM,CHEK2,APC,TP53,BRCA1,CDK1,CDKN1A,CDKN1B,DCLRE1B,HUS1,MDM2,MDM4,PIDD1,TOPBP1,XPC,XRCC3,MUS81
GO:BP	meiotic cell cycle	GO:0051321	14558.3	1083688796327615	254	368	28	18117	BRIP1,FANCD2,MRE11,MSH6,NBN,RAD50,RAD51C,RAD51D,RBBP8,TEX15,ATM,FANCM,BRCA2,XRCC2,BCL2L11,CCNE1,EHMT2,ERCC1,ERCC4,EXO1,HUS1,MLH1,MLH3,NUMA1,RAD51,RAD51B,SMC2,MUS81
GO:BP	response to nutrient	GO:0007584	14753.7	1.08311e+16	182	368	24	18117	BRIP1,PTEN,CYP1A1,DNMT3B,ERCC1,GIPR,GSTP1,ITGA2,LTA,MDM2,MGMT,MTHFR,NCOA1,NQO1,OGG1,POR,PPARG,SLC6A4,SOD2,SST,TGFB1,TGFBR2,VDR,BCKDHB
GO:BP	response to alcohol	GO:0097305	15853.5	1.07999e+16	255	368	28	18117	CDH1,PTEN,BLM,BRCA1,ADCY3,AHR,CASP8,CDK1,CDKN1A,CTNNB1,EHMT2,FGFR2,GATA3,GSTP1,ICAM1,ITPR2,MGMT,NQO1,OGG1,PARP1,PPARA,PPARG,RAD51,SLIT3,SOD2,TGFBR1,TGFBR2,TNFSF4
GO:BP	mitotic DNA damage checkpoint	GO:0044773	16122.3	107925717504685	106	368	19	18117	FANCD2,MRE11,MSH2,NBN,RINT1,ATM,BLM,CHEK2,TP53,CDK1,CDKN1A,CDKN1B,HUS1,MDM2,MDM4,PIDD1,TOPBP1,XPC,MUS81
GO:BP	cellular response to ionizing radiation	GO:0071479	176569	1.07531e+16	69	368	16	18117	ATM,BLM,CHEK2,ATR,TP53,CDKN1A,GATA3,HUS1,MDM2,MGMT,RAD51,TANK,TGFB1,WRN,XRCC5,XRCC6
GO:BP	DNA modification	GO:0006304	21706.9	1.06634e+16	122	368	20	18117	MUTYH,PPM1D,TEX15,BRCA1,APEX1,APOBEC3A,CYP1A1,DNMT1,DNMT3B,EHMT1,EHMT2,FTO,GATA3,MGMT,MTRR,MYC,OGG1,PARP1,TET2,GATAD2A
GO:BP	positive regulation of DNA metabolic process	GO:0051054	217483	1.06626e+16	203	368	25	18117	MRE11,MSH2,NBN,RAD50,ATM,ATR,ABRAXAS1,BRCA1,BABAM1,CTNNB1,ERCC1,ERCC2,IL6,MAPK3,MGMT,MLH1,MYC,PARP1,PPARGC1A,RAD51,TNFSF4,WRAP53,WRN,XRCC1,XRCC5
GO:BP	estrogen metabolic process	GO:0008210	232036	1.06344e+16	40	368	13	18117	COMT,CYP19A1,CYP1A1,CYP1A2,CYP1B1,CYP2D6,CYP3A4,CYP3A5,HSD17B1,SULT1A1,SULT1E1,UGT1A3,UGT1A7
GO:BP	response to X-ray	GO:0010165	249116	1.06036e+16	32	368	12	18117	MSH2,ATM,BLM,TP53,BRCA2,XRCC2,CDKN1A,ERCC1,GATA3,RAD51,XRCC5,XRCC6
GO:BP	DNA duplex unwinding	GO:0032508	256522	1.05909e+16	109	368	19	18117	BRIP1,MRE11,NBN,RAD50,RECQL,BLM,FANCM,ERCC2,GTF2H4,MCM8,PARP1,RAD51,SUB1,WRN,XPA,XPC,XRCC5,XRCC6,HELQ
GO:BP	negative regulation of DNA metabolic process	GO:0051053	32807.4	1.0484e+16	125	368	20	18117	MEN1,MSH2,MSH6,NBN,RAD50,ATM,BLM,TP53,CDKN1A,ERCC1,ERCC4,FOXP3,GATA3,MLH1,OGG1,PARP1,PPARG,SUB1,XRCC1,XRCC5
GO:BP	mitotic DNA integrity checkpoint	GO:0044774	41406	1.03829e+16	112	368	19	18117	FANCD2,MRE11,MSH2,NBN,RINT1,ATM,BLM,CHEK2,TP53,CDK1,CDKN1A,CDKN1B,HUS1,MDM2,MDM4,PIDD1,TOPBP1,XPC,MUS81
GO:BP	hormone metabolic process	GO:0042445	422898	1.03738e+16	228	368	26	18117	HIF1A,ACE,CHST9,COMT,CYP17A1,CYP19A1,CYP1A1,CYP1A2,CYP1B1,CYP2D6,CYP3A4,CYP3A5,DKK3,ESR1,GATA3,HSD17B1,POR,PPARGC1A,SRD5A2,SULT1A1,SULT1E1,TCF7L2,UGT1A3,UGT1A7,UGT1A8,UGT1A9
GO:BP	DNA methylation or demethylation	GO:0044728	56082.5	1.02512e+16	100	368	18	18117	PPM1D,TEX15,BRCA1,APEX1,APOBEC3A,CYP1A1,DNMT1,DNMT3B,EHMT1,EHMT2,FTO,GATA3,MGMT,MTRR,MYC,PARP1,TET2,GATAD2A
GO:BP	reactive oxygen species metabolic process	GO:0072593	56810.4	1.02456e+16	290	368	29	18117	FANCC,JAK2,HIF1A,TP53,BRCA1,AGTR1,ALOX12,CDKN1A,CFLAR,CYP1A1,CYP1A2,CYP1B1,GPX1,GSTP1,ICAM1,IFNG,IL19,IL1B,INSR,MMP3,NOS3,NQO1,NQO2,POR,PPARA,SHC1,SOD2,TGFBR2,TLR6
GO:BP	telomere maintenance via recombination	GO:0000722	84492	1.00732e+16	15	368	9	18117	RAD50,RAD51C,RAD51D,BRCA2,ERCC1,ERCC4,RAD51,XRCC1,XRCC3
GO:BP	regulation of chromosome organization	GO:0033044	122604	9911496354995012	279	368	28	18117	MCPH1,MRE11,NBN,RAD50,ATM,ATR,APC,TP53,BRCA1,AXIN2,CDC27,CTNNB1,DNMT1,DNMT3B,ERCC1,ERCC4,FOXP3,GATA3,IL1B,MAPK3,MYC,NUMA1,PARP1,PPARGC1A,TGFB1,XRCC1,XRCC3,XRCC5
GO:BP	xenobiotic glucuronidation	GO:0052697	1.44834e+06	9839128920743588	11	368	8	18117	UGT1A10,UGT1A3,UGT1A4,UGT1A5,UGT1A6,UGT1A7,UGT1A8,UGT1A9
GO:BP	gland development	GO:0048732	1.51973e+06	9818234616159288	436	368	35	18117	CDH1,HOXB13,JAK2,NF1,PTEN,STK11,ATM,HIF1A,BRCA2,AIRE,BCL2L11,CDKN1B,CFLAR,CTNNB1,CYP1A1,DKK3,ERBB4,ESR1,FGFR2,FRZB,GATA3,GPX1,IL6,IRS2,ITGA2,MAPK3,MGMT,NCOA1,PGR,TBX1,TBX3,TGFB1,TGFBR1,TGFBR2,VDR
GO:BP	non-recombinational repair	GO:0000726	1.71182e+06	9766542503116366	107	368	18	18117	MRE11,NBN,RAD50,RBBP8,ATM,BARD1,ABRAXAS1,BRCA1,BABAM1,DCLRE1B,ERCC1,ERCC4,MLH1,OGG1,WRAP53,XRCC1,XRCC5,XRCC6
GO:BP	interstrand cross-link repair	GO:0036297	184455	9734109303642728	57	368	14	18117	FANCC,FANCD2,MSH6,RAD51D,FANCM,ATR,DCLRE1B,ERCC1,ERCC4,MCM8,RAD51,XPA,XRCC3,MUS81
GO:BP	negative regulation of extrinsic apoptotic signaling pathway	GO:2001237	199609	9699820161796944	108	368	18	18117	BRCA1,CASP8,CFLAR,FAS,FASLG,GPX1,GSTP1,HSPA1A,ICAM1,IGF1,IL19,IL1B,NOS3,SIAH2,STRADB,TCF7L2,TERT,TGFBR1
GO:BP	meiosis I	GO:0007127	206316	9685467593637238	123	368	19	18117	BRIP1,FANCD2,MRE11,RAD50,RAD51C,RAD51D,TEX15,ATM,FANCM,BRCA2,BCL2L11,CCNE1,EHMT2,ERCC4,MLH1,MLH3,RAD51,RAD51B,MUS81
GO:BP	response to light stimulus	GO:0009416	206834	968437834114088	328	368	30	18117	MEN1,MSH2,MSH6,NF1,POLG,STK11,HIF1A,ATR,TP53,BRCA2,CDKN1A,DRD3,ERCC1,ERCC2,ERCC4,ERCC5,GPX1,HUS1,MDM2,MMP1,MMP2,MMP3,MMP9,MYC,NR2F6,OGG1,PARP1,WRN,XPA,XPC
GO:BP	response to oxidative stress	GO:0006979	215051	9667458581278232	466	368	36	18117	FANCC,FANCD2,JAK2,HIF1A,TP53,APEX1,CDK1,CFLAR,CTNNB1,CYP1B1,ERCC1,ERCC2,GPX1,GSTP1,HSPA1A,IL6,MAPK3,MDM2,MGMT,MMP2,MMP3,MMP9,MTR,NOS3,NQO1,OGG1,PARP1,PPARGC1A,PPARGC1B,PTGS1,SELENOP,SOD2,TLR6,TXNRD2,WRN,XRCC1
GO:BP	reciprocal meiotic recombination	GO:0007131	23048.3	9637361259128096	58	368	14	18117	BRIP1,FANCD2,MRE11,RAD50,RAD51C,RAD51D,ATM,FANCM,ERCC4,MLH1,MLH3,RAD51,RAD51B,MUS81
GO:BP	reciprocal homologous recombination	GO:0140527	23048.3	9637361259128096	58	368	14	18117	BRIP1,FANCD2,MRE11,RAD50,RAD51C,RAD51D,ATM,FANCM,ERCC4,MLH1,MLH3,RAD51,RAD51B,MUS81
GO:BP	cellular hormone metabolic process	GO:0034754	245090	9610674206451174	140	368	20	18117	COMT,CYP17A1,CYP19A1,CYP1A1,CYP1A2,CYP1B1,CYP2D6,CYP3A4,CYP3A5,DKK3,ESR1,HSD17B1,PPARGC1A,SRD5A2,SULT1A1,SULT1E1,UGT1A3,UGT1A7,UGT1A8,UGT1A9
GO:BP	nuclear division	GO:0000280	305449	951506170084988	448	368	35	18117	BRIP1,FANCD2,MRE11,RAD50,RAD51C,RAD51D,TEX15,ATM,CHEK2,FANCM,APC,ABRAXAS1,BRCA2,BCL2L11,CCNE1,CDC27,CDK1,CDKN1B,DRD3,EHMT2,ERCC4,HSPA1A,IGF1,IL1B,INSR,MLH1,MLH3,NUMA1,PRC1,RAD51,RAD51B,SMC2,TGFB1,XRCC3,MUS81
GO:BP	organelle fission	GO:0048285	31126.9	9506863768704124	497	368	37	18117	BRIP1,FANCD2,MRE11,RAD50,RAD51C,RAD51D,TEX15,ATM,CHEK2,FANCM,APC,ABRAXAS1,BRCA2,BCL2L11,C11ORF65,CCNE1,CDC27,CDK1,CDKN1B,DRD3,EHMT2,ERCC4,HSPA1A,IGF1,IL1B,INSR,MLH1,MLH3,NUMA1,PPARGC1A,PRC1,RAD51,RAD51B,SMC2,TGFB1,XRCC3,MUS81
GO:BP	replicative senescence	GO:0090399	353813	9451226484205788	17	368	9	18117	ATM,CHEK2,ATR,TP53,CDKN1A,CDKN2A,ERCC1,TERT,WRN
GO:BP	meiotic cell cycle process	GO:1903046	3.69018e+06	9432952236040418	195	368	23	18117	BRIP1,FANCD2,MRE11,MSH6,RAD50,RAD51C,RAD51D,TEX15,ATM,FANCM,BRCA2,BCL2L11,CCNE1,EHMT2,ERCC1,ERCC4,HUS1,MLH1,MLH3,RAD51,RAD51B,SMC2,MUS81
GO:BP	homologous recombination	GO:0035825	3.69018e+06	9432952236040418	60	368	14	18117	BRIP1,FANCD2,MRE11,RAD50,RAD51C,RAD51D,ATM,FANCM,ERCC4,MLH1,MLH3,RAD51,RAD51B,MUS81
GO:BP	cellular response to oxidative stress	GO:0034599	4.07435e+06	9389941847434076	316	368	29	18117	FANCC,FANCD2,JAK2,HIF1A,TP53,APEX1,CDK1,CFLAR,CTNNB1,CYP1B1,GPX1,GSTP1,HSPA1A,IL6,MAPK3,MDM2,MGMT,MMP2,MMP3,MMP9,MTR,NOS3,NQO1,PARP1,PPARGC1A,PPARGC1B,SOD2,TLR6,TXNRD2
GO:BP	response to oxygen levels	GO:0070482	46827.2	932950167367968	408	368	33	18117	BRIP1,NF1,POLG,PTEN,ATM,HIF1A,TP53,CDKN1A,CDKN1B,CFLAR,CYP1A1,DNMT3B,ERCC2,FAS,ICAM1,ITGA2,ITPR1,ITPR2,LTA,MDM2,MDM4,MMP2,MTHFR,MYC,PPARA,PPARG,PPARGC1A,SLC6A4,SOD2,TERT,TGFB1,TGFBR2,XRCC1
GO:BP	regulation of signal transduction by p53 class mediator	GO:1901796	496041	9304482262835982	180	368	22	18117	BRIP1,MRE11,NBN,RAD50,RBBP8,STK11,ATM,BLM,BARD1,CHEK2,ATR,TP53,BRCA1,CDKN2A,EHMT1,EHMT2,EXO1,HUS1,MDM2,MDM4,TOPBP1,WRN
GO:BP	regulation of cell cycle phase transition	GO:1901987	992294	9003359519967855	493	368	36	18117	MEN1,MRE11,NBN,PTEN,RAD51C,RINT1,ATM,BLM,CHEK2,APC,ABRAXAS1,TP53,BRCA1,AKAP9,APEX1,BABAM1,CDC27,CDK1,CDKN1A,CDKN1B,CDKN2A,CYP1A1,ERCC2,HMMR,HUS1,MDM2,MDM4,PCNT,PIDD1,RAD51B,STXBP4,TERT,TGFB1,TOPBP1,XPC,XRCC3
GO:BP	G2 DNA damage checkpoint	GO:0031572	1.64769e+07	8783125218386473	35	368	11	18117	MRE11,NBN,RINT1,ATM,BLM,ABRAXAS1,BRCA1,BABAM1,CDK1,CDKN1A,TOPBP1
GO:BP	nucleotide-excision repair	GO:0006289	232450	863367013073973	110	368	17	18117	BRIP1,FANCC,TP53,BRCA2,BIVM-ERCC5,COPS2,ERCC1,ERCC2,ERCC4,ERCC5,GTF2H4,HUS1,OGG1,PARP1,XPA,XPC,XRCC1
GO:BP	double-strand break repair via nonhomologous end joining	GO:0006303	4.12721e+07	8384343635277272	99	368	16	18117	MRE11,NBN,RAD50,ATM,BARD1,ABRAXAS1,BRCA1,BABAM1,DCLRE1B,ERCC1,ERCC4,MLH1,WRAP53,XRCC1,XRCC5,XRCC6
GO:BP	extrinsic apoptotic signaling pathway	GO:0097191	5.03891e+06	8297663608474537	223	368	23	18117	JAK2,PTEN,BRCA1,BCL2L11,CASP8,CFLAR,FAS,FASLG,GPX1,GSTP1,HSPA1A,ICAM1,IFNG,IGF1,IL19,IL1B,NOS3,PIDD1,SIAH2,STRADB,TCF7L2,TERT,TGFBR1
GO:BP	cellular response to gamma radiation	GO:0071480	606065	8217480931145493	30	368	10	18117	ATM,CHEK2,ATR,TP53,CDKN1A,MDM2,RAD51,WRN,XRCC5,XRCC6
GO:BP	positive regulation of cell cycle	GO:0045787	6.26006e+06	8203421499323111	403	368	31	18117	EIF4E,RAD51C,ATM,CHEK2,TP53,BRCA1,BRCA2,APEX1,BCL2L11,CDC27,CDK1,CDKN1A,CDKN1B,CDKN2A,CYP1A1,DRD3,FGFR2,IGF1,IL1B,INSR,MDM2,MDM4,NUMA1,PIDD1,RAD51B,SLC6A4,STXBP4,TBX3,TERT,TGFB1,XRCC3
GO:BP	vascular associated smooth muscle cell proliferation	GO:1990874	6.83652e+06	8165164960475133	88	368	15	18117	JAK2,PTEN,CDKN1A,CDKN1B,DNMT1,GSTP1,IGF1,MDM2,MIR499A,MMP2,MMP9,NQO2,PPARG,SOD2,TERT
GO:BP	regulation of vascular associated smooth muscle cell proliferation	GO:1904705	6.83652e+06	8165164960475133	88	368	15	18117	JAK2,PTEN,CDKN1A,CDKN1B,DNMT1,GSTP1,IGF1,MDM2,MIR499A,MMP2,MMP9,NQO2,PPARG,SOD2,TERT
GO:BP	positive regulation of smooth muscle cell proliferation	GO:0048661	7.24339e+06	8140058420843724	103	368	16	18117	JAK2,ALOX12,DNMT1,FGFR2,FOXP1,IGF1,IL6,ITGA2,MDM2,MIR499A,MMP2,MMP9,NQO2,PPARGC1A,TERT,TGFBR2
GO:BP	signal transduction in response to DNA damage	GO:0042770	7.31764e+06	8135628950166003	135	368	18	18117	NBN,PPM1D,RINT1,ATM,CHEK2,ATR,ABRAXAS1,TP53,BRCA1,BRCA2,BABAM1,CDK1,CDKN1A,CDKN1B,CDKN2A,MDM2,MDM4,PIDD1
GO:BP	regulation of response to DNA damage stimulus	GO:2001020	7.47809e+06	8126209568670003	228	368	23	18117	RINT1,TEX15,ATM,CHEK2,ATR,ABRAXAS1,TP53,BRCA1,AXIN2,BABAM1,CDKN2A,ERCC1,ERCC4,MDM2,MGMT,MYC,OGG1,PARP1,RAD51,WRAP53,XRCC1,ZNF365,ANKLE1
GO:BP	cellular response to UV	GO:0034644	9.24583e+06	8034053883847438	90	368	15	18117	STK11,ATR,TP53,CDKN1A,ERCC1,ERCC4,MDM2,MMP1,MMP2,MMP3,MMP9,MYC,PARP1,XPA,XPC
GO:BP	steroid metabolic process	GO:0008202	1.09811e+07	7959353014052498	342	368	28	18117	CYP2C19,AGTR1,COMT,CYP17A1,CYP19A1,CYP1A1,CYP1A2,CYP1B1,CYP2D6,CYP3A4,CYP3A5,DKK3,ESR1,HSD11B1,HSD17B1,IFNG,LEPR,PON1,POR,PPARGC1A,SRD5A2,SULT1A1,SULT1E1,UGT1A3,UGT1A4,UGT1A7,UGT1A8,VDR
GO:BP	response to hypoxia	GO:0001666	1.20997e+08	7917223651513525	367	368	29	18117	BRIP1,NF1,PTEN,ATM,HIF1A,TP53,CDKN1B,CFLAR,CYP1A1,DNMT3B,ERCC2,ICAM1,ITGA2,ITPR1,ITPR2,LTA,MDM2,MDM4,MMP2,MTHFR,MYC,PPARA,PPARGC1A,SLC6A4,SOD2,TERT,TGFB1,TGFBR2,XRCC1
GO:BP	mammary gland development	GO:0030879	1.28507e+08	7.89107e+16	140	368	18	18117	JAK2,HIF1A,BRCA2,BCL2L11,ERBB4,ESR1,FGFR2,GATA3,GPX1,IRS2,ITGA2,MGMT,NCOA1,PGR,TBX3,TGFB1,TGFBR2,VDR
GO:BP	negative regulation of apoptotic signaling pathway	GO:2001234	1.42133e+08	7847303783510771	236	368	23	18117	HIF1A,BRCA1,CASP8,CFLAR,CTNNB1,FAS,FASLG,GPX1,GSTP1,HSPA1A,ICAM1,IGF1,IL19,IL1B,MDM2,MMP9,NOS3,SIAH2,SOD2,STRADB,TCF7L2,TERT,TGFBR1
GO:BP	regulation of extrinsic apoptotic signaling pathway	GO:2001236	1.48728e+08	7827608693046873	159	368	19	18117	PTEN,BRCA1,CASP8,CFLAR,FAS,FASLG,GPX1,GSTP1,HSPA1A,ICAM1,IGF1,IL19,IL1B,NOS3,SIAH2,STRADB,TCF7L2,TERT,TGFBR1
GO:BP	meiotic nuclear division	GO:0140013	1.72617e+08	7762915235386183	179	368	20	18117	BRIP1,FANCD2,MRE11,RAD50,RAD51C,RAD51D,TEX15,ATM,FANCM,BRCA2,BCL2L11,CCNE1,EHMT2,ERCC4,MLH1,MLH3,RAD51,RAD51B,SMC2,MUS81
GO:BP	glucuronate metabolic process	GO:0019585	1.95257e+08	7709394160447848	25	368	9	18117	AKR1A1,UGT1A10,UGT1A3,UGT1A4,UGT1A5,UGT1A6,UGT1A7,UGT1A8,UGT1A9
GO:BP	DNA double-strand break processing	GO:0000729	1.95257e+08	7709394160447848	25	368	9	18117	BRIP1,MRE11,NBN,RAD50,RBBP8,ATM,BLM,BARD1,BRCA1
GO:BP	uronic acid metabolic process	GO:0006063	1.95257e+08	7709394160447848	25	368	9	18117	AKR1A1,UGT1A10,UGT1A3,UGT1A4,UGT1A5,UGT1A6,UGT1A7,UGT1A8,UGT1A9
GO:BP	cell cycle arrest	GO:0007050	2.03928e+07	7690522875730831	241	368	23	18117	MCPH1,MSH2,NBN,STK11,ATM,BARD1,CHEK2,APC,TP53,BRCA1,CDK1,CDKN1A,CDKN1B,CDKN2A,IFNG,MDM2,MDM4,MYC,PIDD1,STRADB,TCF7L2,TGFB1,TGFBR1
GO:BP	regulation of mitotic cell cycle phase transition	GO:1901990	2.10951e+08	7675819235500835	451	368	32	18117	MRE11,NBN,PTEN,RAD51C,RINT1,ATM,BLM,CHEK2,APC,TP53,BRCA1,AKAP9,APEX1,CDC27,CDK1,CDKN1A,CDKN1B,CDKN2A,CYP1A1,ERCC2,HMMR,HUS1,MDM2,MDM4,PCNT,PIDD1,RAD51B,TERT,TGFB1,TOPBP1,XPC,XRCC3
GO:BP	mismatch repair	GO:0006298	2.12166e+08	7673324808363553	34	368	10	18117	MSH2,MSH6,MUTYH,PMS2,AXIN2,ERCC1,EXO1,MLH1,MLH3,XPC
GO:BP	negative regulation of mitotic cell cycle	GO:0045930	2.57522e+07	7589184867799996	333	368	27	18117	FANCD2,MCPH1,MRE11,MSH2,NBN,PTEN,RINT1,ATM,BLM,CHEK2,APC,TP53,BRCA1,CDK1,CDKN1A,CDKN1B,CDKN2A,CTNNB1,DCLRE1B,HUS1,MDM2,MDM4,PIDD1,TOPBP1,XPC,XRCC3,MUS81
GO:BP	chromosome organization involved in meiotic cell cycle	GO:0070192	2.59314e+07	7586174058318331	69	368	13	18117	BRIP1,FANCD2,MRE11,RAD50,RAD51C,TEX15,ATM,CCNE1,EHMT2,MLH1,MLH3,RAD51,SMC2
GO:BP	mammary gland epithelium development	GO:0061180	2.59314e+07	7586174058318331	69	368	13	18117	JAK2,HIF1A,BRCA2,ERBB4,ESR1,FGFR2,GATA3,GPX1,MGMT,PGR,TBX3,TGFB1,VDR
GO:BP	response to decreased oxygen levels	GO:0036293	2.78759e+07	755477062387231	382	368	29	18117	BRIP1,NF1,PTEN,ATM,HIF1A,TP53,CDKN1B,CFLAR,CYP1A1,DNMT3B,ERCC2,ICAM1,ITGA2,ITPR1,ITPR2,LTA,MDM2,MDM4,MMP2,MTHFR,MYC,PPARA,PPARGC1A,SLC6A4,SOD2,TERT,TGFB1,TGFBR2,XRCC1
GO:BP	cellular response to peptide	GO:1901653	3.03501e+07	7517839900941068	408	368	30	18117	BRIP1,JAK2,MEN1,PTEN,APC,TP53,ADCY3,ADCY9,AGTR1,APEX1,BAIAP2L1,BCL2L11,CFLAR,GH1,GSTP1,ICAM1,IGF1,IL1B,INSR,IRS2,MDM2,PARP1,PIP4K2A,POR,PPARG,SHC1,STXBP4,TGFB1,TLR6,PIK3R3
GO:BP	positive regulation of chromosome organization	GO:2001252	3.48313e+07	7458030430163624	168	368	19	18117	MRE11,NBN,RAD50,ATM,ATR,TP53,BRCA1,CTNNB1,DNMT1,DNMT3B,ERCC1,FOXP3,GATA3,IL1B,MAPK3,NUMA1,PPARGC1A,TGFB1,XRCC5
GO:BP	negative regulation of telomere capping	GO:1904354	4.11123e+08	7386028693858959	8	368	6	18117	NBN,RAD50,ATM,ERCC1,ERCC4,XRCC1
GO:BP	mitotic G2/M transition checkpoint	GO:0044818	5.08059e+08	7294085653997122	37	368	10	18117	MRE11,NBN,RINT1,ATM,BLM,BRCA1,CDK1,CDKN1A,HUS1,TOPBP1
GO:BP	cellular glucuronidation	GO:0052695	6.01486e+07	7220774578748197	20	368	8	18117	UGT1A10,UGT1A3,UGT1A4,UGT1A5,UGT1A6,UGT1A7,UGT1A8,UGT1A9
GO:BP	response to steroid hormone	GO:0048545	6.65908e+07	7176586060719703	349	368	27	18117	EIF4E,JAK2,BRCA1,BCL2L11,CDKN1A,CFLAR,DNMT3B,ESR1,ESR2,ESRRG,FOXP1,GSTP1,ICAM1,IL1RN,IL6,MDM2,NCOA1,PARP1,PGR,PPARA,PPARGC1B,SLIT3,SST,SSTR2,TGFB1,TGFBR2,ZMIZ1
GO:BP	olefinic compound metabolic process	GO:0120254	6.74515e+07	7171008556892169	121	368	16	18117	CYP2C19,ALOX12,CYP17A1,CYP1A1,CYP1A2,CYP1B1,CYP2D6,DKK3,EPHX1,GPX1,GSTP1,HSD17B1,MAPK3,PPARGC1A,PTGS1,SRD5A2
GO:BP	signal transduction involved in DNA damage checkpoint	GO:0072422	7.05891e+07	7151262502395497	75	368	13	18117	RINT1,ATM,CHEK2,ABRAXAS1,TP53,BRCA1,BABAM1,CDK1,CDKN1A,CDKN1B,MDM2,MDM4,PIDD1
GO:BP	signal transduction involved in DNA integrity checkpoint	GO:0072401	7.05891e+07	7151262502395497	75	368	13	18117	RINT1,ATM,CHEK2,ABRAXAS1,TP53,BRCA1,BABAM1,CDK1,CDKN1A,CDKN1B,MDM2,MDM4,PIDD1
GO:BP	DNA alkylation	GO:0006305	8.3063e+07	7080592503824472	76	368	13	18117	PPM1D,TEX15,BRCA1,CYP1A1,DNMT1,DNMT3B,EHMT1,EHMT2,MGMT,MTRR,MYC,PARP1,GATAD2A
GO:BP	DNA methylation	GO:0006306	8.3063e+07	7080592503824472	76	368	13	18117	PPM1D,TEX15,BRCA1,CYP1A1,DNMT1,DNMT3B,EHMT1,EHMT2,MGMT,MTRR,MYC,PARP1,GATAD2A
GO:BP	reproductive structure development	GO:0048608	9.10427e+06	7040755017047771	429	368	30	18117	BRIP1,HOXB13,MEN1,MSH2,PTEN,STK11,ATM,HIF1A,BRCA2,BCL2L11,CASP8,CDKN1B,CTNNB1,CYP19A1,ERCC1,ESR1,FGFR2,GATA3,ICAM1,MAPK3,NCOA1,PGR,PPARG,SLIT3,SRD5A2,TBX3,TGFBR1,VDR,ZFPM2,ADAM29
GO:BP	positive regulation of protein-containing complex assembly	GO:0031334	9.85525e+07	7006332516221872	263	368	23	18117	ATM,ATR,TP53,AKAP9,BAIAP2L1,BCL2L11,CDKN1B,CTNNA2,ERCC1,ERCC2,ERCC4,ERCC5,ESR1,GTF2H4,HSPA1A,ICAM1,IFNG,MMP1,MMP3,NUMA1,PARP1,TLR6,XPA
GO:BP	positive regulation of cell cycle process	GO:0090068	1.02381e+07	698978055059954	309	368	25	18117	RAD51C,ATM,CHEK2,TP53,BRCA1,APEX1,CDC27,CDK1,CDKN1A,CDKN1B,CDKN2A,CYP1A1,DRD3,IGF1,IL1B,INSR,MDM2,MDM4,NUMA1,PIDD1,RAD51B,STXBP4,TERT,TGFB1,XRCC3
GO:BP	transcription initiation from RNA polymerase II promoter	GO:0006367	1.03385e+09	698554413694563	200	368	20	18117	NOTCH3,PPM1D,PTEN,TP53,CDK1,CDKN1A,ERCC1,ERCC2,ESR1,ESR2,ESRRG,GTF2H4,HNF4G,NR2F6,PGR,PPARA,PPARG,PPARGC1A,SUB1,VDR
GO:BP	reproductive system development	GO:0061458	1.05239e+09	6.97783e+16	432	368	30	18117	BRIP1,HOXB13,MEN1,MSH2,PTEN,STK11,ATM,HIF1A,BRCA2,BCL2L11,CASP8,CDKN1B,CTNNB1,CYP19A1,ERCC1,ESR1,FGFR2,GATA3,ICAM1,MAPK3,NCOA1,PGR,PPARG,SLIT3,SRD5A2,TBX3,TGFBR1,VDR,ZFPM2,ADAM29
GO:BP	signal transduction involved in cell cycle checkpoint	GO:0072395	1.13023e+09	6946832393260558	78	368	13	18117	RINT1,ATM,CHEK2,ABRAXAS1,TP53,BRCA1,BABAM1,CDK1,CDKN1A,CDKN1B,MDM2,MDM4,PIDD1
GO:BP	meiotic chromosome segregation	GO:0045132	1.14526e+09	6941097408754764	93	368	14	18117	BRIP1,FANCD2,MRE11,RAD51C,TEX15,ATM,FANCM,CCNE1,EHMT2,ERCC4,MLH1,MLH3,SMC2,MUS81
GO:BP	DNA damage response, signal transduction by p53 class mediator	GO:0030330	1.31417e+09	6881347135088144	110	368	15	18117	NBN,PPM1D,ATM,CHEK2,ATR,TP53,BRCA1,BRCA2,CDK1,CDKN1A,CDKN1B,CDKN2A,MDM2,MDM4,PIDD1
GO:BP	regulation of reactive oxygen species metabolic process	GO:2000377	1.31607e+09	6880722411089514	203	368	20	18117	JAK2,HIF1A,TP53,BRCA1,AGTR1,CDKN1A,CFLAR,CYP1B1,GSTP1,ICAM1,IFNG,IL1B,INSR,MMP3,NQO2,PPARA,SHC1,SOD2,TGFBR2,TLR6
GO:BP	regulation of apoptotic signaling pathway	GO:2001233	1.47043e+09	6832555297941778	363	368	27	18117	PTEN,HIF1A,TP53,BRCA1,BCL2L11,CASP8,CFLAR,CTNNB1,FAS,FASLG,GPX1,GSTP1,HSPA1A,ICAM1,IGF1,IL19,IL1B,MDM2,MMP9,NOS3,PARP1,SIAH2,SOD2,STRADB,TCF7L2,TERT,TGFBR1
GO:BP	formation of extrachromosomal circular DNA	GO:0001325	1.52438e+09	6816906294861507	15	368	7	18117	NBN,BLM,ERCC1,EXO1,WRN,XRCC3,XRCC5
GO:BP	t-circle formation	GO:0090656	1.52438e+09	6816906294861507	15	368	7	18117	NBN,BLM,ERCC1,EXO1,WRN,XRCC3,XRCC5
GO:BP	telomere maintenance via telomere trimming	GO:0090737	1.52438e+09	6816906294861507	15	368	7	18117	NBN,BLM,ERCC1,EXO1,WRN,XRCC3,XRCC5
GO:BP	in utero embryonic development	GO:0001701	1.61714e+09	6791252553318798	365	368	27	18117	MSH2,NBN,PALB2,RBBP8,HIF1A,TP53,BRCA2,XRCC2,ADCY9,BCL2L11,CASP8,COPS2,CTNNB1,ELL,ERCC2,FGFR2,GATA3,IGF1,LMX1B,NCOA1,OTUD7B,RAD51B,TBX3,TGFBR1,TGFBR2,ZFPM2,ZMIZ1
GO:BP	intrinsic apoptotic signaling pathway	GO:0097193	1.67274e+09	6776572449911529	294	368	24	18117	JAK2,MSH2,MSH6,NBN,STK11,ATM,CHEK2,HIF1A,TP53,BRCA1,BRCA2,BCL2L11,CDKN1A,CYP1B1,GPX1,HSPA1A,IL19,ITPR1,MDM2,MLH1,MMP9,PARP1,PHLDA3,SOD2
GO:BP	telomere maintenance via telomere lengthening	GO:0010833	2.00355e+08	6698199112658078	82	368	13	18117	MRE11,RAD50,ATM,ATR,CTNNB1,DCLRE1B,ERCC4,MAPK3,PARP1,RAD51,TERT,WRAP53,XRCC5
GO:BP	regulation of telomere maintenance	GO:0032204	2.00355e+08	6698199112658078	82	368	13	18117	MRE11,NBN,RAD50,ATM,ATR,CTNNB1,ERCC1,ERCC4,MAPK3,MYC,PARP1,XRCC1,XRCC5
GO:BP	negative regulation of cell cycle process	GO:0010948	2.33909e+08	6630953962576044	372	368	27	18117	MEN1,MRE11,NBN,PTEN,RBBP8,RINT1,ATM,BLM,CHEK2,APC,ABRAXAS1,TP53,BRCA1,BABAM1,CDK1,CDKN1A,CDKN1B,CDKN2A,EHMT1,EHMT2,HUS1,MDM2,MDM4,PIDD1,RAD51,TOPBP1,XRCC3
GO:BP	mitotic G2 DNA damage checkpoint	GO:0007095	2.88125e+08	65404196377824	24	368	8	18117	MRE11,NBN,RINT1,ATM,BLM,CDK1,CDKN1A,TOPBP1
GO:BP	cell aging	GO:0007569	2.90031e+08	653755500411909	117	368	15	18117	PTEN,ATM,CHEK2,ATR,TP53,BRCA2,CDK1,CDKN1A,CDKN2A,ERCC1,ICAM1,TBX3,TERT,WRN,ZMIZ1
GO:BP	negative regulation of cell cycle phase transition	GO:1901988	3.15053e+08	6.50162e+16	281	368	23	18117	MEN1,MRE11,NBN,PTEN,RINT1,ATM,BLM,CHEK2,APC,ABRAXAS1,TP53,BRCA1,BABAM1,CDK1,CDKN1A,CDKN1B,CDKN2A,HUS1,MDM2,MDM4,PIDD1,TOPBP1,XRCC3
GO:BP	response to reactive oxygen species	GO:0000302	3.36192e+09	6473412812178727	237	368	21	18117	FANCC,HIF1A,APEX1,CDK1,CFLAR,CYP1B1,GPX1,GSTP1,IL6,MAPK3,MDM2,MMP2,MMP3,MMP9,MTR,NOS3,NQO1,PPARGC1A,PPARGC1B,SOD2,TXNRD2
GO:BP	DNA conformation change	GO:0071103	3.57112e+09	6447195865302947	355	368	26	18117	BRIP1,MCPH1,MRE11,NBN,RAD50,RECQL,BLM,FANCM,TP53,CDK1,CDKN2A,DNMT1,ERCC2,GTF2H4,MCM8,PARP1,RAD51,SMC2,SUB1,TSPYL6,WRN,XPA,XPC,XRCC5,XRCC6,HELQ
GO:BP	nucleic acid phosphodiester bond hydrolysis	GO:0090305	3.66074e+08	643643162616991	307	368	24	18117	MRE11,PMS2,POLG,RAD50,RBBP8,FANCM,APEX1,BIVM-ERCC5,CDKN2A,DCLRE1B,ERCC1,ERCC2,ERCC4,ERCC5,EXO1,GTF2H4,IL6,OGG1,PARP1,WRN,XPA,XPC,MUS81,ANKLE1
GO:BP	flavone metabolic process	GO:0051552	3.73714e+08	6427461011300519	6	368	5	18117	PPARGC1A,UGT1A10,UGT1A7,UGT1A8,UGT1A9
GO:BP	intracellular receptor signaling pathway	GO:0030522	3.75479e+09	6425414799661445	284	368	23	18117	JAK2,BRCA1,AHR,AHRR,CASP8,ESR1,ESR2,ESRRG,FOXP1,HNF4G,HSPA1A,NCOA1,NR2F6,PARP1,PDCD6-AHRR,PGR,PPARA,PPARG,PPARGC1B,TAB2,TBX1,VDR,ZMIZ1
GO:BP	regulation of DNA recombination	GO:0000018	3.98162e+08	6399940589653468	103	368	14	18117	MRE11,MSH2,MSH6,RAD50,TEX15,BLM,ERCC2,FOXP3,MLH1,PARP1,RAD51,TNFSF4,WRAP53,ZNF365
GO:BP	DNA-templated transcription, initiation	GO:0006352	3.98162e+08	6399940589653468	262	368	22	18117	NOTCH3,PPM1D,PTEN,TP53,CDK1,CDKN1A,CTNNB1,ERCC1,ERCC2,ESR1,ESR2,ESRRG,GTF2H4,HNF4G,MAPK3,NR2F6,PGR,PPARA,PPARG,PPARGC1A,SUB1,VDR
GO:BP	intra-S DNA damage checkpoint	GO:0031573	4.08053e+08	6389283799747773	17	368	7	18117	FANCD2,MRE11,MSH2,CHEK2,HUS1,XPC,MUS81
GO:BP	cell cycle G1/S phase transition	GO:0044843	4.08053e+08	6389283799747773	309	368	24	18117	EIF4E,MEN1,PTEN,RBBP8,ATM,CHEK2,APC,TP53,APEX1,CCNE1,CDK1,CDKN1A,CDKN1B,CDKN2A,CYP1A1,MCM8,MDM2,MDM4,MYC,ORC2,PIDD1,PPP3CA,STXBP4,TERT
GO:BP	chromosome segregation	GO:0007059	4.28688e+08	6367858776936065	334	368	25	18117	BRIP1,FANCD2,MRE11,RAD51C,TEX15,ATM,FANCM,APC,ABRAXAS1,BRCA1,AXIN2,CCNE1,CDC27,CTNNB1,EHMT2,ERCC2,ERCC4,MLH1,MLH3,NUMA1,PMF1,PRC1,SMC2,XRCC3,MUS81
GO:BP	mesenchyme development	GO:0060485	5.75772e+08	6239749383368952	291	368	23	18117	PTEN,HIF1A,ACTA2,AXIN2,CTNNB1,ERBB4,FGFR2,FRZB,GATA3,IL1B,IL6,MAPK3,MDM2,MDM4,MYC,NOS3,SEMA4G,TBX1,TCF7L2,TGFB1,TGFBR1,TGFBR2,ZFPM2
GO:BP	cellular response to peptide hormone stimulus	GO:0071375	5.98598e+08	6.22286e+16	340	368	25	18117	BRIP1,JAK2,MEN1,PTEN,APC,ADCY3,ADCY9,AGTR1,APEX1,BAIAP2L1,CFLAR,GH1,GSTP1,IL1B,INSR,IRS2,MDM2,PARP1,PIP4K2A,POR,PPARG,SHC1,STXBP4,TGFB1,PIK3R3
GO:BP	regulation of binding	GO:0051098	5.99483e+08	6222222782952278	365	368	26	18117	JAK2,MEN1,ACE,AMFR,CDKN1A,CTNNB1,CYP2D6,EBF2,ERCC2,ERCC4,GATA3,IFNG,IGF1,ITGA2,MAPK3,MMP9,PARP1,PEX14,PON1,PPARA,PPARG,PPP3CA,TCF7L2,TERT,TGFB1,TGFBR1
GO:BP	nuclear chromosome segregation	GO:0098813	7.54735e+08	6122205692567409	272	368	22	18117	BRIP1,FANCD2,MRE11,RAD51C,TEX15,ATM,FANCM,APC,ABRAXAS1,AXIN2,CCNE1,CDC27,CTNNB1,EHMT2,ERCC4,MLH1,MLH3,NUMA1,PRC1,SMC2,XRCC3,MUS81
GO:BP	regeneration	GO:0031099	8.05651e+06	6093852921327995	206	368	19	18117	JAK2,PTEN,CDK1,CDKN1A,CDKN1B,CFLAR,ERBB4,GPX1,GSTP1,IGF1,IL6,LGR6,MTR,NREP,PPARG,PPP3CA,TEC,TGFB1,TGFBR2
GO:BP	regulation of epithelial cell proliferation	GO:0050678	1.02651e+16	5988638025091616	401	368	27	18117	MEN1,NF1,PTEN,STK11,HIF1A,ERBB2,BRCA2,AGTR1,CDKN1B,CFLAR,CTNNB1,FGFR2,GATA3,GPX1,IGF1,ITGB3,MCC,MIR499A,MYC,PGR,PPARG,STXBP4,TBX1,TCF7L2,TGFB1,TGFBR1,VDR
GO:BP	cellular response to steroid hormone stimulus	GO:0071383	1.0846e+16	5964731411477904	210	368	19	18117	EIF4E,JAK2,BRCA1,BCL2L11,CFLAR,DNMT3B,ESR1,ESR2,ESRRG,FOXP1,GSTP1,ICAM1,PARP1,PGR,PPARA,PPARGC1B,SSTR2,TGFB1,ZMIZ1
GO:BP	regulation of DNA-binding transcription factor activity	GO:0051090	1.11889e+16	5.95121e+16	456	368	29	18117	FANCD2,JAK2,MEN1,PTEN,ARHGEF5,CDKN2A,CFLAR,CTNNB1,CYP1B1,ESR1,ESR2,FOXP3,HSPA1A,ICAM1,IL1B,IL6,MAPK3,PEX14,PIDD1,PPARG,PPARGC1A,PPARGC1B,PPP3CA,TAB2,TCF7L2,TGFB1,TLR6,TLR9,TNFSF4
GO:BP	epithelial cell proliferation	GO:0050673	1.33856e+16	5873361252685591	460	368	29	18117	MEN1,NF1,PTEN,STK11,HIF1A,ERBB2,BRCA2,AGTR1,CDKN1B,CFLAR,CTNNB1,ESR1,FGFR2,GATA3,GPX1,IGF1,IL6,ITGB3,MCC,MIR499A,MYC,PGR,PPARG,STXBP4,TBX1,TCF7L2,TGFB1,TGFBR1,VDR
GO:BP	cell cycle G2/M phase transition	GO:0044839	1.48006e+16	5829720156847687	283	368	22	18117	MRE11,NBN,PPM1D,RAD51C,RINT1,ATM,BLM,CHEK2,ABRAXAS1,TP53,BRCA1,ABCB1,AKAP9,BABAM1,CDK1,CDKN1A,CDKN2A,HMMR,HUS1,PCNT,RAD51B,TOPBP1
GO:BP	G1/S transition of mitotic cell cycle	GO:0000082	1.48006e+16	5829720156847687	283	368	22	18117	EIF4E,PTEN,RBBP8,ATM,CHEK2,APC,TP53,APEX1,CCNE1,CDK1,CDKN1A,CDKN1B,CDKN2A,CYP1A1,MCM8,MDM2,MDM4,MYC,ORC2,PIDD1,PPP3CA,TERT
GO:BP	response to vitamin	GO:0033273	1.6029e+16	5795093064988254	98	368	13	18117	BRIP1,CYP1A1,DNMT3B,GSTP1,ITGA2,MDM2,MGMT,MTHFR,OGG1,PPARG,SOD2,TGFB1,VDR
GO:BP	positive regulation of binding	GO:0051099	1.73519e+16	5760652604449437	174	368	17	18117	JAK2,MEN1,ACE,AMFR,CTNNB1,EBF2,ERCC2,GATA3,IFNG,IGF1,ITGA2,MMP9,PARP1,PON1,PPARG,TCF7L2,TERT
GO:BP	regulation of cysteine-type endopeptidase activity involved in apoptotic process	GO:0043281	1.76918e+16	5752228820987375	217	368	19	18117	JAK2,ALOX12,BCL2L11,CASP10,CASP8,CDKN2A,CFLAR,FAS,FASLG,GPX1,MDM2,MGMT,MMP9,MYC,PIDD1,POR,PPARG,RPS6KA3,SIAH2
GO:BP	UV protection	GO:0009650	1.76918e+16	5752228820987375	13	368	6	18117	ERCC1,ERCC2,ERCC4,ERCC5,GPX1,XPA
GO:BP	regulation of cysteine-type endopeptidase activity	GO:2000116	1.83718e+16	5735847939576398	240	368	20	18117	JAK2,ALOX12,ASPH,BCL2L11,CASP10,CASP8,CDKN2A,CFLAR,FAS,FASLG,GPX1,MDM2,MGMT,MMP9,MYC,PIDD1,POR,PPARG,RPS6KA3,SIAH2
GO:BP	cellular response to light stimulus	GO:0071482	1985615103794965	5702104932325069	136	368	15	18117	STK11,ATR,TP53,CDKN1A,ERCC1,ERCC4,MDM2,MMP1,MMP2,MMP3,MMP9,MYC,PARP1,XPA,XPC
GO:BP	nucleotide-excision repair, DNA incision, 3'-to lesion	GO:0006295	2.07893e+16	568216076256357	21	368	7	18117	ERCC1,ERCC2,ERCC4,ERCC5,GTF2H4,PARP1,XPA
GO:BP	nucleotide-excision repair, preincision complex stabilization	GO:0006293	2.07893e+16	568216076256357	21	368	7	18117	ERCC1,ERCC2,ERCC4,ERCC5,GTF2H4,PARP1,XPA
GO:BP	response to carbohydrate	GO:0009743	2.21633e+16	5654366536270917	243	368	20	18117	MEN1,POLG,PTEN,HIF1A,CDKN1B,ERCC1,GIPR,GSTP1,ICAM1,IRS2,ITGA2,NQO1,PLA2G6,PPARGC1A,PPP3CA,SOD2,STXBP4,TCF7L2,TGFB1,TGFBR2
GO:BP	regulation of cell cycle G2/M phase transition	GO:1902749	2.63558e+16	5579123986972035	223	368	19	18117	MRE11,NBN,RAD51C,RINT1,ATM,BLM,ABRAXAS1,TP53,BRCA1,AKAP9,BABAM1,CDK1,CDKN1A,CDKN2A,HMMR,HUS1,PCNT,RAD51B,TOPBP1
GO:BP	telomeric 3' overhang formation	GO:0031860	2.78216e+16	5555618543791969	4	368	4	18117	MRE11,NBN,RAD50,DCLRE1B
GO:BP	regulation of fibroblast proliferation	GO:0048145	3082503076321531	5511096481308452	87	368	12	18117	NF1,TP53,CDKN1A,CTNNB1,ESR1,GSTP1,IGF1,LTA,MYC,PPARG,TGFB1,ZMIZ1
GO:BP	positive regulation of DNA binding	GO:0043388	3222074977702157	5491864357764272	57	368	10	18117	JAK2,CTNNB1,ERCC2,GATA3,IFNG,IGF1,ITGA2,MMP9,PARP1,PPARG
GO:BP	positive regulation of cell cycle arrest	GO:0071158	3460740319704855	5.46083e+16	88	368	12	18117	ATM,CHEK2,TP53,BRCA1,CDK1,CDKN1A,CDKN1B,CDKN2A,MDM2,MDM4,PIDD1,TGFB1
GO:BP	fibroblast proliferation	GO:0048144	3460740319704855	5.46083e+16	88	368	12	18117	NF1,TP53,CDKN1A,CTNNB1,ESR1,GSTP1,IGF1,LTA,MYC,PPARG,TGFB1,ZMIZ1
GO:BP	DNA-dependent DNA replication	GO:0006261	3.64231e+16	543862342953802	163	368	16	18117	MRE11,NBN,POLG,RECQL,BLM,CHEK2,FANCM,ATR,BRCA2,CCNE1,MCM8,ORC2,RAD51,TOPBP1,WRN,ZNF365
GO:BP	icosanoid metabolic process	GO:0006690	3705448452206057	5431159223978156	124	368	14	18117	CYP2C19,ALOX12,CYP1A1,CYP1A2,CYP1B1,CYP2D6,EPHX1,GPX1,GSTM1,GSTP1,IL1B,MAPK3,PON1,PTGS1
GO:BP	fatty acid metabolic process	GO:0006631	3957166872100523	5402615635328016	404	368	26	18117	CYP2C19,BRCA1,ALOX12,CYP1A1,CYP1A2,CYP1B1,CYP2D6,CYP3A4,ECHDC1,EPHX1,GPX1,GSTM1,GSTP1,IL1B,IRS2,MAPK3,PON1,POR,PPARA,PPARG,PPARGC1A,PTGS1,UGT1A10,UGT1A4,UGT1A7,UGT1A8
GO:BP	positive regulation of reactive oxygen species metabolic process	GO:2000379	4210646989916973	5375651167213673	107	368	13	18117	JAK2,TP53,AGTR1,CDKN1A,GSTP1,ICAM1,IFNG,IL1B,INSR,NQO2,SOD2,TGFBR2,TLR6
GO:BP	demethylation	GO:0070988	444146380968604	5352473872295914	74	368	11	18117	APEX1,APOBEC3A,CYP1A1,CYP1A2,CYP2D6,CYP3A4,CYP3A5,FTO,GATA3,POR,TET2
GO:BP	negative regulation of growth	GO:0045926	4.55598e+16	5341418167935513	255	368	20	18117	PTEN,STK11,HIF1A,EI24,TP53,CDKN1A,CDKN1B,CDKN2A,ESR2,FRZB,HSPA1A,PPARA,PPARG,SEMA4G,SIPA1,SLC6A4,SLIT3,TGFB1,TGFBR2,TRIM46
GO:BP	response to peptide hormone	GO:0043434	4579364566563483	5.33919e+16	462	368	28	18117	BRIP1,JAK2,MEN1,PTEN,APC,ADCY3,ADCY9,AGTR1,APEX1,BAIAP2L1,CDKN1B,CFLAR,GH1,GSTP1,ICAM1,IL1B,INSR,IRS2,MDM2,PARP1,PIP4K2A,POR,PPARA,PPARG,SHC1,STXBP4,TGFB1,PIK3R3
GO:BP	positive regulation of histone modification	GO:0031058	4850966658415816	5314171710349362	91	368	12	18117	ATM,TP53,BRCA1,CTNNB1,DNMT1,DNMT3B,FOXP3,GATA3,IL1B,MAPK3,PPARGC1A,TGFB1
GO:BP	arachidonic acid metabolic process	GO:0019369	5074496812187912	5294607015981175	60	368	10	18117	CYP2C19,ALOX12,CYP1A1,CYP1A2,CYP1B1,CYP2D6,EPHX1,GPX1,MAPK3,PTGS1
GO:BP	signal transduction involved in mitotic DNA integrity checkpoint	GO:1902403	5892166470350615	5229724991609895	61	368	10	18117	RINT1,ATM,CHEK2,TP53,CDK1,CDKN1A,CDKN1B,MDM2,MDM4,PIDD1
GO:BP	signal transduction involved in mitotic DNA damage checkpoint	GO:1902402	5892166470350615	5229724991609895	61	368	10	18117	RINT1,ATM,CHEK2,TP53,CDK1,CDKN1A,CDKN1B,MDM2,MDM4,PIDD1
GO:BP	cellular response to alcohol	GO:0097306	604423719789613	5218658500700308	93	368	12	18117	CDH1,PTEN,BLM,BRCA1,ADCY3,AHR,CTNNB1,ITPR2,PPARG,RAD51,SOD2,TNFSF4
GO:BP	cellular response to reactive oxygen species	GO:0034614	6114258818421123	521365618140433	170	368	16	18117	FANCC,APEX1,CDK1,CFLAR,CYP1B1,IL6,MAPK3,MDM2,MMP2,MMP3,MMP9,MTR,NOS3,NQO1,PPARGC1B,SOD2
GO:BP	protein modification by small protein removal	GO:0070646	628938956779028	5.20139e+16	310	368	22	18117	PTEN,BARD1,HIF1A,APC,ABRAXAS1,TP53,BRCA1,ATXN7,BABAM1,CDK1,COPS2,DESI1,ESR1,GATA3,MDM2,MDM4,MYC,OTUD7B,SHMT1,SIAH2,TANK,TGFBR1
GO:BP	response to monosaccharide	GO:0034284	6.65105e+16	5177110039786667	215	368	18	18117	MEN1,POLG,PTEN,HIF1A,CDKN1B,GIPR,GSTP1,ICAM1,IRS2,ITGA2,PLA2G6,PPARGC1A,PPP3CA,SOD2,STXBP4,TCF7L2,TGFB1,TGFBR2
GO:BP	negative regulation of mitotic cell cycle phase transition	GO:1901991	6730044815414548	5171982043796463	262	368	20	18117	MRE11,NBN,PTEN,RINT1,ATM,BLM,CHEK2,APC,TP53,BRCA1,CDK1,CDKN1A,CDKN1B,CDKN2A,HUS1,MDM2,MDM4,PIDD1,TOPBP1,XRCC3
GO:BP	long-chain fatty acid metabolic process	GO:0001676	6837514886575471	5165101715115472	112	368	13	18117	CYP2C19,ALOX12,CYP1A1,CYP1A2,CYP1B1,CYP2D6,CYP3A4,EPHX1,GPX1,GSTM1,GSTP1,MAPK3,PTGS1
GO:BP	vitamin metabolic process	GO:0006766	6889673416749514	5161801363965393	131	368	14	18117	AKR1A1,CYP1A1,CYP3A4,GSTO1,GSTO2,IFNG,MTHFR,MTR,MTRR,SHMT1,SLC19A1,UGT1A3,UGT1A4,VDR
GO:BP	regulation of neuron apoptotic process	GO:0043523	7042148619608352	5.15229e+16	216	368	18	18117	JAK2,MSH2,NF1,ATM,HIF1A,TP53,XRCC2,BCL2L11,CTNNB1,FASLG,GATA3,NQO1,NQO2,PARP1,PPARGC1A,SOD2,TERT,TOX3
GO:BP	primary alcohol metabolic process	GO:0034308	7469856255578523	5126687755347882	95	368	12	18117	AKR1A1,ALDH2,CYP1A1,CYP1A2,CYP1B1,CYP2D6,CYP3A4,CYP3A5,DKK3,IGF1,SULT1A1,SULT1E1
GO:BP	cellular detoxification	GO:1990748	7498881373656471	5125003516539163	113	368	13	18117	FANCC,ABCG2,AKR1A1,GPX1,GSTM1,GSTO1,GSTO2,GSTP1,NOS3,NQO1,PTGS1,SOD2,TXNRD2
GO:BP	DNA biosynthetic process	GO:0071897	7722429841268102	5112246028599646	195	368	17	18117	MEN1,MRE11,POLG,RAD50,ATM,ATR,TP53,CDKN1A,CTNNB1,ERCC4,MAPK3,MYC,PPARG,TERT,WRAP53,WRN,XRCC5
GO:BP	signal transduction involved in mitotic cell cycle checkpoint	GO:0072413	7753311754058551	5.11051e+16	63	368	10	18117	RINT1,ATM,CHEK2,TP53,CDK1,CDKN1A,CDKN1B,MDM2,MDM4,PIDD1
GO:BP	positive regulation of vascular associated smooth muscle cell proliferation	GO:1904707	7976253150409948	5098201070834635	49	368	9	18117	JAK2,DNMT1,IGF1,MDM2,MIR499A,MMP2,MMP9,NQO2,TERT
GO:BP	global genome nucleotide-excision repair	GO:0070911	9402547461362618	5026754465706056	26	368	7	18117	ERCC1,ERCC2,ERCC4,GTF2H4,PARP1,XPA,XPC
GO:BP	regulation of telomere capping	GO:1904353	9402547461362618	5026754465706056	26	368	7	18117	NBN,RAD50,ATM,ERCC1,ERCC4,MAPK3,XRCC1
GO:BP	reactive oxygen species biosynthetic process	GO:1903409	9681222098244200	5014069816552863	135	368	14	18117	JAK2,CFLAR,CYP1A1,CYP1A2,CYP1B1,ICAM1,IFNG,IL1B,INSR,NOS3,NQO1,PPARA,SOD2,TLR6
GO:BP	unsaturated fatty acid metabolic process	GO:0033559	994437708331101	5002422415933565	116	368	13	18117	CYP2C19,ALOX12,CYP1A1,CYP1A2,CYP1B1,CYP2D6,EPHX1,GPX1,GSTM1,GSTP1,IL1B,MAPK3,PTGS1
GO:BP	methylation	GO:0032259	1.01128e+16	4.99513e+16	372	368	24	18117	MEN1,PPM1D,TEX15,BRCA1,COMT,CTNNB1,CYP1A1,CYP1A2,DNMT1,DNMT3B,EHMT1,EHMT2,GATA3,GSTO1,LRTOMT,MGMT,MTHFR,MTR,MTRR,MYC,PARP1,PRDM2,TET2,GATAD2A
GO:BP	positive regulation of neuron death	GO:1901216	1.01815e+16	4992187606884121	98	368	12	18117	NF1,ATM,TP53,BCL2L11,CASP8,CTNNB1,FASLG,IFNG,NQO1,NQO2,PARP1,TLR6
GO:BP	positive regulation of DNA-binding transcription factor activity	GO:0051091	1.03513e+16	4985006052567176	270	368	20	18117	JAK2,PTEN,ARHGEF5,CFLAR,CTNNB1,ESR1,ESR2,HSPA1A,ICAM1,IL1B,IL6,PIDD1,PPARG,PPARGC1A,PPARGC1B,PPP3CA,TAB2,TGFB1,TLR6,TLR9
GO:BP	regulation of telomerase activity	GO:0051972	1.11164e+16	4954036378439783	51	368	9	18117	MEN1,TP53,CTNNB1,ERCC4,MAPK3,MYC,PPARG,WRAP53,XRCC5
GO:BP	cellular response to estradiol stimulus	GO:0071392	1.11814e+16	4951502574707527	38	368	8	18117	BCL2L11,CFLAR,ESR1,ESR2,ITGA2,NCOA3,PPARGC1A,SSTR2
GO:BP	regulation of neuron death	GO:1901214	1.18703e+16	4925539728751278	323	368	22	18117	JAK2,MSH2,NF1,ATM,HIF1A,TP53,XRCC2,BCL2L11,CASP8,CTNNB1,FASLG,GATA3,IFNG,NQO1,NQO2,PARP1,PPARA,PPARGC1A,SOD2,TERT,TLR6,TOX3
GO:BP	strand invasion	GO:0042148	1.18703e+16	4925539728751278	5	368	4	18117	RAD51D,XRCC2,RAD51,WRN
GO:BP	positive regulation of telomere maintenance	GO:0032206	1.30589e+16	4884092704494041	52	368	9	18117	MRE11,NBN,RAD50,ATM,ATR,CTNNB1,ERCC1,MAPK3,XRCC5
GO:BP	neuron apoptotic process	GO:0051402	1.3163e+16	4.88064e+16	250	368	19	18117	JAK2,MSH2,NF1,ATM,HIF1A,TP53,XRCC2,BCL2L11,CTNNB1,FAS,FASLG,GATA3,NQO1,NQO2,PARP1,PPARGC1A,SOD2,TERT,TOX3
GO:BP	sex differentiation	GO:0007548	1353398426888507	4868574332650864	275	368	20	18117	BRIP1,MSH2,ATM,BRCA2,BCL2L11,CTNNB1,CYP17A1,CYP19A1,ERCC1,ESR1,GATA3,ICAM1,NCOA1,PGR,SLIT3,SRD5A2,TBX3,TGFBR1,ZFPM2,ADAM29
GO:BP	replication fork processing	GO:0031297	1.35482e+16	4868118206139304	39	368	8	18117	MRE11,BLM,FANCM,ATR,BRCA2,RAD51,WRN,ZNF365
GO:BP	nucleotide-excision repair, DNA incision	GO:0033683	1.35482e+16	4868118206139304	39	368	8	18117	ERCC1,ERCC2,ERCC4,ERCC5,GTF2H4,OGG1,PARP1,XPA
GO:BP	heart morphogenesis	GO:0003007	1.37982e+16	4860178545526706	251	368	19	18117	HIF1A,TP53,AXIN2,CTNNB1,FGFR2,GATA3,INSR,MDM2,MDM4,NOS3,SLIT3,TBX1,TBX3,TGFB1,TGFBR1,TGFBR2,ZFPM2,ZMIZ1,DNAH11
GO:BP	cardiac chamber morphogenesis	GO:0003206	1.40784e+16	4851447898237937	120	368	13	18117	HIF1A,TP53,FGFR2,GATA3,MDM2,SLIT3,TBX1,TBX3,TGFB1,TGFBR1,TGFBR2,ZFPM2,DNAH11
GO:BP	organ growth	GO:0035265	1.40784e+16	4851447898237937	182	368	16	18117	PTEN,AKAP6,BCL2L11,CDK1,EHMT2,ERBB4,ESR1,FGFR2,IGF1,LEPR,POR,PPARA,SLC6A4,TGFBR1,TGFBR2,ZFPM2
GO:BP	cellular response to toxic substance	GO:0097237	1.40784e+16	4851447898237937	120	368	13	18117	FANCC,ABCG2,AKR1A1,GPX1,GSTM1,GSTO1,GSTO2,GSTP1,NOS3,NQO1,PTGS1,SOD2,TXNRD2
GO:BP	negative regulation of gene silencing by miRNA	GO:0060965	1.4288e+16	484502822069506	18	368	6	18117	TP53,ESR1,IL6,PPARG,PPP3CA,TERT
GO:BP	regulation of inflammatory response	GO:0050727	1.47449e+16	4831359174331164	381	368	24	18117	FANCD2,JAK2,MCPH1,ATM,AGTR1,ESR1,FOXP1,FOXP3,GATA3,GPX1,GSTP1,IFNG,IGF1,IL1B,IL1R1,IL6,ITGA2,LTA,MMP3,MMP9,PPARA,PPARG,TLR9,TNFSF4
GO:BP	cardiac septum morphogenesis	GO:0060411	1.50148e+16	4823481773176116	68	368	10	18117	TP53,FGFR2,MDM2,SLIT3,TBX1,TBX3,TGFBR1,TGFBR2,ZFPM2,DNAH11
GO:BP	response to immobilization stress	GO:0035902	1526647621660488	4816261194527594	28	368	7	18117	CYP1A1,CYP1A2,ERCC1,MDM2,PPARG,SOD2,TGFB1
GO:BP	regulation of cell cycle G1/S phase transition	GO:1902806	1.53659e+16	4813441642300704	206	368	17	18117	MEN1,PTEN,ATM,CHEK2,APC,TP53,APEX1,CDK1,CDKN1A,CDKN1B,CDKN2A,CYP1A1,MDM2,MDM4,PIDD1,STXBP4,TERT
GO:BP	response to ethanol	GO:0045471	1.67322e+16	4776446719992072	142	368	14	18117	PTEN,CASP8,CDK1,EHMT2,FGFR2,GATA3,GSTP1,ICAM1,ITPR2,MGMT,NQO1,OGG1,PPARA,SOD2
GO:BP	cardiac septum development	GO:0003279	1823869045071476	4739006347501323	104	368	12	18117	TP53,FGFR2,GATA3,MDM2,MDM4,SLIT3,TBX1,TBX3,TGFBR1,TGFBR2,ZFPM2,DNAH11
GO:BP	negative regulation of extrinsic apoptotic signaling pathway via death domain receptors	GO:1902042	1.9526e+16	4709385941713756	41	368	8	18117	BRCA1,CASP8,CFLAR,FAS,FASLG,GPX1,ICAM1,NOS3
GO:BP	positive regulation of histone acetylation	GO:0035066	1.9526e+16	4709385941713756	29	368	7	18117	BRCA1,FOXP3,GATA3,IL1B,MAPK3,PPARGC1A,TGFB1
GO:BP	negative regulation of posttranscriptional gene silencing	GO:0060149	1981282132761453	470305367692129	19	368	6	18117	TP53,ESR1,IL6,PPARG,PPP3CA,TERT
GO:BP	oxidative demethylation	GO:0070989	1981282132761453	470305367692129	19	368	6	18117	CYP1A2,CYP2D6,CYP3A4,CYP3A5,FTO,TET2
GO:BP	negative regulation of gene silencing by RNA	GO:0060967	1981282132761453	470305367692129	19	368	6	18117	TP53,ESR1,IL6,PPARG,PPP3CA,TERT
GO:BP	response to molecule of bacterial origin	GO:0002237	1981282132761453	470305367692129	361	368	23	18117	JAK2,CASP8,COMT,CYP1A1,CYP1A2,FASLG,FGFR2,FOXP1,FOXP3,GSTP1,ICAM1,IL1B,IL6,LTA,MAPK3,NOS3,PPARGC1A,RPS6KA3,SOD2,TAB2,TLR6,TLR9,TNFSF4
GO:BP	positive regulation of chromatin organization	GO:1905269	1.99271e+16	4700554918983174	105	368	12	18117	ATM,TP53,BRCA1,CTNNB1,DNMT1,DNMT3B,FOXP3,GATA3,IL1B,MAPK3,PPARGC1A,TGFB1
GO:BP	telomere capping	GO:0016233	200614383411691	4697637932669584	55	368	9	18117	MRE11,NBN,RAD50,ATM,DCLRE1B,ERCC1,ERCC4,MAPK3,XRCC1
GO:BP	T cell differentiation	GO:0030217	2.21889e+16	4653865183007092	260	368	19	18117	FANCD2,STK11,TP53,ERBB2,AIRE,CDKN2A,CTLA4,CTNNB1,FOXP1,FOXP3,GATA3,IFNG,IL1B,IL6,LEPR,TGFB1,TGFBR2,TNFSF4,ZMIZ1
GO:BP	neuron death	GO:0070997	2365169597428602	4626137712183441	365	368	23	18117	JAK2,MSH2,NF1,ATM,HIF1A,TP53,XRCC2,BCL2L11,CASP8,CTNNB1,FAS,FASLG,GATA3,IFNG,NQO1,NQO2,PARP1,PPARA,PPARGC1A,SOD2,TERT,TLR6,TOX3
GO:BP	somatic diversification of immune receptors	GO:0002200	2.47632e+16	4606193959155401	72	368	10	18117	MSH2,MSH6,NBN,PMS2,ATM,ERCC1,EXO1,FOXP3,MLH1,TNFSF4
GO:BP	regulation of intracellular transport	GO:0032386	2.58406e+16	4587698041043542	367	368	23	18117	CDH1,JAK2,RINT1,STK11,BARD1,STT3A-AS1,TP53,ERBB2,ASPH,C11ORF65,CASP8,CDK1,CDKN2A,IFNG,IL1B,MAPK3,MDM2,MTCL1,NUMA1,PCNT,TCF7L2,TGFB1,TRIM46
GO:BP	negative regulation of cell growth	GO:0030308	2.70127e+16	4568432673836875	192	368	16	18117	STK11,EI24,TP53,CDKN1A,CDKN1B,CDKN2A,ESR2,FRZB,HSPA1A,PPARA,PPARG,SEMA4G,SIPA1,SLIT3,TGFB1,TRIM46
GO:BP	G2/M transition of mitotic cell cycle	GO:0000086	2.89589e+16	4538218663803755	265	368	19	18117	MRE11,NBN,PPM1D,RAD51C,RINT1,ATM,BLM,CHEK2,BRCA1,ABCB1,AKAP9,CDK1,CDKN1A,CDKN2A,HMMR,HUS1,PCNT,RAD51B,TOPBP1
GO:BP	response to metal ion	GO:0010038	3053119331274688	4515256220954757	371	368	23	18117	CDH1,PTEN,HIF1A,ASPH,CASP8,CDK1,CDKN1B,CYP1A1,CYP1A2,ERCC1,GIPR,HSD17B1,ICAM1,MAPK3,MDM2,MMP9,NQO1,OGG1,PARP1,PPARGC1A,PPP3CA,SOD2,TERT
GO:BP	regulation of histone modification	GO:0031056	3072654782090099	4512486230715064	150	368	14	18117	ATM,TP53,BRCA1,CTNNB1,DNMT1,DNMT3B,EHMT2,FOXP3,GATA3,IL1B,MAPK3,MTHFR,PPARGC1A,TGFB1
GO:BP	DNA damage response, signal transduction by p53 class mediator resulting in cell cycle arrest	GO:0006977	3088455055561338	4510258714308067	58	368	9	18117	ATM,CHEK2,TP53,CDK1,CDKN1A,CDKN1B,MDM2,MDM4,PIDD1
GO:BP	somatic hypermutation of immunoglobulin genes	GO:0016446	3092208014150369	4509731298596206	12	368	5	18117	MSH2,MSH6,PMS2,EXO1,MLH1
GO:BP	protein deubiquitination	GO:0016579	3121281285339295	4505667091582645	292	368	20	18117	PTEN,BARD1,HIF1A,APC,ABRAXAS1,TP53,BRCA1,ATXN7,BABAM1,CDK1,ESR1,GATA3,MDM2,MDM4,MYC,OTUD7B,SHMT1,SIAH2,TANK,TGFBR1
GO:BP	monoterpenoid metabolic process	GO:0016098	3.15487e+16	4501018071880278	6	368	4	18117	CYP2C19,CYP1A2,CYP2D6,CYP3A4
GO:BP	regulation of mitotic recombination	GO:0000019	3.15487e+16	4501018071880278	6	368	4	18117	MRE11,RAD50,ERCC2,MLH1
GO:BP	regulation of organ growth	GO:0046620	3430128300273723	4464689635333668	111	368	12	18117	PTEN,AKAP6,BCL2L11,CDK1,ERBB4,FGFR2,IGF1,PPARA,SLC6A4,TGFBR1,TGFBR2,ZFPM2
GO:BP	mononuclear cell differentiation	GO:1903131	3430128300273723	4464689635333668	430	368	25	18117	FANCD2,MSH2,STK11,ATM,TP53,ERBB2,AIRE,CDKN2A,CTLA4,CTNNB1,FOXP1,FOXP3,GATA3,IFNG,IL1B,IL6,LEPR,MYC,PPARG,TGFB1,TGFBR2,TLR9,TNFSF4,XRCC6,ZMIZ1
GO:BP	positive regulation of response to DNA damage stimulus	GO:2001022	3430128300273723	4464689635333668	111	368	12	18117	ATM,ATR,ABRAXAS1,BRCA1,BABAM1,CDKN2A,MGMT,MYC,PARP1,WRAP53,XRCC1,ANKLE1
GO:BP	intracellular signal transduction involved in G1 DNA damage checkpoint	GO:1902400	3488747342634895	4457330481303583	59	368	9	18117	ATM,CHEK2,TP53,CDK1,CDKN1A,CDKN1B,MDM2,MDM4,PIDD1
GO:BP	regulation of extrinsic apoptotic signaling pathway via death domain receptors	GO:1902041	3488747342634895	4457330481303583	59	368	9	18117	PTEN,BRCA1,CASP8,CFLAR,FAS,FASLG,GPX1,ICAM1,NOS3
GO:BP	signal transduction involved in mitotic G1 DNA damage checkpoint	GO:0072431	3488747342634895	4457330481303583	59	368	9	18117	ATM,CHEK2,TP53,CDK1,CDKN1A,CDKN1B,MDM2,MDM4,PIDD1
GO:BP	response to purine-containing compound	GO:0014074	3490782988692236	4457077149107027	152	368	14	18117	PTEN,AHR,AKAP6,AKAP9,APEX1,ASPH,DNMT3B,HCN1,ITPR2,PDE4D,PPARG,PPARGC1A,PPARGC1B,SLC6A4
GO:BP	cellular response to inorganic substance	GO:0071241	349218999930719	4456902135697875	220	368	17	18117	CDH1,BLM,ASPH,CDKN1B,CFLAR,CYP1A1,CYP1A2,HSD17B1,MAPK3,MMP3,MMP9,MTR,NQO1,OGG1,PARP1,PPARGC1A,RAD51
GO:BP	blastocyst growth	GO:0001832	3.58053e+16	4446052864700394	21	368	6	18117	NBN,PALB2,BRCA2,COPS2,IGF1,RAD51B
GO:BP	cellular response to external stimulus	GO:0071496	3679259921954221	4434239530276228	322	368	21	18117	BRIP1,PPM1D,TP53,CASP8,CDKN1A,COMT,EHMT2,FAS,GSTP1,ICAM1,IL1B,ITGA2,MAPK3,MDM2,NCOA1,PPARA,PPARG,SIPA1,TGFB1,VDR,WRN
GO:BP	gonad development	GO:0008406	3679259921954221	4434239530276228	221	368	17	18117	BRIP1,MSH2,ATM,BRCA2,BCL2L11,CYP19A1,ERCC1,ESR1,GATA3,ICAM1,NCOA1,PGR,SLIT3,SRD5A2,TGFBR1,ZFPM2,ADAM29
GO:BP	lymphocyte differentiation	GO:0030098	3679259921954221	4434239530276228	376	368	23	18117	FANCD2,MSH2,STK11,ATM,TP53,ERBB2,AIRE,CDKN2A,CTLA4,CTNNB1,FOXP1,FOXP3,GATA3,IFNG,IL1B,IL6,LEPR,TGFB1,TGFBR2,TLR9,TNFSF4,XRCC6,ZMIZ1
GO:BP	long-chain fatty acid biosynthetic process	GO:0042759	3679259921954221	4434239530276228	32	368	7	18117	ALOX12,CYP1A1,CYP1A2,CYP2D6,CYP3A4,GSTM1,GSTP1
GO:BP	regulation of DNA biosynthetic process	GO:2000278	3.68767e+16	4433247860153749	112	368	12	18117	MEN1,ATM,ATR,TP53,CDKN1A,CTNNB1,ERCC4,MAPK3,MYC,PPARG,WRAP53,XRCC5
GO:BP	regulation of muscle cell apoptotic process	GO:0010660	3.99885e+16	4398065121117461	94	368	11	18117	JAK2,PTEN,TP53,ALOX12,CDKN2A,CFLAR,DNMT1,IFNG,IGF1,PPARG,SOD2
GO:BP	negative regulation of cell cycle G2/M phase transition	GO:1902750	4.02819e+16	4394889694794462	113	368	12	18117	MRE11,NBN,RINT1,ATM,BLM,ABRAXAS1,BRCA1,BABAM1,CDK1,CDKN1A,HUS1,TOPBP1
GO:BP	negative regulation of cell cycle G1/S phase transition	GO:1902807	4340922776640066	4.36242e+16	134	368	13	18117	MEN1,PTEN,ATM,CHEK2,APC,TP53,CDK1,CDKN1A,CDKN1B,CDKN2A,MDM2,MDM4,PIDD1
GO:BP	detoxification	GO:0098754	4340922776640066	4.36242e+16	134	368	13	18117	FANCC,ABCG2,AKR1A1,GPX1,GSTM1,GSTO1,GSTO2,GSTP1,NOS3,NQO1,PTGS1,SOD2,TXNRD2
GO:BP	drug metabolic process	GO:0017144	4.41972e+16	4354604920807552	46	368	8	18117	CYP2C19,CYP1A1,CYP1A2,CYP2D6,CYP3A4,CYP3A5,UGT1A7,UGT1A8
GO:BP	somatic diversification of immunoglobulins	GO:0016445	4493455051168383	4347419598276707	61	368	9	18117	MSH2,MSH6,NBN,PMS2,ERCC1,EXO1,FOXP3,MLH1,TNFSF4
GO:BP	retinoic acid metabolic process	GO:0042573	4493455051168383	4347419598276707	33	368	7	18117	CYP1A1,CYP3A4,CYP3A5,UGT1A3,UGT1A7,UGT1A8,UGT1A9
GO:BP	telomere maintenance in response to DNA damage	GO:0043247	4.63467e+16	4333980806143652	13	368	5	18117	APEX1,DCLRE1B,ERCC1,ERCC4,XRCC1
GO:BP	somatic diversification of immune receptors via somatic mutation	GO:0002566	4.63467e+16	4333980806143652	13	368	5	18117	MSH2,MSH6,PMS2,EXO1,MLH1
GO:BP	vitamin D metabolic process	GO:0042359	4.65804e+16	4331796526961849	22	368	6	18117	CYP1A1,CYP3A4,IFNG,UGT1A3,UGT1A4,VDR
GO:BP	response to hyperoxia	GO:0055093	4.65804e+16	4331796526961849	22	368	6	18117	POLG,CDKN1A,CYP1A1,DNMT3B,FAS,PPARG
GO:BP	regulation of cell cycle arrest	GO:0071156	4.72937e+16	4.3252e+16	115	368	12	18117	ATM,CHEK2,TP53,BRCA1,CDK1,CDKN1A,CDKN1B,CDKN2A,MDM2,MDM4,PIDD1,TGFB1
GO:BP	regulation of cardiac muscle tissue growth	GO:0055021	4739358529550931	4324280435948028	78	368	10	18117	PTEN,AKAP6,CDK1,ERBB4,FGFR2,IGF1,PPARA,TGFBR1,TGFBR2,ZFPM2
GO:BP	regulation of leukocyte proliferation	GO:0070663	4.89905e+16	4309887918010423	251	368	18	18117	ATM,ERBB2,AHR,CDKN1A,CDKN2A,CTLA4,CTNNB1,FOXP3,GSTP1,IGF1,IL1B,IL6,IRS2,MAPK3,TGFB1,TGFBR2,TLR9,TNFSF4
GO:BP	homologous chromosome segregation	GO:0045143	5.06111e+16	4295753922090461	62	368	9	18117	BRIP1,FANCD2,MRE11,TEX15,ATM,CCNE1,EHMT2,MLH1,MLH3
GO:BP	development of primary sexual characteristics	GO:0045137	5067797142805225	4295180777672483	227	368	17	18117	BRIP1,MSH2,ATM,BRCA2,BCL2L11,CYP19A1,ERCC1,ESR1,GATA3,ICAM1,NCOA1,PGR,SLIT3,SRD5A2,TGFBR1,ZFPM2,ADAM29
GO:BP	positive regulation of peptidyl-lysine acetylation	GO:2000758	5.417e+16	4266241370129306	34	368	7	18117	BRCA1,FOXP3,GATA3,IL1B,MAPK3,PPARGC1A,TGFB1
GO:BP	positive regulation of intracellular transport	GO:0032388	5.6595e+16	4247221699226132	229	368	17	18117	CDH1,JAK2,STK11,STT3A-AS1,TP53,ERBB2,ASPH,CASP8,CDK1,IFNG,IL1B,MDM2,MTCL1,NUMA1,PCNT,TCF7L2,TRIM46
GO:BP	muscle cell apoptotic process	GO:0010657	5770583151402121	4238780296612216	98	368	11	18117	JAK2,PTEN,TP53,ALOX12,CDKN2A,CFLAR,DNMT1,IFNG,IGF1,PPARG,SOD2
GO:BP	regulation of G1/S transition of mitotic cell cycle	GO:2000045	5782241502630431	423790377342817	182	368	15	18117	PTEN,ATM,CHEK2,APC,TP53,APEX1,CDK1,CDKN1A,CDKN1B,CDKN2A,CYP1A1,MDM2,MDM4,PIDD1,TERT
GO:BP	tissue regeneration	GO:0042246	5.85363e+16	4232574673569465	80	368	10	18117	CDKN1A,CDKN1B,CFLAR,ERBB4,GPX1,IGF1,LGR6,PPP3CA,TEC,TGFBR2
GO:BP	DNA-dependent DNA replication maintenance of fidelity	GO:0045005	5868106149018815	4231502038742154	48	368	8	18117	MRE11,BLM,FANCM,ATR,BRCA2,RAD51,WRN,ZNF365
GO:BP	thymus development	GO:0048538	5868106149018815	4231502038742154	48	368	8	18117	ATM,AIRE,BCL2L11,CTNNB1,GATA3,MAPK3,TBX1,TGFBR1
GO:BP	somatic recombination of immunoglobulin genes involved in immune response	GO:0002204	5868106149018815	4231502038742154	48	368	8	18117	MSH2,MSH6,NBN,ERCC1,EXO1,FOXP3,MLH1,TNFSF4
GO:BP	somatic diversification of immunoglobulins involved in immune response	GO:0002208	5868106149018815	4231502038742154	48	368	8	18117	MSH2,MSH6,NBN,ERCC1,EXO1,FOXP3,MLH1,TNFSF4
GO:BP	isotype switching	GO:0045190	5868106149018815	4231502038742154	48	368	8	18117	MSH2,MSH6,NBN,ERCC1,EXO1,FOXP3,MLH1,TNFSF4
GO:BP	positive regulation of mesenchymal cell proliferation	GO:0002053	597101535387247	4223951812071692	23	368	6	18117	CTNNB1,FGFR2,IRS2,MYC,TBX1,TGFBR2
GO:BP	immunoglobulin production	GO:0002377	6249393459867207	4204162131426387	99	368	11	18117	MSH2,MSH6,NBN,PMS2,ERCC1,EXO1,FOXP3,IL6,MLH1,TLR9,TNFSF4
GO:BP	regulation of G2/M transition of mitotic cell cycle	GO:0010389	629136397239498	4201255188979642	207	368	16	18117	MRE11,NBN,RAD51C,RINT1,ATM,BLM,BRCA1,AKAP9,CDK1,CDKN1A,CDKN2A,HMMR,HUS1,PCNT,RAD51B,TOPBP1
GO:BP	cardiac chamber development	GO:0003205	6298296285928192	4200776913036242	161	368	14	18117	HIF1A,TP53,FGFR2,GATA3,MDM2,MDM4,SLIT3,TBX1,TBX3,TGFB1,TGFBR1,TGFBR2,ZFPM2,DNAH11
GO:BP	somatic cell DNA recombination	GO:0016444	6369762012736176	4195876793486662	64	368	9	18117	MSH2,MSH6,NBN,ATM,ERCC1,EXO1,FOXP3,MLH1,TNFSF4
GO:BP	somatic diversification of immune receptors via germline recombination within a single locus	GO:0002562	6369762012736176	4195876793486662	64	368	9	18117	MSH2,MSH6,NBN,ATM,ERCC1,EXO1,FOXP3,MLH1,TNFSF4
GO:BP	double-strand break repair via synthesis-dependent strand annealing	GO:0045003	6444427335278749	4190815668873543	7	368	4	18117	RAD51C,FANCM,RAD51,XRCC3
GO:BP	alkaloid metabolic process	GO:0009820	6444427335278749	4190815668873543	7	368	4	18117	CYP1A2,CYP2D6,CYP3A4,CYP3A5
GO:BP	tolerance induction to self antigen	GO:0002513	6444427335278749	4190815668873543	7	368	4	18117	AIRE,FOXP3,TGFB1,TGFBR2
GO:BP	signal transduction involved in G2 DNA damage checkpoint	GO:0072425	6651886504784229	4177055169369299	14	368	5	18117	RINT1,ATM,ABRAXAS1,BRCA1,BABAM1
GO:BP	negative regulation of production of miRNAs involved in gene silencing by miRNA	GO:1903799	6651886504784229	4177055169369299	14	368	5	18117	TP53,ESR1,IL6,PPP3CA,TERT
GO:BP	response to lipopolysaccharide	GO:0032496	7106432653657886	4148348355335821	338	368	21	18117	JAK2,CASP8,COMT,CYP1A1,CYP1A2,FASLG,FGFR2,FOXP1,FOXP3,GSTP1,ICAM1,IL1B,IL6,LTA,MAPK3,NOS3,PPARGC1A,RPS6KA3,SOD2,TAB2,TNFSF4
GO:BP	male sex differentiation	GO:0046661	7117872596816	4147649789722868	163	368	14	18117	BRIP1,MSH2,BCL2L11,CTNNB1,ERCC1,ESR1,GATA3,ICAM1,NCOA1,SRD5A2,TBX3,TGFBR1,ZFPM2,ADAM29
GO:BP	response to cadmium ion	GO:0046686	7122966411978842	4.14734e+16	65	368	9	18117	CDK1,CDKN1B,CYP1A2,ERCC1,MAPK3,MMP9,OGG1,SOD2,TERT
GO:BP	mesenchymal cell differentiation	GO:0048762	7169893463094446	4144487297433169	234	368	17	18117	PTEN,HIF1A,AXIN2,CTNNB1,ERBB4,FGFR2,FRZB,GATA3,IL1B,IL6,MAPK3,SEMA4G,TBX1,TCF7L2,TGFB1,TGFBR1,TGFBR2
GO:BP	regulation of DNA binding	GO:0051101	7501905287658878	4124828423164071	121	368	12	18117	JAK2,CTNNB1,ERCC2,ERCC4,GATA3,IFNG,IGF1,ITGA2,MMP9,PARP1,PPARG,TGFB1
GO:BP	multicellular organism aging	GO:0010259	7651928968368786	4116229070112157	36	368	7	18117	MSH2,MSH6,ATM,TP53,ERCC1,PRDM2,WRN
GO:BP	response to antibiotic	GO:0046677	7723503956725604	4112185626629397	50	368	8	18117	JAK2,TP53,CASP8,CDKN1B,CYP1A1,EHMT1,EHMT2,MDM2
GO:BP	extrinsic apoptotic signaling pathway via death domain receptors	GO:0008625	7764836759967811	4109867670005017	83	368	10	18117	PTEN,BRCA1,CASP8,CFLAR,FAS,FASLG,GPX1,ICAM1,NOS3,PIDD1
GO:BP	mitotic G1 DNA damage checkpoint	GO:0031571	8003764059248778	4096705722294272	66	368	9	18117	ATM,CHEK2,TP53,CDK1,CDKN1A,CDKN1B,MDM2,MDM4,PIDD1
GO:BP	oligodendrocyte differentiation	GO:0048709	801990956472294	4095830528943173	102	368	11	18117	CNTNAP1,NF1,PTEN,ERBB2,CTNNB1,DRD3,ERCC2,GSTP1,PPARG,TGFB1,ZNF365
GO:BP	response to corticosteroid	GO:0031960	8043105992478489	409457620810397	165	368	14	18117	EIF4E,BCL2L11,CDKN1A,CFLAR,DNMT3B,GSTP1,ICAM1,IL1RN,IL6,PARP1,PPARGC1B,SLIT3,SSTR2,TGFB1
GO:BP	muscle tissue development	GO:0060537	8684366636366124	4061261849797364	399	368	23	18117	NF1,PTEN,AKAP6,CDK1,CFLAR,COPS2,CTNNB1,ERBB4,FGFR2,GPX1,HIVEP3,IGF1,MIR499A,PPARA,PPARGC1A,PPP3CA,RBFOX1,TBX1,TBX3,TGFB1,TGFBR1,TGFBR2,ZFPM2
GO:BP	intrinsic apoptotic signaling pathway in response to DNA damage	GO:0008630	8772549591487534	4056874168025807	103	368	11	18117	MSH2,MSH6,ATM,CHEK2,TP53,BRCA1,BRCA2,BCL2L11,CDKN1A,MLH1,PHLDA3
GO:BP	positive regulation of epithelial to mesenchymal transition	GO:0010718	8876781481414904	4.05174e+16	51	368	8	18117	AXIN2,CTNNB1,IL1B,IL6,TCF7L2,TGFB1,TGFBR1,TGFBR2
GO:BP	homologous chromosome pairing at meiosis	GO:0007129	8876781481414904	4.05174e+16	51	368	8	18117	BRIP1,FANCD2,MRE11,TEX15,CCNE1,EHMT2,MLH1,MLH3
GO:BP	mitotic G1/S transition checkpoint	GO:0044819	8943149162251499	4048509525615537	67	368	9	18117	ATM,CHEK2,TP53,CDK1,CDKN1A,CDKN1B,MDM2,MDM4,PIDD1
GO:BP	G1 DNA damage checkpoint	GO:0044783	8943149162251499	4048509525615537	67	368	9	18117	ATM,CHEK2,TP53,CDK1,CDKN1A,CDKN1B,MDM2,MDM4,PIDD1
GO:BP	regulation of intracellular protein transport	GO:0033157	9018528646291124	4.04486e+16	264	368	18	18117	CDH1,JAK2,BARD1,TP53,ERBB2,ASPH,C11ORF65,CASP8,CDK1,CDKN2A,IFNG,IL1B,MDM2,MTCL1,NUMA1,PCNT,TCF7L2,TGFB1
GO:BP	negative regulation of telomere maintenance	GO:0032205	9038567850361216	4043900377484629	37	368	7	18117	NBN,RAD50,ATM,ERCC1,ERCC4,PARP1,XRCC1
GO:BP	nucleotide-excision repair, DNA incision, 5'-to lesion	GO:0006296	9038567850361216	4043900377484629	37	368	7	18117	ERCC1,ERCC2,ERCC4,ERCC5,GTF2H4,PARP1,XPA
GO:BP	response to UV-C	GO:0010225	9329871523255382	4030124336652794	15	368	5	18117	TP53,BRCA2,ERCC5,MDM2,WRN
GO:BP	regulation of heart growth	GO:0060420	9329871523255382	4030124336652794	85	368	10	18117	PTEN,AKAP6,CDK1,ERBB4,FGFR2,IGF1,PPARA,TGFBR1,TGFBR2,ZFPM2
GO:BP	response to glucocorticoid	GO:0051384	982503431113738	4007665924299954	146	368	13	18117	EIF4E,BCL2L11,CDKN1A,CFLAR,DNMT3B,GSTP1,ICAM1,IL1RN,IL6,PPARGC1B,SLIT3,SSTR2,TGFB1
GO:BP	ventricular septum development	GO:0003281	9939106580328994	4.00265e+16	68	368	9	18117	FGFR2,GATA3,MDM2,MDM4,SLIT3,TBX3,TGFBR1,TGFBR2,ZFPM2
GO:BP	peptidyl-lysine modification	GO:0018205	1.0688e+16	3.9711e+16	405	368	23	18117	MEN1,BRCA1,BRCA2,CDKN2A,CTNNB1,DESI1,DNMT1,DNMT3B,EHMT1,EHMT2,FOXP3,GATA3,IL1B,KANSL1,MAPK3,MDM2,NCOA1,NCOA3,POR,PPARGC1A,TET2,TGFB1,ZMIZ1
GO:BP	telomere maintenance via telomerase	GO:0007004	1107985588956783	3955465888233265	69	368	9	18117	MRE11,RAD50,ATM,ATR,CTNNB1,MAPK3,TERT,WRAP53,XRCC5
GO:BP	nitric oxide metabolic process	GO:0046209	1.12622e+16	3.94838e+16	87	368	10	18117	JAK2,CYP1B1,ICAM1,IFNG,IL1B,INSR,NOS3,NQO1,POR,TLR6
GO:BP	immunoglobulin production involved in immunoglobulin-mediated immune response	GO:0002381	1.1419e+16	3942371965273971	53	368	8	18117	MSH2,MSH6,NBN,ERCC1,EXO1,FOXP3,MLH1,TNFSF4
GO:BP	tissue migration	GO:0090130	1.16538e+16	3.93353e+16	379	368	22	18117	NF1,PTEN,HIF1A,ACTA2,ALOX12,CYP1B1,DOCK1,FOXP1,GATA3,GPX1,IFNG,ITGA2,ITGB3,MCC,MIR196A2,MIR499A,MMP9,NOS3,PPARG,TGFBR1,TGFBR2,PIK3R3
GO:BP	coumarin metabolic process	GO:0009804	1.16538e+16	3.93353e+16	8	368	4	18117	CYP1A1,CYP2D6,UGT1A7,UGT1A8
GO:BP	phenylpropanoid metabolic process	GO:0009698	1.16538e+16	3.93353e+16	8	368	4	18117	CYP1A1,CYP2D6,UGT1A7,UGT1A8
GO:BP	negative regulation of smooth muscle cell proliferation	GO:0048662	1.23073e+16	3.90984e+16	70	368	9	18117	PTEN,CDKN1A,CDKN1B,COMT,GSTP1,IFNG,PPARG,PPARGC1A,SOD2
GO:BP	reactive nitrogen species metabolic process	GO:2001057	1.23382e+16	3.90875e+16	88	368	10	18117	JAK2,CYP1B1,ICAM1,IFNG,IL1B,INSR,NOS3,NQO1,POR,TLR6
GO:BP	negative regulation of G1/S transition of mitotic cell cycle	GO:2000134	1.24393e+16	3.9052e+16	128	368	12	18117	PTEN,ATM,CHEK2,APC,TP53,CDK1,CDKN1A,CDKN1B,CDKN2A,MDM2,MDM4,PIDD1
GO:BP	leukocyte proliferation	GO:0070661	1250048459477878	3.90307e+16	325	368	20	18117	ATM,TP53,ERBB2,ACE,AHR,CDKN1A,CDKN2A,CTLA4,CTNNB1,FOXP3,GSTP1,IGF1,IL1B,IL6,IRS2,MAPK3,TGFB1,TGFBR2,TLR9,TNFSF4
GO:BP	somatic recombination of immunoglobulin gene segments	GO:0016447	1.29789e+16	3886762165022334	54	368	8	18117	MSH2,MSH6,NBN,ERCC1,EXO1,FOXP3,MLH1,TNFSF4
GO:BP	RNA-dependent DNA biosynthetic process	GO:0006278	1371111770753463	3.86293e+16	71	368	9	18117	MRE11,RAD50,ATM,ATR,CTNNB1,MAPK3,TERT,WRAP53,XRCC5
GO:BP	hormone biosynthetic process	GO:0042446	1371111770753463	3.86293e+16	71	368	9	18117	HIF1A,CHST9,CYP17A1,CYP19A1,DKK3,HSD17B1,POR,PPARGC1A,SRD5A2
GO:BP	cellular response to extracellular stimulus	GO:0031668	1416661812860219	384873381265874	248	368	17	18117	BRIP1,PPM1D,TP53,CDKN1A,COMT,EHMT2,FAS,GSTP1,ICAM1,MAPK3,MDM2,NCOA1,PPARA,PPARG,SIPA1,VDR,WRN
GO:BP	response to amyloid-beta	GO:1904645	1.48027e+16	3.82966e+16	55	368	8	18117	BCL2L11,ICAM1,IGF1,MMP2,MMP3,MMP9,PARP1,TLR6
GO:BP	positive regulation of cysteine-type endopeptidase activity	GO:2001056	1.66617e+16	3778281076145981	154	368	13	18117	JAK2,ALOX12,ASPH,BCL2L11,CASP10,CASP8,CDKN2A,CFLAR,FAS,FASLG,MYC,PIDD1,PPARG
GO:BP	regulation of DNA repair	GO:0006282	1.6718e+16	3.77681e+16	132	368	12	18117	TEX15,ABRAXAS1,BRCA1,AXIN2,BABAM1,MGMT,OGG1,PARP1,RAD51,WRAP53,XRCC1,ZNF365
GO:BP	hormone-mediated signaling pathway	GO:0009755	1.75677e+16	3.75529e+16	202	368	15	18117	JAK2,BRCA1,ESR1,ESR2,ESRRG,FOXP1,NCOA1,PARP1,PGR,PPARA,PPARG,PPARGC1B,SST,SSTR2,ZMIZ1
GO:BP	response to glucose	GO:0009749	1.75677e+16	3.75529e+16	202	368	15	18117	MEN1,POLG,PTEN,HIF1A,CDKN1B,GIPR,ICAM1,IRS2,PLA2G6,PPARGC1A,PPP3CA,STXBP4,TCF7L2,TGFB1,TGFBR2
GO:BP	multi-multicellular organism process	GO:0044706	1.76958e+16	375213055640017	227	368	16	18117	MEN1,COMT,CYP1A1,ESR1,IL1B,ITGA2,MAPK3,MMP2,MMP9,PGR,PLA2G6,SLC19A1,SLC6A4,TGFB1,TGFBR2,VDR
GO:BP	activation of cysteine-type endopeptidase activity involved in apoptotic process	GO:0006919	1.78521e+16	374831131110148	92	368	10	18117	JAK2,BCL2L11,CASP10,CASP8,CDKN2A,CFLAR,FAS,FASLG,PIDD1,PPARG
GO:BP	cellular response to glucocorticoid stimulus	GO:0071385	1.90866e+16	3.71927e+16	57	368	8	18117	EIF4E,BCL2L11,CFLAR,DNMT3B,GSTP1,ICAM1,SSTR2,TGFB1
GO:BP	gliogenesis	GO:0042063	1942504743185836	3711637912070461	308	368	19	18117	CNTNAP1,NF1,PTEN,ERBB2,CDK1,CTNNB1,DRD3,ERCC2,GSTP1,IFNG,IL1B,IL6,LEPR,LTA,MAPK3,PPARG,TGFB1,ZMIZ1,ZNF365
GO:BP	response to ketone	GO:1901654	1.95221e+16	3709472458042513	204	368	15	18117	EIF4E,HOXB13,ADCY3,AHR,CDKN1A,CFLAR,DNMT3B,ICAM1,NCOA1,NQO1,PARP1,PPARG,SLIT3,TGFB1,TNFSF4
GO:BP	protein localization to chromosome	GO:0034502	1.95221e+16	3709472458042513	93	368	10	18117	MSH2,ATM,ATR,BRCA2,CDK1,ESR1,MCM8,TERT,WRAP53,XRCC5
GO:BP	smooth muscle cell migration	GO:0014909	1.95221e+16	3709472458042513	93	368	10	18117	ACE,APEX1,GSTP1,IGF1,ITGA2,ITGB3,MDM2,MIR499A,PPARGC1A,TERT
GO:BP	omega-hydroxylase P450 pathway	GO:0097267	1.97711e+16	3.70397e+16	9	368	4	18117	CYP2C19,CYP1A1,CYP1A2,CYP1B1
GO:BP	regulation of immature T cell proliferation in thymus	GO:0033084	1.97711e+16	3.70397e+16	9	368	4	18117	ERBB2,CDKN2A,FOXP3,IL1B
GO:BP	base-excision repair	GO:0006284	1998100272924742	3.69938e+16	42	368	7	18117	MUTYH,POLG,APEX1,OGG1,WRN,XPA,XRCC1
GO:BP	urogenital system development	GO:0001655	2.0318e+16	3692118583053652	337	368	20	18117	HOXB13,NF1,PTEN,STK11,ACE,ACTA2,AGTR1,BCL2L11,CDKN1B,CFLAR,CTNNB1,EPCAM,ESR1,FGFR2,GATA3,MMP9,MYC,NFIA,TGFB1,TGFBR1
GO:BP	regulation of lymphocyte proliferation	GO:0050670	2.04253e+16	3689831303925799	230	368	16	18117	ATM,ERBB2,AHR,CDKN1A,CDKN2A,CTLA4,CTNNB1,FOXP3,IGF1,IL1B,IL6,IRS2,TGFB1,TGFBR2,TLR9,TNFSF4
GO:BP	positive regulation of peptidase activity	GO:0010952	2.0457e+16	3.68916e+16	205	368	15	18117	JAK2,ALOX12,ANTXR1,ASPH,BCL2L11,CASP10,CASP8,CDKN2A,CFLAR,FAS,FASLG,MYC,PIDD1,PPARG,TANK
GO:BP	regulation of neurogenesis	GO:0050767	2082228664294155	3.68147e+16	366	368	21	18117	NF1,PTEN,STK11,HIF1A,TP53,XRCC2,CTNNB1,CUX1,CUX2,DRD3,IFNG,IL1B,IL6,LTA,PPARG,PPP3CA,SEMA4G,TGFB1,TRIM46,XRCC5,ZNF365
GO:BP	nucleotide-excision repair, preincision complex assembly	GO:0006294	2.16367e+16	3.66481e+16	29	368	6	18117	ERCC2,ERCC5,GTF2H4,PARP1,XPA,XPC
GO:BP	response to increased oxygen levels	GO:0036296	2.16367e+16	3.66481e+16	29	368	6	18117	POLG,CDKN1A,CYP1A1,DNMT3B,FAS,PPARG
GO:BP	regulation of mononuclear cell proliferation	GO:0032944	2247750929098751	3648251814148751	232	368	16	18117	ATM,ERBB2,AHR,CDKN1A,CDKN2A,CTLA4,CTNNB1,FOXP3,IGF1,IL1B,IL6,IRS2,TGFB1,TGFBR2,TLR9,TNFSF4
GO:BP	regulation of nucleocytoplasmic transport	GO:0046822	2.24942e+16	3.64793e+16	115	368	11	18117	CDH1,JAK2,BARD1,TP53,CDK1,CDKN2A,IFNG,IL1B,MDM2,TCF7L2,TGFB1
GO:BP	response to activity	GO:0014823	2278341015781948	3.64238e+16	76	368	9	18117	PTEN,HIF1A,ADSS1,CDK1,DNMT3B,IL6,ITGA2,PPARGC1A,SOD2
GO:BP	T cell differentiation in thymus	GO:0033077	2278341015781948	3.64238e+16	76	368	9	18117	STK11,TP53,ERBB2,AIRE,CDKN2A,CTNNB1,FOXP3,GATA3,IL1B
GO:BP	establishment of protein localization to telomere	GO:0070200	2297510746091802	3.63874e+16	18	368	5	18117	ATM,ATR,BRCA2,TERT,WRAP53
GO:BP	DNA damage response, signal transduction by p53 class mediator resulting in transcription of p21 class mediator	GO:0006978	2297510746091802	3.63874e+16	18	368	5	18117	CHEK2,TP53,BRCA1,BRCA2,CDKN1A
GO:BP	protein kinase B signaling	GO:0043491	2.37507e+16	3.62432e+16	286	368	18	18117	PTEN,STK11,ERBB2,DRD3,ERBB4,ESR1,FGFR2,GATA3,GPX1,IGF1,IL1B,INSR,IRS2,PHLDA3,PPARA,TCF7L2,TGFBR1,PIK3R3
GO:BP	positive regulation of neuron apoptotic process	GO:0043525	2.37522e+16	3.6243e+16	59	368	8	18117	NF1,ATM,TP53,BCL2L11,CTNNB1,FASLG,NQO1,NQO2
GO:BP	epithelial cell migration	GO:0010631	2.39013e+16	362157886590045	370	368	21	18117	NF1,PTEN,HIF1A,ALOX12,CYP1B1,DOCK1,FOXP1,GATA3,GPX1,IFNG,ITGA2,ITGB3,MCC,MIR196A2,MIR499A,MMP9,NOS3,PPARG,TGFBR1,TGFBR2,PIK3R3
GO:BP	positive regulation of cysteine-type endopeptidase activity involved in apoptotic process	GO:0043280	2.48157e+16	3605272778995112	138	368	12	18117	JAK2,ALOX12,BCL2L11,CASP10,CASP8,CDKN2A,CFLAR,FAS,FASLG,MYC,PIDD1,PPARG
GO:BP	response to hexose	GO:0009746	2.49718e+16	3602549861666557	209	368	15	18117	MEN1,POLG,PTEN,HIF1A,CDKN1B,GIPR,ICAM1,IRS2,PLA2G6,PPARGC1A,PPP3CA,STXBP4,TCF7L2,TGFB1,TGFBR2
GO:BP	androgen metabolic process	GO:0008209	2582984677350175	3.58788e+16	30	368	6	18117	CYP17A1,CYP19A1,CYP3A4,ESR1,PPARGC1A,SRD5A2
GO:BP	regulation of leukocyte differentiation	GO:1902105	2582984677350175	3.58788e+16	288	368	18	18117	FANCD2,ERBB2,CASP8,CDKN2A,CTLA4,CTNNB1,FOXP1,FOXP3,GATA3,IFNG,MYC,PPARGC1B,TGFB1,TGFBR2,TLR9,TNFSF4,XRCC6,ZMIZ1
GO:BP	regulation of mesenchymal cell proliferation	GO:0010464	2582984677350175	3.58788e+16	30	368	6	18117	CTNNB1,FGFR2,IRS2,MYC,TBX1,TGFBR2
GO:BP	regulation of histone H3-K4 methylation	GO:0051569	2582984677350175	3.58788e+16	30	368	6	18117	BRCA1,CTNNB1,DNMT1,DNMT3B,EHMT2,GATA3
GO:BP	epithelium migration	GO:0090132	26637816904673	3574501370534162	373	368	21	18117	NF1,PTEN,HIF1A,ALOX12,CYP1B1,DOCK1,FOXP1,GATA3,GPX1,IFNG,ITGA2,ITGB3,MCC,MIR196A2,MIR499A,MMP9,NOS3,PPARG,TGFBR1,TGFBR2,PIK3R3
GO:BP	protein localization to nucleus	GO:0034504	2.68687e+16	3570753152544431	289	368	18	18117	CDH1,JAK2,STK11,BARD1,TP53,CDK1,CDKN1A,CDKN2A,IFNG,MDM2,OTUD7B,PARP1,PPP3CA,TERT,TGFB1,WRAP53,WRN,XPA
GO:BP	tissue remodeling	GO:0048771	2711110524314531	3.56685e+16	186	368	14	18117	NF1,HIF1A,TP53,ACE,CTNNB1,IL6,ITGB3,LEPR,MDM2,MMP2,NOS3,PPARGC1B,PPP3CA,VDR
GO:BP	positive regulation of establishment of protein localization	GO:1904951	2722530711211071	3.56503e+16	345	368	20	18117	CDH1,JAK2,HIF1A,TP53,ERBB2,ARHGEF5,ASPH,CASP8,CDK1,GIPR,IFNG,IGF1,IL1B,IRS2,MDM2,MTCL1,PCNT,PLA2G6,TCF7L2,WRAP53
GO:BP	ameboidal-type cell migration	GO:0001667	27874440925343	355479383445404	494	368	25	18117	NF1,PTEN,HIF1A,ALOX12,CYP1B1,DOCK1,ERBB4,FOXP1,GATA3,GPX1,IFNG,ITGA2,ITGB3,MCC,MIR196A2,MIR499A,MMP9,NOS3,PPARG,SEMA4G,TBX1,TGFB1,TGFBR1,TGFBR2,PIK3R3
GO:BP	histone modification	GO:0016570	2836199023343566	3547263296864452	464	368	24	18117	JAK2,MEN1,ATM,TP53,BRCA1,BRCA2,ATXN7,CDK1,CTNNB1,DNMT1,DNMT3B,EHMT1,EHMT2,FOXP3,GATA3,IL1B,KANSL1,MAPK3,MTHFR,NCOA1,NCOA3,PPARGC1A,TET2,TGFB1
GO:BP	DNA damage response, signal transduction resulting in transcription	GO:0042772	2.9713e+16	3527052854837731	19	368	5	18117	CHEK2,TP53,BRCA1,BRCA2,CDKN1A
GO:BP	determination of adult lifespan	GO:0008340	2.9713e+16	3527052854837731	19	368	5	18117	MSH2,MSH6,ATM,TP53,PRDM2
GO:BP	positive regulation of mitotic cell cycle	GO:0045931	2977751457934881	3526111554049247	119	368	11	18117	EIF4E,RAD51C,BRCA2,APEX1,CDC27,CDK1,CYP1A1,MDM2,RAD51B,TERT,TGFB1
GO:BP	B cell activation involved in immune response	GO:0002312	2.99819e+16	3.52314e+16	79	368	9	18117	MSH2,MSH6,NBN,ERCC1,EXO1,FOXP3,IL6,MLH1,TNFSF4
GO:BP	mammary gland morphogenesis	GO:0060443	2.99819e+16	3.52314e+16	45	368	7	18117	ESR1,FGFR2,PGR,TBX3,TGFB1,TGFBR2,VDR
GO:BP	prostate gland development	GO:0030850	2.99819e+16	3.52314e+16	45	368	7	18117	HOXB13,PTEN,STK11,CDKN1B,CTNNB1,ESR1,FGFR2
GO:BP	positive regulation of epithelial cell proliferation	GO:0050679	3023813203289223	3.51945e+16	213	368	15	18117	HIF1A,ERBB2,AGTR1,CFLAR,CTNNB1,FGFR2,IGF1,ITGB3,MIR499A,MYC,STXBP4,TBX1,TCF7L2,TGFB1,TGFBR1
GO:BP	immature T cell proliferation in thymus	GO:0033080	3.02969e+16	3.5186e+16	10	368	4	18117	ERBB2,CDKN2A,FOXP3,IL1B
GO:BP	protection from non-homologous end joining at telomere	GO:0031848	3.02969e+16	3.5186e+16	10	368	4	18117	DCLRE1B,ERCC1,ERCC4,XRCC1
GO:BP	beta-catenin-TCF complex assembly	GO:1904837	3056936744561813	351471354778748	31	368	6	18117	MEN1,AXIN2,CTNNB1,MYC,TCF7L2,TERT
GO:BP	protein localization to chromosome, telomeric region	GO:0070198	3056936744561813	351471354778748	31	368	6	18117	ATM,ATR,BRCA2,TERT,WRAP53,XRCC5
GO:BP	regulation of telomere maintenance in response to DNA damage	GO:1904505	3.0902e+16	3.51001e+16	4	368	3	18117	ERCC1,ERCC4,XRCC1
GO:BP	negative regulation of telomere maintenance in response to DNA damage	GO:1904506	3.0902e+16	3.51001e+16	4	368	3	18117	ERCC1,ERCC4,XRCC1
GO:BP	positive regulation of proteolysis	GO:0045862	3134337311230716	3503854267432429	378	368	21	18117	JAK2,PTEN,ALOX12,ANTXR1,ASPH,BCL2L11,CASP10,CASP8,CDKN2A,CFLAR,FAS,FASLG,HSPA1A,IFNG,IL1B,MDM2,MYC,PIDD1,PPARG,RNF19A,TANK
GO:BP	regulation of signaling receptor activity	GO:0010469	3134562376243505	3503823083493289	189	368	14	18117	JAK2,PTEN,HIF1A,AKAP9,DKK3,DKK4,ESR2,IFNG,NCOA3,PDE4D,PPARA,PPARG,PPARGC1A,SHC1
GO:BP	production of molecular mediator of immune response	GO:0002440	3134562376243505	3503823083493289	189	368	14	18117	MSH2,MSH6,NBN,PMS2,ERCC1,EXO1,FOXP3,GATA3,IL1B,IL1R1,IL6,MLH1,TLR9,TNFSF4
GO:BP	cardiac ventricle development	GO:0003231	3150146466024904	3501669253223853	120	368	11	18117	HIF1A,FGFR2,GATA3,MDM2,MDM4,SLIT3,TBX3,TGFB1,TGFBR1,TGFBR2,ZFPM2
GO:BP	male gonad development	GO:0008584	3150146466024904	3501669253223853	142	368	12	18117	BRIP1,MSH2,BCL2L11,ERCC1,ESR1,GATA3,ICAM1,NCOA1,SRD5A2,TGFBR1,ZFPM2,ADAM29
GO:BP	lymphocyte activation involved in immune response	GO:0002285	3.30837e+16	3.48039e+16	190	368	14	18117	MSH2,MSH6,NBN,TP53,ERCC1,EXO1,FOXP1,FOXP3,GATA3,ICAM1,IFNG,IL6,MLH1,TNFSF4
GO:BP	striated muscle tissue development	GO:0014706	3355810599890104	3474202558494047	380	368	21	18117	PTEN,AKAP6,CDK1,CFLAR,COPS2,CTNNB1,ERBB4,FGFR2,GPX1,HIVEP3,IGF1,MIR499A,PPARA,PPP3CA,RBFOX1,TBX1,TBX3,TGFB1,TGFBR1,TGFBR2,ZFPM2
GO:BP	development of primary male sexual characteristics	GO:0046546	33587901461614	3.47382e+16	143	368	12	18117	BRIP1,MSH2,BCL2L11,ERCC1,ESR1,GATA3,ICAM1,NCOA1,SRD5A2,TGFBR1,ZFPM2,ADAM29
GO:BP	cellular oxidant detoxification	GO:0098869	3367251780347914	3472724408789357	100	368	10	18117	FANCC,GPX1,GSTO1,GSTO2,GSTP1,NOS3,NQO1,PTGS1,SOD2,TXNRD2
GO:BP	positive regulation of purine nucleotide metabolic process	GO:1900544	3381179798369765	3470931734480116	46	368	7	18117	HIF1A,IFNG,IGF1,INSR,NOS3,PPARA,PPARGC1A
GO:BP	positive regulation of nucleotide metabolic process	GO:0045981	3381179798369765	3470931734480116	46	368	7	18117	HIF1A,IFNG,IGF1,INSR,NOS3,PPARA,PPARGC1A
GO:BP	positive regulation of protein acetylation	GO:1901985	3381179798369765	3470931734480116	46	368	7	18117	BRCA1,FOXP3,GATA3,IL1B,MAPK3,PPARGC1A,TGFB1
GO:BP	striated muscle cell proliferation	GO:0014855	3543465620278995	3450571776531801	81	368	9	18117	JAK2,PTEN,CDK1,CFLAR,ERBB4,FGFR2,TGFBR1,TGFBR2,ZFPM2
GO:BP	negative regulation of cyclin-dependent protein serine/threonine kinase activity	GO:0045736	3578816692877269	3446260545619679	32	368	6	18117	MEN1,PTEN,APC,CDKN1A,CDKN1B,CDKN2A
GO:BP	negative regulation of gene silencing	GO:0060969	3578816692877269	3446260545619679	32	368	6	18117	TP53,ESR1,IL6,PPARG,PPP3CA,TERT
GO:BP	mammary gland duct morphogenesis	GO:0060603	3578816692877269	3446260545619679	32	368	6	18117	ESR1,FGFR2,PGR,TBX3,TGFB1,VDR
GO:BP	positive regulation of monooxygenase activity	GO:0032770	3578816692877269	3446260545619679	32	368	6	18117	HIF1A,IFNG,IL1B,POR,TERT,VDR
GO:BP	cellular response to corticosteroid stimulus	GO:0071384	358881323693787	3.44505e+16	63	368	8	18117	EIF4E,BCL2L11,CFLAR,DNMT3B,GSTP1,ICAM1,SSTR2,TGFB1
GO:BP	mononuclear cell proliferation	GO:0032943	361568339733623	3441809604969243	297	368	18	18117	ATM,TP53,ERBB2,ACE,AHR,CDKN1A,CDKN2A,CTLA4,CTNNB1,FOXP3,IGF1,IL1B,IL6,IRS2,TGFB1,TGFBR2,TLR9,TNFSF4
GO:BP	positive regulation of T cell cytokine production	GO:0002726	3699551862546511	343185088009797	20	368	5	18117	GATA3,IL1B,IL1R1,IL6,TNFSF4
GO:BP	positive regulation of small molecule metabolic process	GO:0062013	3.76092e+16	3.42471e+16	145	368	12	18117	HIF1A,COMT,IFNG,IGF1,IL1B,INSR,IRS2,NOS3,POR,PPARA,PPARG,PPARGC1A
GO:BP	cellular ketone metabolic process	GO:0042180	3.82944e+16	341686523953682	271	368	17	18117	BRCA1,AKR1A1,COMT,CYP17A1,DKK3,GLO1,HSD17B1,IL1B,IRS2,NQO1,PPARA,PPARG,PPARGC1A,SRD5A2,UGT1A10,UGT1A4,UGT1A8
GO:BP	terpenoid metabolic process	GO:0006721	3840689435022346	3.41559e+16	123	368	11	18117	CYP2C19,CYP1A1,CYP1A2,CYP1B1,CYP2D6,CYP3A4,CYP3A5,UGT1A3,UGT1A7,UGT1A8,UGT1A9
GO:BP	nitric oxide biosynthetic process	GO:0006809	3841998559288578	3.41544e+16	82	368	9	18117	JAK2,CYP1B1,ICAM1,IFNG,IL1B,INSR,NOS3,NQO1,TLR6
GO:BP	regulation of epithelial to mesenchymal transition	GO:0010717	3.88093e+16	3.41106e+16	102	368	10	18117	PTEN,AXIN2,CTNNB1,GATA3,IL1B,IL6,TCF7L2,TGFB1,TGFBR1,TGFBR2
GO:BP	negative regulation of G2/M transition of mitotic cell cycle	GO:0010972	3.88093e+16	3.41106e+16	102	368	10	18117	MRE11,NBN,RINT1,ATM,BLM,BRCA1,CDK1,CDKN1A,HUS1,TOPBP1
GO:BP	cellular response to nutrient levels	GO:0031669	3.95455e+16	3402902786114746	219	368	15	18117	BRIP1,PPM1D,TP53,CDKN1A,COMT,EHMT2,FAS,ICAM1,MAPK3,MDM2,NCOA1,PPARA,PPARG,VDR,WRN
GO:BP	cardiac muscle tissue growth	GO:0055017	4.21016e+16	3.3757e+16	103	368	10	18117	PTEN,AKAP6,CDK1,ERBB4,FGFR2,IGF1,PPARA,TGFBR1,TGFBR2,ZFPM2
GO:BP	positive regulation of protein transport	GO:0051222	4.21563e+16	3.37514e+16	329	368	19	18117	CDH1,JAK2,HIF1A,TP53,ERBB2,ARHGEF5,ASPH,CASP8,CDK1,GIPR,IFNG,IGF1,IL1B,IRS2,MDM2,MTCL1,PCNT,PLA2G6,TCF7L2
GO:BP	negative regulation of cyclin-dependent protein kinase activity	GO:1904030	4216784338786155	3.37502e+16	33	368	6	18117	MEN1,PTEN,APC,CDKN1A,CDKN1B,CDKN2A
GO:BP	regulation of T cell cytokine production	GO:0002724	4216784338786155	3.37502e+16	33	368	6	18117	FOXP3,GATA3,IL1B,IL1R1,IL6,TNFSF4
GO:BP	covalent chromatin modification	GO:0016569	4.2358e+16	3.37307e+16	478	368	24	18117	JAK2,MEN1,ATM,TP53,BRCA1,BRCA2,ATXN7,CDK1,CTNNB1,DNMT1,DNMT3B,EHMT1,EHMT2,FOXP3,GATA3,IL1B,KANSL1,MAPK3,MTHFR,NCOA1,NCOA3,PPARGC1A,TET2,TGFB1
GO:BP	regulation of immature T cell proliferation	GO:0033083	4414419346004962	3.35513e+16	11	368	4	18117	ERBB2,CDKN2A,FOXP3,IL1B
GO:BP	cellular response to UV-A	GO:0071492	4414419346004962	3.35513e+16	11	368	4	18117	MMP1,MMP2,MMP3,MMP9
GO:BP	regulation of chromatin organization	GO:1902275	4.44279e+16	3.35234e+16	196	368	14	18117	ATM,TP53,BRCA1,CTNNB1,DNMT1,DNMT3B,EHMT2,FOXP3,GATA3,IL1B,MAPK3,MTHFR,PPARGC1A,TGFB1
GO:BP	developmental maturation	GO:0021700	4.5112e+16	334570753386399	275	368	17	18117	HOXB13,PTEN,HIF1A,BRCA2,CDKN1A,CTNNB1,ERCC2,GATA3,GH1,IGF1,L3MBTL3,MMP2,NFIA,PGR,PPARG,UNC13C,ROPN1L
GO:BP	post-embryonic development	GO:0009791	4568596088406823	3.34022e+16	84	368	9	18117	ATM,BCL2L11,CYP1A2,ERCC1,ERCC2,FGFR2,GATA3,ITPR1,TGFBR1
GO:BP	positive regulation of cellular protein localization	GO:1903829	4568596088406823	3.34022e+16	303	368	18	18117	CDH1,JAK2,STK11,APC,TP53,ERBB2,CASP8,CDK1,CDKN2A,ERBB4,IFNG,MTCL1,NUMA1,PARP1,PTPN9,TERT,TGFB1,WRAP53
GO:BP	glutathione derivative metabolic process	GO:1901685	4.645e+16	3.33301e+16	21	368	5	18117	AKR1A1,GSTM1,GSTO1,GSTO2,GSTP1
GO:BP	glutathione derivative biosynthetic process	GO:1901687	4.645e+16	3.33301e+16	21	368	5	18117	AKR1A1,GSTM1,GSTO1,GSTO2,GSTP1
GO:BP	apoptotic mitochondrial changes	GO:0008637	4679151621410417	3.32983e+16	126	368	11	18117	TP53,BCL2L11,CASP8,CDKN2A,ERBB4,GPX1,HSPA1A,IGF1,MMP9,PLA2G6,SOD2
GO:BP	negative regulation of organelle organization	GO:0010639	4699476278280203	3.32795e+16	361	368	20	18117	NBN,RAD50,ATM,STT3A-AS1,APC,TP53,BRCA1,ATXN7,C11ORF65,CTNNA2,EHMT2,ERCC1,ERCC4,GPX1,HSPA1A,IGF1,PARP1,PPARGC1A,XRCC1,XRCC3
GO:BP	negative regulation of small molecule metabolic process	GO:0062014	4852794954002935	3.31401e+16	105	368	10	18117	TP53,BRCA1,DKK3,LEPR,PARP1,PPARA,PPARGC1A,UGT1A10,UGT1A4,UGT1A8
GO:BP	regulation of epithelial cell apoptotic process	GO:1904035	4852794954002935	3.31401e+16	105	368	10	18117	JAK2,CFLAR,FASLG,GATA3,ICAM1,IL6,PPARA,PPARGC1A,TCF7L2,TERT
GO:BP	female pregnancy	GO:0007565	4888408024261062	3310832551683361	198	368	14	18117	MEN1,COMT,ESR1,IL1B,ITGA2,MAPK3,MMP2,MMP9,PGR,PLA2G6,SLC19A1,TGFB1,TGFBR2,VDR
GO:BP	DNA dealkylation	GO:0035510	4918120725214491	3308200814830532	34	368	6	18117	APEX1,APOBEC3A,FTO,GATA3,MGMT,TET2
GO:BP	negative regulation of fibroblast proliferation	GO:0048147	4918120725214491	3308200814830532	34	368	6	18117	NF1,TP53,GSTP1,LTA,MYC,PPARG
GO:BP	regulation of smooth muscle cell migration	GO:0014910	4945114957913021	3.30582e+16	85	368	9	18117	ACE,APEX1,GSTP1,IGF1,ITGA2,MDM2,MIR499A,PPARGC1A,TERT
GO:BP	glial cell differentiation	GO:0010001	5213023253644862	3282910337818593	225	368	15	18117	CNTNAP1,NF1,PTEN,ERBB2,CDK1,CTNNB1,DRD3,ERCC2,GSTP1,IFNG,IL6,MAPK3,PPARG,TGFB1,ZNF365
GO:BP	muscle cell migration	GO:0014812	5213734032635482	3.28285e+16	106	368	10	18117	ACE,APEX1,GSTP1,IGF1,ITGA2,ITGB3,MDM2,MIR499A,PPARGC1A,TERT
GO:BP	epithelial cell apoptotic process	GO:1904019	5319187780390888	327415467774709	128	368	11	18117	JAK2,CFLAR,FASLG,GATA3,ICAM1,IL6,PPARA,PPARGC1A,TCF7L2,TERT,TGFBR2
GO:BP	regulation of cell growth	GO:0001558	5618965339737809	3250343646817191	426	368	22	18117	STK11,EI24,TP53,ERBB2,AGTR1,AKAP6,CDKN1A,CDKN1B,CDKN2A,ESR2,FRZB,HSPA1A,IGF1,PPARA,PPARG,RPS6KA3,SEMA4G,SIPA1,SLIT3,TGFB1,TGFBR1,TRIM46
GO:BP	retinoid metabolic process	GO:0001523	5618965339737809	3250343646817191	107	368	10	18117	CYP1A1,CYP1A2,CYP1B1,CYP2D6,CYP3A4,CYP3A5,UGT1A3,UGT1A7,UGT1A8,UGT1A9
GO:BP	regulation of smooth muscle cell apoptotic process	GO:0034391	574205372066431	3240932748711868	35	368	6	18117	CDKN2A,DNMT1,IFNG,IGF1,PPARG,SOD2
GO:BP	smooth muscle cell apoptotic process	GO:0034390	574205372066431	3240932748711868	35	368	6	18117	CDKN2A,DNMT1,IFNG,IGF1,PPARG,SOD2
GO:BP	regulation of regulatory T cell differentiation	GO:0045589	574205372066431	3240932748711868	35	368	6	18117	FANCD2,CTLA4,FOXP3,IFNG,TGFB1,TNFSF4
GO:BP	regulation of hormone metabolic process	GO:0032350	574205372066431	3240932748711868	35	368	6	18117	HIF1A,DKK3,GATA3,POR,PPARGC1A,TCF7L2
GO:BP	nucleotide-excision repair, DNA duplex unwinding	GO:0000717	5747079795835741	3240552772824445	22	368	5	18117	ERCC2,GTF2H4,PARP1,XPA,XPC
GO:BP	positive regulation of nucleocytoplasmic transport	GO:0046824	5906875617202133	3228642174111154	68	368	8	18117	CDH1,JAK2,TP53,CDK1,IFNG,IL1B,MDM2,TCF7L2
GO:BP	leukocyte apoptotic process	GO:0071887	6018179718944227	3.22053e+16	108	368	10	18117	PTEN,HIF1A,TP53,BCL2L11,CDKN2A,FAS,FASLG,FOXP1,IL6,IRS2
GO:BP	mesenchyme morphogenesis	GO:0072132	6179869384833955	3.20902e+16	51	368	7	18117	ACTA2,MDM2,MDM4,MYC,NOS3,TGFBR1,TGFBR2
GO:BP	neuroinflammatory response	GO:0150076	6179869384833955	3.20902e+16	51	368	7	18117	ATM,IFNG,IGF1,IL1B,IL6,MMP3,MMP9
GO:BP	regulation of protein-containing complex assembly	GO:0043254	6179869384833955	3.20902e+16	460	368	23	18117	ATM,ATR,TP53,AKAP9,BAIAP2L1,BCL2L11,CDKN1B,CTNNA2,ERCC1,ERCC2,ERCC4,ERCC5,ESR1,GTF2H4,HSPA1A,ICAM1,IFNG,MMP1,MMP3,NUMA1,PARP1,TLR6,XPA
GO:BP	regulation of developmental growth	GO:0048638	6200516778933813	3.20757e+16	340	368	19	18117	PTEN,AKAP6,BCL2L11,CDK1,CDKN1A,CDKN1B,ERBB4,FGFR2,FTO,GH1,IGF1,INSR,PPARA,SEMA4G,SLC6A4,TGFBR1,TGFBR2,TRIM46,ZFPM2
GO:BP	cellular response to X-ray	GO:0071481	6200516778933813	3.20757e+16	12	368	4	18117	ATM,GATA3,XRCC5,XRCC6
GO:BP	immature T cell proliferation	GO:0033079	6200516778933813	3.20757e+16	12	368	4	18117	ERBB2,CDKN2A,FOXP3,IL1B
GO:BP	negative regulation of epithelial cell proliferation	GO:0050680	6233434280643519	3.20527e+16	178	368	13	18117	MEN1,NF1,PTEN,STK11,BRCA2,CDKN1B,FGFR2,GATA3,MCC,PPARG,TGFB1,TGFBR1,VDR
GO:BP	macromolecule methylation	GO:0043414	635317861371421	3.19701e+16	312	368	18	18117	MEN1,PPM1D,TEX15,BRCA1,CTNNB1,CYP1A1,DNMT1,DNMT3B,EHMT1,EHMT2,GATA3,MGMT,MTHFR,MTRR,MYC,PARP1,TET2,GATAD2A
GO:BP	positive regulation of cell cycle phase transition	GO:1901989	6423691824304861	3192215302445169	109	368	10	18117	RAD51C,APEX1,CDC27,CDK1,CYP1A1,MDM2,RAD51B,STXBP4,TERT,TGFB1
GO:BP	T cell cytokine production	GO:0002369	6615621741893085	3179429334184776	36	368	6	18117	FOXP3,GATA3,IL1B,IL1R1,IL6,TNFSF4
GO:BP	regulation of protein export from nucleus	GO:0046825	6615621741893085	3179429334184776	36	368	6	18117	BARD1,TP53,CDKN2A,IL1B,MDM2,TCF7L2
GO:BP	cellular response to alkaloid	GO:0071312	6615621741893085	3179429334184776	36	368	6	18117	BLM,EHMT2,ICAM1,MDM2,PPARGC1A,RAD51
GO:BP	positive regulation of muscle cell apoptotic process	GO:0010661	6615621741893085	3179429334184776	36	368	6	18117	PTEN,TP53,CDKN2A,IFNG,PPARG,SOD2
GO:BP	response to indole-3-methanol	GO:0071680	6783092364364825	316857226917103	5	368	3	18117	CDH1,BRCA1,CTNNB1
GO:BP	cellular response to indole-3-methanol	GO:0071681	6783092364364825	316857226917103	5	368	3	18117	CDH1,BRCA1,CTNNB1
GO:BP	cell growth	GO:0016049	6841784290707455	3164830622467857	495	368	24	18117	STK11,EI24,TP53,ERBB2,AGTR1,AKAP6,CDKN1A,CDKN1B,CDKN2A,CTNNB1,ESR2,FRZB,HSPA1A,IGF1,PPARA,PPARG,RPS6KA3,SEMA4G,SIPA1,SLIT3,TGFB1,TGFBR1,TGFBR2,TRIM46
GO:BP	regulation of lymphocyte differentiation	GO:0045619	6896187822415586	3.16139e+16	180	368	13	18117	FANCD2,ERBB2,CDKN2A,CTLA4,FOXP3,GATA3,IFNG,TGFB1,TGFBR2,TLR9,TNFSF4,XRCC6,ZMIZ1
GO:BP	branching involved in mammary gland duct morphogenesis	GO:0060444	7017307979527005	3153829462494422	23	368	5	18117	ESR1,PGR,TBX3,TGFB1,VDR
GO:BP	epithelial to mesenchymal transition	GO:0001837	704481571959094	3.15213e+16	156	368	12	18117	PTEN,HIF1A,AXIN2,CTNNB1,FGFR2,GATA3,IL1B,IL6,TCF7L2,TGFB1,TGFBR1,TGFBR2
GO:BP	regulation of cellular response to growth factor stimulus	GO:0090287	7066476873370228	3150797058029814	315	368	18	18117	MEN1,NF1,STK11,HIF1A,TP53,CFLAR,CTNNB1,DKK3,GATA3,HSPA1A,IL1B,ITGB3,NREP,NUMA1,PPARA,PPARG,TGFBR1,TGFBR2
GO:BP	response to alkaloid	GO:0043279	7358301285399038	3133222433967859	111	368	10	18117	BLM,DNMT3B,DRD3,EHMT2,ICAM1,MDM2,NQO1,PPARG,PPARGC1A,RAD51
GO:BP	heart growth	GO:0060419	7358301285399038	3133222433967859	111	368	10	18117	PTEN,AKAP6,CDK1,ERBB4,FGFR2,IGF1,PPARA,TGFBR1,TGFBR2,ZFPM2
GO:BP	positive regulation of protein localization to nucleus	GO:1900182	7364336887787201	3132866352547104	90	368	9	18117	CDH1,JAK2,STK11,CDK1,CDKN2A,IFNG,PARP1,TERT,TGFB1
GO:BP	regulation of peptidase activity	GO:0052547	7519139166039899	3.12383e+16	467	368	23	18117	JAK2,ALOX12,ANTXR1,ASPH,BCL2L11,CASP10,CASP8,CDKN2A,CFLAR,FAS,FASLG,GPX1,MDM2,MGMT,MMP9,MYC,PIDD1,POR,PPARG,RPS6KA3,SIAH2,TANK,SERPINA3
GO:BP	hormone secretion	GO:0046879	7589355279469329	3119795116128437	317	368	18	18117	JAK2,HIF1A,AGTR1,CYP19A1,GATA3,GIPR,IFNG,IL1B,IL1RN,IL6,IRS2,ITPR1,ITPR2,PLA2G6,PPP3CA,STXBP4,TBX3,TCF7L2
GO:BP	ventricular septum morphogenesis	GO:0060412	7614196141972216	3118375939935753	37	368	6	18117	FGFR2,SLIT3,TBX3,TGFBR1,TGFBR2,ZFPM2
GO:BP	positive regulation of mitotic cell cycle phase transition	GO:1901992	7977705133721723	3098122019814113	91	368	9	18117	RAD51C,APEX1,CDC27,CDK1,CYP1A1,MDM2,RAD51B,TERT,TGFB1
GO:BP	negative regulation of cell development	GO:0010721	8021877381223974	3095723980731934	183	368	13	18117	NF1,PTEN,TP53,CTNNB1,DRD3,FRZB,IGF1,IL1B,IL6,PPP3CA,SEMA4G,TGFB1,TRIM46
GO:BP	diterpenoid metabolic process	GO:0016101	8465746101341858	3.07233e+16	113	368	10	18117	CYP1A1,CYP1A2,CYP1B1,CYP2D6,CYP3A4,CYP3A5,UGT1A3,UGT1A7,UGT1A8,UGT1A9
GO:BP	transcription-coupled nucleotide-excision repair	GO:0006283	8501874840140116	3.07049e+16	72	368	8	18117	COPS2,ERCC1,ERCC2,ERCC4,ERCC5,GTF2H4,XPA,XRCC1
GO:BP	positive regulation of hormone metabolic process	GO:0032352	8501874840140116	3.07049e+16	13	368	4	18117	HIF1A,GATA3,POR,PPARGC1A
GO:BP	regulation of glial cell differentiation	GO:0045685	8501874840140116	3.07049e+16	72	368	8	18117	NF1,CDK1,CTNNB1,DRD3,IL6,PPARG,TGFB1,ZNF365
GO:BP	regulation of production of miRNAs involved in gene silencing by miRNA	GO:1903798	8519037024561227	3069609494265633	24	368	5	18117	TP53,ESR1,IL6,PPP3CA,TERT
GO:BP	regulation of production of small RNA involved in gene silencing by RNA	GO:0070920	8519037024561227	3069609494265633	24	368	5	18117	TP53,ESR1,IL6,PPP3CA,TERT
GO:BP	heart valve morphogenesis	GO:0003179	8551710939655617	3067946987340222	54	368	7	18117	GATA3,MDM2,MDM4,NOS3,SLIT3,TGFB1,TGFBR2
GO:BP	cellular response to cAMP	GO:0071320	8551710939655617	3067946987340222	54	368	7	18117	AHR,AKAP6,AKAP9,APEX1,HCN1,ITPR2,PDE4D
GO:BP	negative regulation of chromosome organization	GO:2001251	8556706591922245	3.06769e+16	92	368	9	18117	NBN,RAD50,ATM,APC,ERCC1,ERCC4,PARP1,XRCC1,XRCC3
GO:BP	regulatory T cell differentiation	GO:0045066	8722310082712579	3059368477990816	38	368	6	18117	FANCD2,CTLA4,FOXP3,IFNG,TGFB1,TNFSF4
GO:BP	brain morphogenesis	GO:0048854	8722310082712579	3059368477990816	38	368	6	18117	FANCC,FANCD2,NF1,PTEN,CTNNA2,SLC6A4
GO:BP	acute inflammatory response	GO:0002526	8956412508113234	3047865912204254	114	368	10	18117	GATA3,GSTP1,ICAM1,IL1B,IL1RN,IL6,OGG1,PPARG,TNFSF4,SERPINA3
GO:BP	response to organophosphorus	GO:0046683	9131088695148418	3039477438664211	137	368	11	18117	PTEN,AHR,AKAP6,AKAP9,APEX1,ASPH,HCN1,ITPR2,PDE4D,PPARGC1B,SLC6A4
GO:BP	phosphatidylinositol 3-kinase signaling	GO:0014065	9196723591223014	3.03637e+16	161	368	12	18117	JAK2,NF1,PTEN,ERBB2,ERBB4,GATA3,GH1,IGF1,INSR,IRS2,MAPK3,PIP4K2A
GO:BP	positive regulation of intracellular protein transport	GO:0090316	9241535843693424	3034255847717854	186	368	13	18117	CDH1,JAK2,TP53,ERBB2,ASPH,CASP8,CDK1,IFNG,IL1B,MDM2,MTCL1,PCNT,TCF7L2
GO:BP	lymphocyte proliferation	GO:0046651	9255242546295228	3.03361e+16	294	368	17	18117	ATM,TP53,ERBB2,AHR,CDKN1A,CDKN2A,CTLA4,CTNNB1,FOXP3,IGF1,IL1B,IL6,IRS2,TGFB1,TGFBR2,TLR9,TNFSF4
GO:BP	regulation of histone acetylation	GO:0035065	9499196634419892	3022313122289198	55	368	7	18117	BRCA1,FOXP3,GATA3,IL1B,MAPK3,PPARGC1A,TGFB1
GO:BP	internal peptidyl-lysine acetylation	GO:0018393	9693184387838746	3.01353e+16	162	368	12	18117	BRCA1,BRCA2,FOXP3,GATA3,IL1B,KANSL1,MAPK3,NCOA1,NCOA3,POR,PPARGC1A,TGFB1
GO:BP	positive regulation of endopeptidase activity	GO:0010950	9693184387838746	3.01353e+16	187	368	13	18117	JAK2,ALOX12,ASPH,BCL2L11,CASP10,CASP8,CDKN2A,CFLAR,FAS,FASLG,MYC,PIDD1,PPARG
GO:BP	myeloid leukocyte differentiation	GO:0002573	9732940481235084	3.01176e+16	213	368	14	18117	CASP8,CTNNB1,FOXP1,GATA3,GLO1,IFNG,L3MBTL3,MMP9,MYC,PARP1,PPARG,PPARGC1B,TGFB1,TGFBR2
GO:BP	protein autophosphorylation	GO:0046777	9844271929341956	3.00682e+16	240	368	15	18117	JAK2,MRE11,NBN,RAD50,STK11,ATM,CHEK2,ATR,ERBB2,ACE,ERBB4,FGFR2,INSR,MAPK3,TEC
GO:BP	nucleocytoplasmic transport	GO:0006913	9857659577752302	3.00623e+16	354	368	19	18117	CDH1,EIF4E,JAK2,BARD1,TP53,ATXN1,CDK1,CDKN1A,CDKN2A,DESI1,IFNG,IL1B,MDM2,PPP3CA,STRADB,TCF7L2,TGFB1,ZC3H11A,ANKLE1
GO:BP	lymphocyte apoptotic process	GO:0070227	1.00394e+16	2.99829e+16	74	368	8	18117	PTEN,HIF1A,TP53,BCL2L11,FAS,FASLG,FOXP1,IRS2
GO:BP	drug catabolic process	GO:0042737	1.01789e+16	2.9923e+16	25	368	5	18117	CYP2C19,CYP1A2,CYP2D6,CYP3A4,CYP3A5
GO:BP	positive regulation of transcription regulatory region DNA binding	GO:2000679	1.01789e+16	2.9923e+16	25	368	5	18117	CTNNB1,GATA3,IFNG,IGF1,PARP1
GO:BP	positive regulation of oxidoreductase activity	GO:0051353	1.0552e+16	2.97667e+16	56	368	7	18117	HIF1A,AGTR1,IFNG,IL1B,POR,TERT,VDR
GO:BP	regulation of insulin secretion	GO:0050796	1067836582249834	2971495205039173	189	368	13	18117	JAK2,HIF1A,GIPR,IFNG,IL1B,IL6,IRS2,ITPR1,ITPR2,PLA2G6,PPP3CA,STXBP4,TCF7L2
GO:BP	internal protein amino acid acetylation	GO:0006475	1.07179e+16	2.96989e+16	164	368	12	18117	BRCA1,BRCA2,FOXP3,GATA3,IL1B,KANSL1,MAPK3,NCOA1,NCOA3,POR,PPARGC1A,TGFB1
GO:BP	hormone transport	GO:0009914	1.07179e+16	2.96989e+16	327	368	18	18117	JAK2,HIF1A,AGTR1,CYP19A1,GATA3,GIPR,IFNG,IL1B,IL1RN,IL6,IRS2,ITPR1,ITPR2,PLA2G6,PPP3CA,STXBP4,TBX3,TCF7L2
GO:BP	regulation of epithelial cell differentiation	GO:0030856	1.07179e+16	2.96989e+16	164	368	12	18117	CDKN1B,CTNNB1,FRZB,GATA3,GRHL1,IFNG,IL1B,MMP9,NCOA3,NUMA1,TBX3,VDR
GO:BP	steroid hormone mediated signaling pathway	GO:0043401	1.0797e+16	2.9667e+16	140	368	11	18117	JAK2,BRCA1,ESR1,ESR2,ESRRG,FOXP1,PARP1,PGR,PPARA,PPARGC1B,ZMIZ1
GO:BP	female gamete generation	GO:0007292	1.0797e+16	2.9667e+16	140	368	11	18117	RAD51C,ATM,BRCA2,CTNNB1,ERCC1,IGF1,MCM8,MLH1,MLH3,PGR,ZMIZ1
GO:BP	nuclear transport	GO:0051169	1083690036600459	2.96509e+16	357	368	19	18117	CDH1,EIF4E,JAK2,BARD1,TP53,ATXN1,CDK1,CDKN1A,CDKN2A,DESI1,IFNG,IL1B,MDM2,PPP3CA,STRADB,TCF7L2,TGFB1,ZC3H11A,ANKLE1
GO:BP	negative regulation of telomerase activity	GO:0051974	1.11768e+16	2.95168e+16	14	368	4	18117	MEN1,TP53,ERCC4,PPARG
GO:BP	response to UV-A	GO:0070141	1.11768e+16	2.95168e+16	14	368	4	18117	MMP1,MMP2,MMP3,MMP9
GO:BP	postsynaptic modulation of chemical synaptic transmission	GO:0099170	1.11768e+16	2.95168e+16	14	368	4	18117	CDH1,EIF4E,PPP3CA,RNF19A
GO:BP	regulation of lipid metabolic process	GO:0019216	1.12326e+16	2.94952e+16	419	368	21	18117	BRCA1,AGTR1,CYP1A1,DKK3,ERBB4,GRHL1,IFNG,IL1B,IRS2,NCOA1,PIP4K2A,PLA2G6,POR,PPARA,PPARG,PPARGC1A,UGT1A10,UGT1A4,UGT1A8,UGT1A9,SERPINA3
GO:BP	positive regulation of adaptive immune response based on somatic recombination of immune receptors built from immunoglobulin superfamily domains	GO:0002824	1.14095e+16	2.94273e+16	96	368	9	18117	MSH2,FOXP3,GATA3,IL1B,IL1R1,IL6,LTA,MLH1,TNFSF4
GO:BP	chromosome separation	GO:0051304	1.14095e+16	2.94273e+16	96	368	9	18117	ATM,FANCM,APC,CDC27,ERCC4,MLH1,NUMA1,XRCC3,MUS81
GO:BP	regulation of cardiac muscle cell proliferation	GO:0060043	1156780665388398	2936748978854266	57	368	7	18117	PTEN,CDK1,ERBB4,FGFR2,TGFBR1,TGFBR2,ZFPM2
GO:BP	secondary metabolic process	GO:0019748	1156780665388398	2936748978854266	57	368	7	18117	AKR1A1,CYP1A1,CYP1A2,CYP1B1,CYP2D6,UGT1A7,UGT1A8
GO:BP	histone H3-K4 methylation	GO:0051568	1156780665388398	2936748978854266	57	368	7	18117	BRCA1,CTNNB1,DNMT1,DNMT3B,EHMT2,GATA3,TET2
GO:BP	B cell activation	GO:0042113	1.17856e+16	2928646690179795	330	368	18	18117	MSH2,MSH6,NBN,ATM,TP53,AHR,CASP8,CDKN1A,CDKN2A,CTLA4,ERCC1,EXO1,FOXP3,IL6,IRS2,MLH1,TLR9,TNFSF4
GO:BP	positive regulation of cytokine production	GO:0001819	1.18076e+16	2927838432980476	452	368	22	18117	JAK2,MRE11,HIF1A,BRCA1,CASP8,CTNNB1,CYP1B1,FOXP3,GATA3,HSPA1A,IFNG,IL1B,IL1R1,IL6,LTA,PDE4D,TGFB1,TLR6,TLR9,TNFSF4,XRCC5,XRCC6
GO:BP	insulin secretion	GO:0030073	1.20088e+16	2920500782147822	218	368	14	18117	JAK2,HIF1A,GIPR,IFNG,IL1B,IL1RN,IL6,IRS2,ITPR1,ITPR2,PLA2G6,PPP3CA,STXBP4,TCF7L2
GO:BP	epithelial cell development	GO:0002064	1.20088e+16	2920500782147822	218	368	14	18117	HOXB13,HIF1A,ACTA2,CCDC88C,CDKN1A,CTNNB1,ESR1,GPX1,ICAM1,IL1B,LRTOMT,PDE4D,PGR,SLC4A7
GO:BP	steroid catabolic process	GO:0006706	1.20121e+16	2.92038e+16	26	368	5	18117	CYP19A1,CYP1A2,CYP3A4,HSD11B1,SULT1E1
GO:BP	DNA strand elongation	GO:0022616	1.20121e+16	2.92038e+16	26	368	5	18117	MRE11,NBN,RAD50,DCLRE1B,TERT
GO:BP	mitotic nuclear division	GO:0140014	1.21241e+16	2.91635e+16	302	368	17	18117	ATM,CHEK2,APC,ABRAXAS1,CDC27,CDK1,CDKN1B,DRD3,HSPA1A,IGF1,IL1B,INSR,NUMA1,PRC1,SMC2,TGFB1,XRCC3
GO:BP	prostate epithelial cord arborization involved in prostate glandular acinus morphogenesis	GO:0060527	1.21241e+16	2.91635e+16	6	368	3	18117	HOXB13,ESR1,FGFR2
GO:BP	maintenance of DNA repeat elements	GO:0043570	1.21241e+16	2.91635e+16	6	368	3	18117	MSH2,AXIN2,TCF7L2
GO:BP	cellular response to ketone	GO:1901655	1.21241e+16	2.91635e+16	97	368	9	18117	EIF4E,ADCY3,AHR,CFLAR,DNMT3B,ICAM1,PPARG,TGFB1,TNFSF4
GO:BP	prostate glandular acinus morphogenesis	GO:0060526	1.21241e+16	2.91635e+16	6	368	3	18117	HOXB13,ESR1,FGFR2
GO:BP	DNA methylation on cytosine	GO:0032776	1.21241e+16	2.91635e+16	6	368	3	18117	DNMT1,DNMT3B,EHMT2
GO:BP	trachea formation	GO:0060440	1.21241e+16	2.91635e+16	6	368	3	18117	CTNNB1,MAPK3,TGFBR2
GO:BP	vitamin D3 metabolic process	GO:0070640	1.21241e+16	2.91635e+16	6	368	3	18117	CYP3A4,UGT1A3,UGT1A4
GO:BP	response to L-ascorbic acid	GO:0033591	1.21241e+16	2.91635e+16	6	368	3	18117	GSTP1,ITGA2,SOD2
GO:BP	negative regulation of neurogenesis	GO:0050768	1.25872e+16	2.90007e+16	143	368	11	18117	NF1,PTEN,TP53,CTNNB1,DRD3,IL1B,IL6,PPP3CA,SEMA4G,TGFB1,TRIM46
GO:BP	negative regulation of vascular associated smooth muscle cell proliferation	GO:1904706	1.26302e+16	2.89859e+16	41	368	6	18117	PTEN,CDKN1A,CDKN1B,GSTP1,PPARG,SOD2
GO:BP	intrinsic apoptotic signaling pathway by p53 class mediator	GO:0072332	1264523742312806	2.89807e+16	77	368	8	18117	MSH2,STK11,CHEK2,TP53,BRCA2,CDKN1A,MDM2,PHLDA3
GO:BP	gland morphogenesis	GO:0022612	1284134694154813	2.89139e+16	120	368	10	18117	HOXB13,CFLAR,ESR1,FGFR2,IL6,PGR,TBX3,TGFB1,TGFBR2,VDR
GO:BP	positive regulation of muscle cell differentiation	GO:0051149	1.2961e+16	2.88736e+16	98	368	9	18117	AKAP6,CTNNA2,CTNNB1,IGF1,MDM2,MIR499A,SOD2,TBX1,TGFB1
GO:BP	isoprenoid metabolic process	GO:0006720	1.32921e+16	2876407953980267	144	368	11	18117	CYP2C19,CYP1A1,CYP1A2,CYP1B1,CYP2D6,CYP3A4,CYP3A5,UGT1A3,UGT1A7,UGT1A8,UGT1A9
GO:BP	glucose homeostasis	GO:0042593	1.33299e+16	2875171621199986	248	368	15	18117	MEN1,POLG,STK11,HIF1A,ICAM1,IL6,INSR,IRS2,LEPR,PLA2G6,PPARG,PPARGC1A,PPP3CA,STXBP4,TCF7L2
GO:BP	T cell activation	GO:0042110	1344985306620998	2871282460113824	489	368	23	18117	FANCD2,STK11,TP53,ERBB2,AIRE,CASP8,CDKN2A,CTLA4,CTNNB1,FOXP1,FOXP3,GATA3,ICAM1,IFNG,IGF1,IL1B,IL6,LEPR,PPP3CA,TGFB1,TGFBR2,TNFSF4,ZMIZ1
GO:BP	carbohydrate homeostasis	GO:0033500	1.38634e+16	2.85813e+16	249	368	15	18117	MEN1,POLG,STK11,HIF1A,ICAM1,IL6,INSR,IRS2,LEPR,PLA2G6,PPARG,PPARGC1A,PPP3CA,STXBP4,TCF7L2
GO:BP	regulation of epithelial cell migration	GO:0010632	1.39062e+16	2.85679e+16	306	368	17	18117	NF1,PTEN,HIF1A,ALOX12,DOCK1,FOXP1,GATA3,IFNG,ITGA2,ITGB3,MCC,MIR196A2,MIR499A,MMP9,NOS3,PPARG,TGFBR2
GO:BP	release of cytochrome c from mitochondria	GO:0001836	1.39062e+16	2.85679e+16	59	368	7	18117	TP53,BCL2L11,GPX1,IGF1,MMP9,PLA2G6,SOD2
GO:BP	response to oxygen radical	GO:0000305	1.40488e+16	2.85236e+16	27	368	5	18117	FANCC,NOS3,NQO1,SOD2,TXNRD2
GO:BP	establishment of protein localization to chromosome	GO:0070199	1.40488e+16	2.85236e+16	27	368	5	18117	ATM,ATR,BRCA2,TERT,WRAP53
GO:BP	mesenchymal cell proliferation	GO:0010463	1.42365e+16	2846595287655472	42	368	6	18117	CTNNB1,FGFR2,IRS2,MYC,TBX1,TGFBR2
GO:BP	epithelial cell maturation	GO:0002070	1.42435e+16	2.84638e+16	15	368	4	18117	HOXB13,HIF1A,CDKN1A,PGR
GO:BP	positive regulation of fatty acid oxidation	GO:0046321	1.42435e+16	2.84638e+16	15	368	4	18117	IRS2,PPARA,PPARG,PPARGC1A
GO:BP	cell death in response to oxidative stress	GO:0036473	1.48448e+16	2828427030500429	100	368	9	18117	JAK2,HIF1A,CTNNB1,CYP1B1,GPX1,MMP3,PARP1,SOD2,TLR6
GO:BP	anatomical structure maturation	GO:0071695	1.52754e+16	2816007217614317	224	368	14	18117	HOXB13,HIF1A,BRCA2,CDKN1A,CTNNB1,ERCC2,GATA3,GH1,IGF1,L3MBTL3,MMP2,PGR,PPARG,ROPN1L
GO:BP	peptidyl-lysine acetylation	GO:0018394	1.57208e+16	2803525629249724	172	368	12	18117	BRCA1,BRCA2,FOXP3,GATA3,IL1B,KANSL1,MAPK3,NCOA1,NCOA3,POR,PPARGC1A,TGFB1
GO:BP	regulation of gliogenesis	GO:0014013	1.59195e+16	2798069321827911	101	368	9	18117	NF1,CTNNB1,DRD3,IL1B,IL6,LTA,PPARG,TGFB1,ZNF365
GO:BP	chemokine production	GO:0032602	1.59195e+16	2798069321827911	101	368	9	18117	HIF1A,AIRE,FOXP1,GSTP1,IFNG,IL1B,IL6,TLR9,TNFSF4
GO:BP	positive regulation of adaptive immune response	GO:0002821	1.59195e+16	2798069321827911	101	368	9	18117	MSH2,FOXP3,GATA3,IL1B,IL1R1,IL6,LTA,MLH1,TNFSF4
GO:BP	negative regulation of transferase activity	GO:0051348	1595401270349483	2.79713e+16	310	368	17	18117	MEN1,NF1,PTEN,APC,TP53,CDKN1A,CDKN1B,CDKN2A,ERCC4,GSTP1,IFNG,IL1B,IRS2,PIP4K2A,PPARG,UGT1A10,UGT1A4
GO:BP	regulation of muscle cell differentiation	GO:0051147	1.64775e+16	27831094649921	173	368	12	18117	AKAP6,CTNNA2,CTNNB1,DNMT1,FGFR2,IGF1,MDM2,MIR499A,PPARA,SOD2,TBX1,TGFB1
GO:BP	negative regulation of nervous system development	GO:0051961	1.64775e+16	27831094649921	148	368	11	18117	NF1,PTEN,TP53,CTNNB1,DRD3,IL1B,IL6,PPP3CA,SEMA4G,TGFB1,TRIM46
GO:BP	DNA demethylation	GO:0080111	1.65353e+16	2.78159e+16	28	368	5	18117	APEX1,APOBEC3A,FTO,GATA3,TET2
GO:BP	positive regulation of vascular endothelial growth factor production	GO:0010575	1.65353e+16	2.78159e+16	28	368	5	18117	HIF1A,BRCA1,CYP1B1,IL1B,IL6
GO:BP	temperature homeostasis	GO:0001659	1.73224e+16	2761391972479653	174	368	12	18117	JAK2,STK11,APC,EBF2,EHMT1,ESRRG,FTO,GPX1,IL1B,LEPR,PPARGC1A,PPARGC1B
GO:BP	intrinsic apoptotic signaling pathway in response to oxidative stress	GO:0008631	1.81607e+16	2.74087e+16	44	368	6	18117	JAK2,HIF1A,CYP1B1,GPX1,PARP1,SOD2
GO:BP	positive regulation of ATP metabolic process	GO:1903580	1.81607e+16	2.74087e+16	44	368	6	18117	HIF1A,IFNG,IGF1,INSR,PPARA,PPARGC1A
GO:BP	cellular response to transforming growth factor beta stimulus	GO:0071560	1.81901e+16	2740166045147557	256	368	15	18117	MEN1,STK11,TP53,CFLAR,DKK3,FGFR2,HSPA1A,NREP,PARP1,PPARA,PPARGC1A,TGFB1,TGFBR1,TGFBR2,ZMIZ1
GO:BP	connective tissue development	GO:0061448	1.81901e+16	2740166045147557	256	368	15	18117	HIF1A,ACTA2,AXIN2,CFLAR,CTNNB1,EBF2,FRZB,FTO,MAPK3,POR,PPARGC1A,TGFB1,TGFBR1,TGFBR2,TRPS1
GO:BP	DNA unwinding involved in DNA replication	GO:0006268	183114588114304	2737277055560829	16	368	4	18117	RECQL,BLM,RAD51,WRN
GO:BP	DNA ligation	GO:0006266	183114588114304	2737277055560829	16	368	4	18117	MGMT,RAD51,XRCC1,XRCC6
GO:BP	positive regulation of reactive oxygen species biosynthetic process	GO:1903428	1.84711e+16	2733506451639861	62	368	7	18117	JAK2,ICAM1,IFNG,IL1B,INSR,SOD2,TLR6
GO:BP	regulation of endopeptidase activity	GO:0052548	1851370698848173	2.73251e+16	437	368	21	18117	JAK2,ALOX12,ASPH,BCL2L11,CASP10,CASP8,CDKN2A,CFLAR,FAS,FASLG,GPX1,MDM2,MGMT,MMP9,MYC,PIDD1,POR,PPARG,RPS6KA3,SIAH2,SERPINA3
GO:BP	positive regulation of neurogenesis	GO:0050769	1.87673e+16	2726599289692779	229	368	14	18117	STK11,HIF1A,XRCC2,CTNNB1,CUX1,CUX2,IFNG,IL1B,IL6,LTA,PPARG,TGFB1,XRCC5,ZNF365
GO:BP	learning or memory	GO:0007611	1.879e+16	2726074031765121	257	368	15	18117	NF1,PTEN,HIF1A,ADCY3,AMFR,ATXN1,COMT,CUX2,DRD3,EHMT2,INSR,NQO2,PLA2G6,SLC6A4,DNAH11
GO:BP	response to starvation	GO:0042594	1.879e+16	2726074031765121	202	368	13	18117	PPM1D,TP53,ADSS1,CDKN1A,COMT,EHMT2,FAS,MAPK3,PPARA,PPARG,PPARGC1A,SSTR2,WRN
GO:BP	regulation of muscle system process	GO:0090257	1.879e+16	2726074031765121	257	368	15	18117	AKAP6,AKAP9,ASPH,GSTO1,IGF1,ITGA2,MIR499A,NOS3,PARP1,PDE4D,PPARA,PPARGC1A,PPP3CA,SSTR2,TNNT3
GO:BP	positive regulation of lymphocyte mediated immunity	GO:0002708	1.94185e+16	2711784943607035	104	368	9	18117	MSH2,FOXP3,GATA3,IL1B,IL1R1,IL6,LTA,MLH1,TNFSF4
GO:BP	muscle adaptation	GO:0043500	1.9426e+16	2711616169567339	127	368	10	18117	AKAP6,CFLAR,IGF1,IL1B,MIR499A,NOS3,PARP1,PPARA,PPARGC1A,PPP3CA
GO:BP	stem cell differentiation	GO:0048863	1949055666062663	2710175757024704	258	368	15	18117	HIF1A,TP53,ACE,CTNNB1,EPCAM,ERBB4,ERCC2,ESR1,FGFR2,FRZB,GATA3,MAPK3,SEMA4G,TBX1,XRCC5
GO:BP	parathyroid gland development	GO:0060017	1.9567e+16	2.70848e+16	7	368	3	18117	GATA3,TBX1,TGFBR1
GO:BP	cellular response to hyperoxia	GO:0071455	1.9567e+16	2.70848e+16	7	368	3	18117	DNMT3B,FAS,PPARG
GO:BP	lipid hydroxylation	GO:0002933	1.9567e+16	2.70848e+16	7	368	3	18117	CYP1A1,CYP3A4,CYP3A5
GO:BP	mammary gland branching involved in pregnancy	GO:0060745	1.9567e+16	2.70848e+16	7	368	3	18117	ESR1,PGR,VDR
GO:BP	regulation of calcidiol 1-monooxygenase activity	GO:0060558	1.9567e+16	2.70848e+16	7	368	3	18117	IFNG,IL1B,VDR
GO:BP	negative regulation of neuroblast proliferation	GO:0007406	1.9567e+16	2.70848e+16	7	368	3	18117	NF1,TP53,TGFB1
GO:BP	regulation of telomere maintenance via telomere lengthening	GO:1904356	1992777541770542	2.70054e+16	63	368	7	18117	ATM,ATR,CTNNB1,ERCC4,MAPK3,PARP1,XRCC5
GO:BP	response to electrical stimulus	GO:0051602	1992777541770542	2.70054e+16	45	368	6	18117	PTEN,ADSS1,AKAP9,NQO1,PPARGC1A,SOD2
GO:BP	heart valve development	GO:0003170	1992777541770542	2.70054e+16	63	368	7	18117	GATA3,MDM2,MDM4,NOS3,SLIT3,TGFB1,TGFBR2
GO:BP	regulation of peptidyl-lysine acetylation	GO:2000756	1992777541770542	2.70054e+16	63	368	7	18117	BRCA1,FOXP3,GATA3,IL1B,MAPK3,PPARGC1A,TGFB1
GO:BP	positive regulation of DNA recombination	GO:0045911	1992777541770542	2.70054e+16	45	368	6	18117	MSH2,ERCC2,MLH1,PARP1,TNFSF4,WRAP53
GO:BP	intrinsic apoptotic signaling pathway in response to DNA damage by p53 class mediator	GO:0042771	1992777541770542	2.70054e+16	45	368	6	18117	MSH2,CHEK2,TP53,BRCA2,CDKN1A,PHLDA3
GO:BP	positive regulation of nitric oxide biosynthetic process	GO:0045429	1992777541770542	2.70054e+16	45	368	6	18117	JAK2,ICAM1,IFNG,IL1B,INSR,TLR6
GO:BP	regulation of B cell proliferation	GO:0030888	1992777541770542	2.70054e+16	63	368	7	18117	ATM,AHR,CDKN1A,CDKN2A,CTLA4,IRS2,TLR9
GO:BP	regulation of T cell differentiation	GO:0045580	1993970872934869	2700281189964208	152	368	11	18117	FANCD2,ERBB2,CDKN2A,CTLA4,FOXP3,GATA3,IFNG,TGFB1,TGFBR2,TNFSF4,ZMIZ1
GO:BP	regulation of protein kinase B signaling	GO:0051896	1993970872934869	2700281189964208	259	368	15	18117	PTEN,STK11,ERBB2,DRD3,ERBB4,ESR1,FGFR2,GATA3,GPX1,INSR,IRS2,PHLDA3,PPARA,TCF7L2,TGFBR1
GO:BP	regulation of fatty acid metabolic process	GO:0019217	2.03685e+16	2.69104e+16	105	368	9	18117	BRCA1,IL1B,IRS2,PPARA,PPARG,PPARGC1A,UGT1A10,UGT1A4,UGT1A8
GO:BP	regulation of nervous system development	GO:0051960	2.14993e+16	2.66758e+16	443	368	21	18117	NF1,PTEN,STK11,HIF1A,TP53,XRCC2,CTNNB1,CUX1,CUX2,DRD3,IFNG,IL1B,IL6,LTA,PPARG,PPP3CA,SEMA4G,TGFB1,TRIM46,XRCC5,ZNF365
GO:BP	water-soluble vitamin metabolic process	GO:0006767	2.14993e+16	2.66758e+16	84	368	8	18117	AKR1A1,GSTO1,GSTO2,MTHFR,MTR,MTRR,SHMT1,SLC19A1
GO:BP	maintenance of cell number	GO:0098727	2.21803e+16	2654031891732729	154	368	11	18117	EIF4E,FANCC,FANCD2,MCPH1,CTNNB1,FOXP1,IGF1,MYC,NCOA3,TBX3,WDR43
GO:BP	positive regulation of nitric oxide metabolic process	GO:1904407	2.2263e+16	265241544912534	46	368	6	18117	JAK2,ICAM1,IFNG,IL1B,INSR,TLR6
GO:BP	positive regulation of cardiac muscle tissue growth	GO:0055023	2.2263e+16	265241544912534	46	368	6	18117	AKAP6,CDK1,ERBB4,FGFR2,IGF1,ZFPM2
GO:BP	male meiotic nuclear division	GO:0007140	2.2263e+16	265241544912534	46	368	6	18117	RAD51C,TEX15,ATM,BRCA2,MLH1,MLH3
GO:BP	fat-soluble vitamin metabolic process	GO:0006775	2.2263e+16	265241544912534	46	368	6	18117	CYP1A1,CYP3A4,IFNG,UGT1A3,UGT1A4,VDR
GO:BP	response to transforming growth factor beta	GO:0071559	2230370155074973	2651623054904256	262	368	15	18117	MEN1,STK11,TP53,CFLAR,DKK3,FGFR2,HSPA1A,NREP,PARP1,PPARA,PPARGC1A,TGFB1,TGFBR1,TGFBR2,ZMIZ1
GO:BP	mitotic cell cycle arrest	GO:0071850	2.25053e+16	2647715198720166	17	368	4	18117	MCPH1,TP53,CDKN1A,CDKN1B
GO:BP	response to UV-B	GO:0010224	2.25053e+16	2647715198720166	17	368	4	18117	MSH2,STK11,CDKN1A,XPC
GO:BP	regulation of cysteine-type endopeptidase activity involved in apoptotic signaling pathway	GO:2001267	2.25053e+16	2647715198720166	17	368	4	18117	JAK2,CASP8,FAS,MMP9
GO:BP	endocrine system development	GO:0035270	226233795551979	2645442518219508	130	368	10	18117	CDH1,MEN1,NF1,DKK3,GATA3,GIPR,IL6,MAPK3,TBX1,TGFBR1
GO:BP	cellular response to insulin stimulus	GO:0032869	2.33315e+16	2.63206e+16	235	368	14	18117	PTEN,APC,BAIAP2L1,CFLAR,GSTP1,IL1B,INSR,IRS2,PARP1,PIP4K2A,PPARG,SHC1,STXBP4,PIK3R3
GO:BP	positive regulation of epithelial cell migration	GO:0010634	2350643522735665	2.62881e+16	181	368	12	18117	HIF1A,ALOX12,DOCK1,FOXP1,GATA3,IFNG,ITGA2,ITGB3,MIR499A,MMP9,NOS3,TGFBR2
GO:BP	negative regulation of signaling receptor activity	GO:2000272	2360789840670427	2626942672429762	65	368	7	18117	PTEN,DKK3,DKK4,ESR2,PPARA,PPARG,PPARGC1A
GO:BP	regulation of small molecule metabolic process	GO:0062012	2381424465015543	2.62316e+16	447	368	21	18117	HIF1A,TP53,BRCA1,COMT,DKK3,IFNG,IGF1,IL1B,INSR,IRS2,LEPR,NOS3,NQO1,PARP1,POR,PPARA,PPARG,PPARGC1A,UGT1A10,UGT1A4,UGT1A8
GO:BP	regulation of cyclase activity	GO:0031279	2.46654e+16	2.60791e+16	47	368	6	18117	NF1,AKAP9,DRD3,GRM7,MAPK3,NOS3
GO:BP	histone H3-K9 modification	GO:0061647	2.46654e+16	2.60791e+16	47	368	6	18117	BRCA1,DNMT1,DNMT3B,EHMT1,EHMT2,GATA3
GO:BP	regulation of neuroinflammatory response	GO:0150077	2.46654e+16	2.60791e+16	47	368	6	18117	ATM,IGF1,IL1B,IL6,MMP3,MMP9
GO:BP	regulation of cellular response to transforming growth factor beta stimulus	GO:1903844	2.52744e+16	2597319902108702	132	368	10	18117	MEN1,STK11,TP53,CFLAR,DKK3,HSPA1A,NREP,PPARA,TGFBR1,TGFBR2
GO:BP	cellular response to dexamethasone stimulus	GO:0071549	2541525872454199	2.59491e+16	31	368	5	18117	EIF4E,CFLAR,DNMT3B,ICAM1,TGFB1
GO:BP	response to insulin	GO:0032868	2.55112e+16	2593269360481903	295	368	16	18117	PTEN,APC,BAIAP2L1,CFLAR,GSTP1,ICAM1,IL1B,INSR,IRS2,PARP1,PIP4K2A,PPARA,PPARG,SHC1,STXBP4,PIK3R3
GO:BP	histone acetylation	GO:0016573	2.55112e+16	2593269360481903	157	368	11	18117	BRCA1,BRCA2,FOXP3,GATA3,IL1B,KANSL1,MAPK3,NCOA1,NCOA3,PPARGC1A,TGFB1
GO:BP	cardiac muscle cell proliferation	GO:0060038	2.5655e+16	2590828570363218	66	368	7	18117	PTEN,CDK1,ERBB4,FGFR2,TGFBR1,TGFBR2,ZFPM2
GO:BP	cell fate commitment	GO:0045165	2.66453e+16	2.57438e+16	267	368	15	18117	APC,TP53,CTNNB1,EBF2,EHMT2,ERBB4,FGFR2,FOXP3,GATA3,IL6,PPARG,TBX1,TBX3,TCF7L2,TGFBR1
GO:BP	regulation of mitochondrion organization	GO:0010821	2684752026721645	2.5711e+16	158	368	11	18117	HIF1A,TP53,BCL2L11,C11ORF65,CASP8,GPX1,HSPA1A,IGF1,MMP9,PLA2G6,PPARGC1A
GO:BP	macrophage differentiation	GO:0030225	2730720607592	2.56372e+16	48	368	6	18117	CASP8,IFNG,L3MBTL3,MMP9,PARP1,TGFB1
GO:BP	regulation of release of cytochrome c from mitochondria	GO:0090199	2730720607592	2.56372e+16	48	368	6	18117	TP53,BCL2L11,GPX1,IGF1,MMP9,PLA2G6
GO:BP	positive regulation of T cell mediated immunity	GO:0002711	2730720607592	2.56372e+16	48	368	6	18117	FOXP3,GATA3,IL1B,IL1R1,IL6,TNFSF4
GO:BP	positive regulation of DNA biosynthetic process	GO:2000573	2730720607592	2.56372e+16	67	368	7	18117	ATM,ATR,CTNNB1,MAPK3,MYC,WRAP53,XRCC5
GO:BP	resolution of meiotic recombination intermediates	GO:0000712	2730720607592	2.56372e+16	18	368	4	18117	FANCM,ERCC4,MLH1,MUS81
GO:BP	CD4-positive, alpha-beta T cell cytokine production	GO:0035743	2730720607592	2.56372e+16	18	368	4	18117	GATA3,IL1B,IL1R1,IL6
GO:BP	regulation of histone methylation	GO:0031060	2730720607592	2.56372e+16	67	368	7	18117	BRCA1,CTNNB1,DNMT1,DNMT3B,EHMT2,GATA3,MTHFR
GO:BP	retinol metabolic process	GO:0042572	2730720607592	2.56372e+16	48	368	6	18117	CYP1A1,CYP1A2,CYP1B1,CYP2D6,CYP3A4,CYP3A5
GO:BP	regulation of monooxygenase activity	GO:0032768	2730720607592	2.56372e+16	67	368	7	18117	HIF1A,IFNG,IL1B,NOS3,POR,TERT,VDR
GO:BP	superoxide metabolic process	GO:0006801	2730720607592	2.56372e+16	67	368	7	18117	FANCC,ALOX12,GSTP1,NOS3,NQO1,SHC1,SOD2
GO:BP	regulation of microtubule-based process	GO:0032886	2.75271e+16	2.56024e+16	240	368	14	18117	MCPH1,STK11,STT3A-AS1,APC,ERBB2,BRCA1,AKAP9,ATXN7,CDKN1B,HSPA1A,NUMA1,TRIM46,XRCC3,DNAH11
GO:BP	cellular response to oxygen levels	GO:0071453	2.75271e+16	2.56024e+16	240	368	14	18117	BRIP1,PTEN,HIF1A,TP53,CFLAR,DNMT3B,FAS,ICAM1,MDM2,MDM4,MYC,PPARG,PPARGC1A,TERT
GO:BP	muscle cell differentiation	GO:0042692	2776866691507096	2.55644e+16	390	368	19	18117	AKAP6,CDK1,CFLAR,CTNNA2,CTNNB1,DNMT1,FGFR2,GPX1,IGF1,MDM2,MIR499A,MRTFA,PPARA,PPP3CA,SOD2,TBX1,TBX3,TGFB1,TNNT3
GO:BP	DNA strand renaturation	GO:0000733	2.83753e+16	2547059796133348	8	368	3	18117	RECQL,BLM,TP53
GO:BP	positive regulation of hormone biosynthetic process	GO:0046886	2.83753e+16	2547059796133348	8	368	3	18117	HIF1A,POR,PPARGC1A
GO:BP	positive regulation of histone phosphorylation	GO:0033129	2.83753e+16	2547059796133348	8	368	3	18117	ATM,IL1B,MAPK3
GO:BP	response to arsenic-containing substance	GO:0046685	2.83753e+16	2547059796133348	32	368	5	18117	PTEN,CDKN1A,CYP1A1,GSTO1,GSTO2
GO:BP	DNA damage induced protein phosphorylation	GO:0006975	2.83753e+16	2547059796133348	8	368	3	18117	ATM,CHEK2,MAPK3
GO:BP	pteridine-containing compound metabolic process	GO:0042558	2.83753e+16	2547059796133348	32	368	5	18117	MTHFR,MTR,MTRR,SHMT1,SLC19A1
GO:BP	regulation of DNA replication	GO:0006275	2.86257e+16	254324401498514	111	368	9	18117	NBN,BLM,CHEK2,ATR,TP53,BRCA2,CDK1,EHMT2,ZBTB38
GO:BP	regulation of reactive oxygen species biosynthetic process	GO:1903426	2.86257e+16	254324401498514	111	368	9	18117	JAK2,CFLAR,ICAM1,IFNG,IL1B,INSR,PPARA,SOD2,TLR6
GO:BP	response to acid chemical	GO:0001101	2880394651524708	254054800417228	135	368	10	18117	CDKN1B,DNMT1,GSTP1,ICAM1,MMP2,MTHFR,NQO1,PPARGC1A,SIPA1,SST
GO:BP	regulation of hemopoiesis	GO:1903706	2.94661e+16	2.53068e+16	424	368	20	18117	FANCD2,HIF1A,ERBB2,CASP8,CDKN2A,CTLA4,CTNNB1,FOXP1,FOXP3,GATA3,HSPA1A,IFNG,MYC,PPARGC1B,TGFB1,TGFBR2,TLR9,TNFSF4,XRCC6,ZMIZ1
GO:BP	response to epidermal growth factor	GO:0070849	2.94879e+16	2.53036e+16	49	368	6	18117	ERBB2,CFLAR,ERBB4,GAREM1,GSTP1,MAPK3
GO:BP	lipid modification	GO:0030258	2.97425e+16	2.52662e+16	271	368	15	18117	PTEN,AGTR1,ALOX12,CYP1A1,CYP3A4,CYP3A5,ECHDC1,FAM126B,IRS2,PIP4K2A,POR,PPARA,PPARG,PPARGC1A,PIK3R3
GO:BP	activation of protein kinase activity	GO:0032147	3009747843066879	2521469888111105	331	368	17	18117	JAK2,STK11,ADCY3,ADCY9,CDK1,GH1,IGF1,IL1B,INSR,ITGB3,MAPK3,SHC1,STRADB,TAB2,TGFBR1,TGFBR2,TLR6
GO:BP	cardiac ventricle morphogenesis	GO:0003208	3.20885e+16	2.49365e+16	69	368	7	18117	HIF1A,FGFR2,GATA3,TGFB1,TGFBR1,TGFBR2,ZFPM2
GO:BP	histone lysine methylation	GO:0034968	3.23512e+16	2490109396036752	113	368	9	18117	MEN1,BRCA1,CTNNB1,DNMT1,DNMT3B,EHMT1,EHMT2,GATA3,TET2
GO:BP	steroid hormone biosynthetic process	GO:0120178	3.26484e+16	2.48614e+16	50	368	6	18117	CYP17A1,CYP19A1,DKK3,HSD17B1,PPARGC1A,SRD5A2
GO:BP	positive regulation of heart growth	GO:0060421	3.26484e+16	2.48614e+16	50	368	6	18117	AKAP6,CDK1,ERBB4,FGFR2,IGF1,ZFPM2
GO:BP	regulation of pri-miRNA transcription by RNA polymerase II	GO:1902893	3.26484e+16	2.48614e+16	50	368	6	18117	HIF1A,TP53,GATA3,PPARA,PPARG,TERT
GO:BP	vascular associated smooth muscle cell apoptotic process	GO:1905288	3.27921e+16	2484230221278689	19	368	4	18117	DNMT1,IGF1,PPARG,SOD2
GO:BP	regulation of vascular associated smooth muscle cell apoptotic process	GO:1905459	3.27921e+16	2484230221278689	19	368	4	18117	DNMT1,IGF1,PPARG,SOD2
GO:BP	positive regulation of smooth muscle cell apoptotic process	GO:0034393	3.27921e+16	2484230221278689	19	368	4	18117	CDKN2A,IFNG,PPARG,SOD2
GO:BP	cellular response to reactive nitrogen species	GO:1902170	3.27921e+16	2484230221278689	19	368	4	18117	CFLAR,MMP3,MTR,PPARGC1A
GO:BP	folic acid metabolic process	GO:0046655	3.27921e+16	2484230221278689	19	368	4	18117	MTHFR,MTRR,SHMT1,SLC19A1
GO:BP	positive regulation of histone H3-K4 methylation	GO:0051571	3.27921e+16	2484230221278689	19	368	4	18117	BRCA1,CTNNB1,DNMT1,DNMT3B
GO:BP	myeloid cell differentiation	GO:0030099	3.27921e+16	2484230221278689	428	368	20	18117	JAK2,HIF1A,CASP8,CTNNB1,ERCC2,FOXP1,GATA3,GLO1,HSPA1A,IFNG,L3MBTL3,MMP9,MYC,PARP1,PIP4K2A,PPARG,PPARGC1B,TET2,TGFB1,TGFBR2
GO:BP	negative regulation of cell adhesion	GO:0007162	3321475019788821	2.47867e+16	304	368	16	18117	CDH1,JAK2,MEN1,PTEN,ERBB2,ALOX12,CDKN2A,CTLA4,CYP1B1,EPCAM,FOXP3,IL1RN,PPARA,SIPA1,TGFB1,TNFSF4
GO:BP	histone methylation	GO:0016571	3359862969459917	2.47368e+16	138	368	10	18117	MEN1,BRCA1,CTNNB1,DNMT1,DNMT3B,EHMT1,EHMT2,GATA3,MTHFR,TET2
GO:BP	cellular process involved in reproduction in multicellular organism	GO:0022412	3.39611e+16	2469017926120138	366	368	18	18117	BRIP1,FANCC,MSH2,RAD51C,TEX15,ATM,BRCA2,CTNNB1,EHMT2,ERCC1,IGF1,MLH1,MLH3,SLIT3,TGFB1,TGFBR1,ZMIZ1,ROPN1L
GO:BP	collagen metabolic process	GO:0032963	3.39992e+16	2.46853e+16	114	368	9	18117	HIF1A,IL6,ITGA2,MMP1,MMP2,MMP3,MMP9,PPARG,TGFB1
GO:BP	regulation of hormone secretion	GO:0046883	3.39992e+16	2.46853e+16	275	368	15	18117	JAK2,HIF1A,AGTR1,CYP19A1,GIPR,IFNG,IL1B,IL6,IRS2,ITPR1,ITPR2,PLA2G6,PPP3CA,STXBP4,TCF7L2
GO:BP	cellular response to drug	GO:0035690	3.44226e+16	2463156357052285	70	368	7	18117	CHEK2,TP53,ADSS1,EHMT2,IL1B,MYC,NCOA1
GO:BP	regulation of protein localization to nucleus	GO:1900180	3.5389e+16	245113129944353	139	368	10	18117	CDH1,JAK2,STK11,CDK1,CDKN2A,IFNG,OTUD7B,PARP1,TERT,TGFB1
GO:BP	positive regulation of fibroblast proliferation	GO:0048146	3573707192824543	2.44688e+16	51	368	6	18117	CDKN1A,ESR1,IGF1,MYC,TGFB1,ZMIZ1
GO:BP	positive regulation of catabolic process	GO:0009896	3573707192824543	2.44688e+16	464	368	21	18117	PTEN,STK11,ATM,BARD1,HIF1A,APC,BCL2L11,CDKN1B,FTO,HSPA1A,IFNG,IGF1,IL1B,IL6,INSR,IRS2,MAPK3,MDM2,PIP4K2A,PPARA,RNF19A
GO:BP	negative regulation of mitochondrion organization	GO:0010823	3573707192824543	2.44688e+16	51	368	6	18117	TP53,C11ORF65,GPX1,HSPA1A,IGF1,PPARGC1A
GO:BP	pri-miRNA transcription by RNA polymerase II	GO:0061614	3573707192824543	2.44688e+16	51	368	6	18117	HIF1A,TP53,GATA3,PPARA,PPARG,TERT
GO:BP	female sex differentiation	GO:0046660	3.59563e+16	2444224532600281	115	368	9	18117	ATM,BRCA2,CYP19A1,ESR1,ICAM1,PGR,SLIT3,TBX3,ZFPM2
GO:BP	response to amino acid	GO:0043200	3.59563e+16	2444224532600281	115	368	9	18117	CDKN1B,DNMT1,GSTP1,ICAM1,MMP2,MTHFR,NQO1,PPARGC1A,SST
GO:BP	endocardial cushion morphogenesis	GO:0003203	3.64576e+16	2.43821e+16	34	368	5	18117	MDM2,MDM4,NOS3,TGFBR1,TGFBR2
GO:BP	cellular response to metal ion	GO:0071248	3.64576e+16	2.43821e+16	192	368	12	18117	CDH1,ASPH,CDKN1B,CYP1A1,CYP1A2,HSD17B1,MAPK3,MMP9,NQO1,OGG1,PARP1,PPARGC1A
GO:BP	positive regulation of telomerase activity	GO:0051973	3.64576e+16	2.43821e+16	34	368	5	18117	CTNNB1,MAPK3,MYC,WRAP53,XRCC5
GO:BP	regulation of neuroblast proliferation	GO:1902692	3.64576e+16	2.43821e+16	34	368	5	18117	NF1,HIF1A,TP53,CTNNB1,TGFB1
GO:BP	positive regulation of telomere maintenance via telomerase	GO:0032212	3.64576e+16	2.43821e+16	34	368	5	18117	ATM,ATR,CTNNB1,MAPK3,XRCC5
GO:BP	regulation of cartilage development	GO:0061035	3.70234e+16	2.43152e+16	71	368	7	18117	AXIN2,CTNNB1,FRZB,POR,TGFB1,TGFBR1,TRPS1
GO:BP	memory	GO:0007613	3.80008e+16	2420207663567541	116	368	9	18117	PTEN,ATXN1,COMT,CUX2,EHMT2,INSR,NQO2,PLA2G6,SLC6A4
GO:BP	regulation of peptide hormone secretion	GO:0090276	3855048139031798	2.41397e+16	221	368	13	18117	JAK2,HIF1A,GIPR,IFNG,IL1B,IL6,IRS2,ITPR1,ITPR2,PLA2G6,PPP3CA,STXBP4,TCF7L2
GO:BP	negative regulation of carbohydrate metabolic process	GO:0045912	3925301106703188	2.40613e+16	52	368	6	18117	TP53,LEPR,PPARA,PPARGC1A,UGT1A10,UGT1A4
GO:BP	regulation of lipid transport	GO:0032368	3934125908213547	2.40515e+16	167	368	11	18117	AGTR1,CYP19A1,FASLG,GRM7,IL1B,IRS2,ITGB3,PLA2G6,PON1,PPARA,PPARG
GO:BP	epoxygenase P450 pathway	GO:0019373	3934125908213547	2.40515e+16	20	368	4	18117	CYP2C19,CYP1A1,CYP1A2,CYP1B1
GO:BP	regulation of cellular ketone metabolic process	GO:0010565	3954857684979356	2.40287e+16	194	368	12	18117	BRCA1,COMT,DKK3,IL1B,IRS2,NQO1,PPARA,PPARG,PPARGC1A,UGT1A10,UGT1A4,UGT1A8
GO:BP	regulation of B cell activation	GO:0050864	3954857684979356	2.40287e+16	194	368	12	18117	MSH2,ATM,AHR,CDKN1A,CDKN2A,CTLA4,FOXP3,IL6,IRS2,MLH1,TLR9,TNFSF4
GO:BP	negative regulation of cell-cell adhesion	GO:0022408	3954857684979356	2.40287e+16	194	368	12	18117	CDH1,JAK2,ERBB2,ALOX12,CDKN2A,CTLA4,EPCAM,FOXP3,IL1RN,PPARA,TGFB1,TNFSF4
GO:BP	positive regulation of ryanodine-sensitive calcium-release channel activity	GO:0060316	3971639351490263	2401030194912012	9	368	3	18117	AKAP6,ASPH,GSTO1
GO:BP	pyrimidine dimer repair	GO:0006290	3971639351490263	2401030194912012	9	368	3	18117	MSH6,ERCC1,XPC
GO:BP	hepoxilin metabolic process	GO:0051121	3971639351490263	2401030194912012	9	368	3	18117	ALOX12,GSTM1,GSTP1
GO:BP	hepoxilin biosynthetic process	GO:0051122	3971639351490263	2401030194912012	9	368	3	18117	ALOX12,GSTM1,GSTP1
GO:BP	regulation of I-kappaB kinase/NF-kappaB signaling	GO:0043122	4036032920255899	2394045300059713	251	368	14	18117	CASP10,CASP8,CFLAR,CTNNB1,ESR1,FASLG,GSTP1,IL1B,OTUD7B,PIDD1,TAB2,TANK,TLR6,TLR9
GO:BP	negative regulation of DNA replication	GO:0008156	411379063814785	2.38576e+16	35	368	5	18117	BLM,CHEK2,ATR,TP53,BRCA2
GO:BP	negative regulation of epithelial cell apoptotic process	GO:1904036	4298174186912742	236671598836013	53	368	6	18117	CFLAR,GATA3,ICAM1,PPARA,TCF7L2,TERT
GO:BP	cardiac muscle tissue development	GO:0048738	4305707849592783	2.36596e+16	224	368	13	18117	PTEN,AKAP6,CDK1,ERBB4,FGFR2,IGF1,MIR499A,PPARA,TBX3,TGFB1,TGFBR1,TGFBR2,ZFPM2
GO:BP	regulation of Wnt signaling pathway	GO:0030111	4482290869321732	2348499964212703	376	368	18	18117	STK11,APC,AMFR,AXIN2,CCDC88C,CTNNB1,DKK3,DKK4,ESR1,FGFR2,FOXP3,FRZB,LGR6,MCC,RNF146,SIAH2,TCF7L2,TERT
GO:BP	phosphatidylinositol-mediated signaling	GO:0048015	4482290869321732	2348499964212703	197	368	12	18117	JAK2,NF1,PTEN,ERBB2,ERBB4,GATA3,GH1,IGF1,INSR,IRS2,MAPK3,PIP4K2A
GO:BP	intracellular steroid hormone receptor signaling pathway	GO:0030518	4485419696802769	2.3482e+16	119	368	9	18117	JAK2,BRCA1,ESR1,ESR2,FOXP1,PARP1,PGR,PPARGC1B,ZMIZ1
GO:BP	cell maturation	GO:0048469	4.49307e+16	2.34746e+16	170	368	11	18117	HOXB13,HIF1A,BRCA2,CDKN1A,CTNNB1,ERCC2,GATA3,L3MBTL3,PGR,PPARG,ROPN1L
GO:BP	canonical Wnt signaling pathway	GO:0060070	4533630806781862	2343553849252675	345	368	17	18117	PTEN,STK11,APC,AMFR,AXIN2,CCDC88C,CTNNB1,DKK3,DKK4,FGFR2,FRZB,GATA3,LGR6,MCC,RNF146,SIAH2,TCF7L2
GO:BP	female gonad development	GO:0008585	463941764129726	2333536530445959	96	368	8	18117	ATM,BRCA2,CYP19A1,ESR1,ICAM1,PGR,SLIT3,ZFPM2
GO:BP	regulation of DNA damage response, signal transduction by p53 class mediator	GO:0043516	4645385687675464	2332978222450643	36	368	5	18117	ATM,ATR,TP53,CDKN2A,MDM2
GO:BP	positive regulation of DNA-templated transcription, initiation	GO:2000144	4645385687675464	2332978222450643	36	368	5	18117	TP53,CTNNB1,ERCC1,ESR1,SUB1
GO:BP	histone H3-K9 methylation	GO:0051567	4645385687675464	2332978222450643	36	368	5	18117	BRCA1,DNMT1,DNMT3B,EHMT1,EHMT2
GO:BP	removal of superoxide radicals	GO:0019430	4.66396e+16	2.33124e+16	21	368	4	18117	FANCC,NOS3,NQO1,SOD2
GO:BP	regulation of nitric-oxide synthase biosynthetic process	GO:0051769	4.66396e+16	2.33124e+16	21	368	4	18117	JAK2,GSTP1,IFNG,TLR9
GO:BP	positive regulation of protein export from nucleus	GO:0046827	4.66396e+16	2.33124e+16	21	368	4	18117	TP53,IL1B,MDM2,TCF7L2
GO:BP	regulation of hormone biosynthetic process	GO:0046885	4.66396e+16	2.33124e+16	21	368	4	18117	HIF1A,DKK3,POR,PPARGC1A
GO:BP	nitric-oxide synthase biosynthetic process	GO:0051767	4.66396e+16	2.33124e+16	21	368	4	18117	JAK2,GSTP1,IFNG,TLR9
GO:BP	cellular modified amino acid metabolic process	GO:0006575	4832692661783856	2315810823221451	199	368	12	18117	GATA3,GLO1,GPX1,GSTM1,GSTO1,GSTO2,GSTP1,MTHFR,MTRR,POR,SHMT1,SLC19A1
GO:BP	response to cAMP	GO:0051591	4908310131982862	2309068004145202	97	368	8	18117	AHR,AKAP6,AKAP9,APEX1,HCN1,ITPR2,PDE4D,PPARGC1B
GO:BP	positive regulation of cold-induced thermogenesis	GO:0120162	4908310131982862	2309068004145202	97	368	8	18117	JAK2,APC,EBF2,EHMT1,ESRRG,LEPR,PPARGC1A,PPARGC1B
GO:BP	outflow tract morphogenesis	GO:0003151	4968686192322554	2.30376e+16	75	368	7	18117	HIF1A,CTNNB1,FGFR2,TBX1,TBX3,TGFBR2,ZFPM2
GO:BP	positive regulation of DNA repair	GO:0045739	4968686192322554	2.30376e+16	75	368	7	18117	ABRAXAS1,BRCA1,BABAM1,MGMT,PARP1,WRAP53,XRCC1
GO:BP	response to temperature stimulus	GO:0009266	4969388902909158	2303697014166461	228	368	13	18117	ATM,ATR,CASP8,CDKN1A,HSPA1A,IGF1,MAPK3,NOS3,NR2F6,PPARG,PPARGC1A,SOD2,SST
GO:BP	regulation of cell-cell adhesion	GO:0022407	4990418453437718	2301863036661283	445	368	20	18117	CDH1,JAK2,ERBB2,ALOX12,CDKN2A,CTLA4,EPCAM,FOXP3,GATA3,ICAM1,IFNG,IGF1,IL1B,IL1RN,IL6,PPARA,TGFB1,TGFBR2,TNFSF4,ZMIZ1
GO:BP	release of sequestered calcium ion into cytosol by endoplasmic reticulum	GO:1903514	5204184919137261	2.28365e+16	37	368	5	18117	AKAP6,ASPH,FASLG,GSTO1,PDE4D
GO:BP	positive regulation of telomere maintenance via telomere lengthening	GO:1904358	5204184919137261	2.28365e+16	37	368	5	18117	ATM,ATR,CTNNB1,MAPK3,XRCC5
GO:BP	T cell mediated immunity	GO:0002456	5215489651939438	2.2827e+16	98	368	8	18117	AIRE,FOXP3,GATA3,ICAM1,IL1B,IL1R1,IL6,TNFSF4
GO:BP	inositol lipid-mediated signaling	GO:0048017	5215489651939438	2.2827e+16	201	368	12	18117	JAK2,NF1,PTEN,ERBB2,ERBB4,GATA3,GH1,IGF1,INSR,IRS2,MAPK3,PIP4K2A
GO:BP	regulation of lipid localization	GO:1905952	5215489651939438	2.2827e+16	201	368	12	18117	AGTR1,CYP19A1,FASLG,GRM7,IL1B,IL6,IRS2,ITGB3,PLA2G6,PON1,PPARA,PPARG
GO:BP	positive regulation of leukocyte mediated immunity	GO:0002705	5234779555999119	228110160235743	122	368	9	18117	MSH2,FOXP3,GATA3,IL1B,IL1R1,IL6,LTA,MLH1,TNFSF4
GO:BP	alcohol metabolic process	GO:0006066	5235445710767656	2.28105e+16	382	368	18	18117	PTEN,AKR1A1,ALDH2,CYP1A1,CYP1A2,CYP1B1,CYP2D6,CYP3A4,CYP3A5,DKK3,IGF1,LEPR,PON1,POR,SULT1A1,SULT1E1,UGT1A3,UGT1A4
GO:BP	cardiac muscle tissue regeneration	GO:0061026	5357814115184372	2.27101e+16	10	368	3	18117	CDKN1A,CDKN1B,ERBB4
GO:BP	prostate gland growth	GO:0060736	5357814115184372	2.27101e+16	10	368	3	18117	PTEN,ESR1,FGFR2
GO:BP	regulation of organelle transport along microtubule	GO:1902513	5357814115184372	2.27101e+16	10	368	3	18117	STK11,STT3A-AS1,TRIM46
GO:BP	prostate glandular acinus development	GO:0060525	5357814115184372	2.27101e+16	10	368	3	18117	HOXB13,ESR1,FGFR2
GO:BP	cell proliferation in bone marrow	GO:0071838	5357814115184372	2.27101e+16	10	368	3	18117	ACE,FGFR2,SHC1
GO:BP	regulation of interleukin-1-mediated signaling pathway	GO:2000659	5357814115184372	2.27101e+16	10	368	3	18117	IL1R1,IL1RN,IL6
GO:BP	regulation of epithelial cell proliferation involved in prostate gland development	GO:0060768	5357814115184372	2.27101e+16	10	368	3	18117	STK11,CDKN1B,CTNNB1
GO:BP	endothelial cell migration	GO:0043542	5450180536013042	2.26359e+16	290	368	15	18117	NF1,PTEN,HIF1A,ALOX12,CYP1B1,FOXP1,GATA3,GPX1,ITGB3,MIR196A2,MIR499A,NOS3,PPARG,TGFBR1,PIK3R3
GO:BP	peptide hormone secretion	GO:0030072	5450180536013042	2.26359e+16	260	368	14	18117	JAK2,HIF1A,GIPR,IFNG,IL1B,IL1RN,IL6,IRS2,ITPR1,ITPR2,PLA2G6,PPP3CA,STXBP4,TCF7L2
GO:BP	positive regulation of stem cell proliferation	GO:2000648	5455943692845417	2263130120392031	22	368	4	18117	CCNE1,EPCAM,TBX3,TERT
GO:BP	negative regulation of lipid storage	GO:0010888	5455943692845417	2263130120392031	22	368	4	18117	IL6,ITGB3,PPARA,PPARG
GO:BP	regulation of cyclin-dependent protein serine/threonine kinase activity	GO:0000079	5481253722648488	2261120094334327	99	368	8	18117	MEN1,PTEN,BLM,APC,CCNE1,CDKN1A,CDKN1B,CDKN2A
GO:BP	bone development	GO:0060348	5591507746788769	2252471069069124	203	368	12	18117	MCPH1,TP53,AXIN2,FGFR2,FOXP1,GH1,HSD17B1,IGF1,PIP4K2A,POR,TGFB1,TGFBR2
GO:BP	pigment metabolic process	GO:0042440	5672619967174857	2246216310686549	77	368	7	18117	PPARGC1A,SHMT1,UGT1A10,UGT1A4,UGT1A7,UGT1A8,UGT1A9
GO:BP	animal organ regeneration	GO:0031100	5672619967174857	2246216310686549	77	368	7	18117	CDK1,CDKN1A,GSTP1,IL6,PPARG,TGFB1,TGFBR2
GO:BP	regulation of T cell proliferation	GO:0042129	5733320998354522	2241593742175892	176	368	11	18117	ERBB2,CDKN2A,CTLA4,CTNNB1,FOXP3,IGF1,IL1B,IL6,TGFB1,TGFBR2,TNFSF4
GO:BP	positive regulation of fatty acid metabolic process	GO:0045923	5.74969e+16	2240355401706754	38	368	5	18117	IL1B,IRS2,PPARA,PPARG,PPARGC1A
GO:BP	histone phosphorylation	GO:0016572	5.74969e+16	2240355401706754	38	368	5	18117	JAK2,ATM,CDK1,IL1B,MAPK3
GO:BP	regulation of oligodendrocyte differentiation	GO:0048713	5.74969e+16	2240355401706754	38	368	5	18117	NF1,CTNNB1,DRD3,PPARG,ZNF365
GO:BP	nuclear export	GO:0051168	5797984741855772	2236722931881429	204	368	12	18117	EIF4E,BARD1,TP53,ATXN1,CDKN2A,DESI1,IL1B,MDM2,STRADB,TCF7L2,ZC3H11A,ANKLE1
GO:BP	positive regulation of production of molecular mediator of immune response	GO:0002702	5806888782677773	2.23606e+16	100	368	8	18117	MSH2,GATA3,IL1B,IL1R1,IL6,MLH1,TLR9,TNFSF4
GO:BP	T cell proliferation	GO:0042098	602679906974871	2.21991e+16	205	368	12	18117	TP53,ERBB2,CDKN2A,CTLA4,CTNNB1,FOXP3,IGF1,IL1B,IL6,TGFB1,TGFBR2,TNFSF4
GO:BP	protein acetylation	GO:0006473	602679906974871	2.21991e+16	205	368	12	18117	BRCA1,BRCA2,FOXP3,GATA3,IL1B,KANSL1,MAPK3,NCOA1,NCOA3,POR,PPARGC1A,TGFB1
GO:BP	response to estrogen	GO:0043627	6064474214228605	2217206846200147	78	368	7	18117	BRCA1,COMT,ESR1,GATA3,MDM2,PPARG,TGFBR2
GO:BP	regulation of protein acetylation	GO:1901983	6064474214228605	2217206846200147	78	368	7	18117	BRCA1,FOXP3,GATA3,IL1B,MAPK3,PPARGC1A,TGFB1
GO:BP	development of primary female sexual characteristics	GO:0046545	616362715105558	2.21016e+16	101	368	8	18117	ATM,BRCA2,CYP19A1,ESR1,ICAM1,PGR,SLIT3,ZFPM2
GO:BP	myeloid cell homeostasis	GO:0002262	6163727959817846	2.21016e+16	151	368	10	18117	FANCC,JAK2,HIF1A,BCL2L11,ERCC2,FOXP3,GATA3,HSPA1A,IL6,L3MBTL3
GO:BP	transforming growth factor beta receptor signaling pathway	GO:0007179	625721799337721	2203618714501199	206	368	12	18117	MEN1,STK11,TP53,DKK3,HSPA1A,NREP,PARP1,PPARA,TGFB1,TGFBR1,TGFBR2,ZMIZ1
GO:BP	exogenous drug catabolic process	GO:0042738	6348753565758421	2197311530243083	23	368	4	18117	CYP2C19,CYP1A2,CYP2D6,CYP3A4
GO:BP	cAMP metabolic process	GO:0046058	6348753565758421	2197311530243083	23	368	4	18117	ADCY3,ADCY9,PDE4D,PDE7B
GO:BP	cellular response to superoxide	GO:0071451	6348753565758421	2197311530243083	23	368	4	18117	FANCC,NOS3,NQO1,SOD2
GO:BP	negative regulation of neural precursor cell proliferation	GO:2000178	6348753565758421	2197311530243083	23	368	4	18117	NF1,TP53,SLC6A4,TGFB1
GO:BP	nucleotide-excision repair, DNA damage recognition	GO:0000715	6348753565758421	2197311530243083	23	368	4	18117	COPS2,PARP1,XPA,XPC
GO:BP	regulation of protein secretion	GO:0050708	6348753565758421	2197311530243083	295	368	15	18117	JAK2,HIF1A,DRD3,GIPR,IFNG,IGF1,IL1B,IL6,IRS2,ITPR1,ITPR2,PLA2G6,PPP3CA,STXBP4,TCF7L2
GO:BP	regulation of histone H3-K9 methylation	GO:0051570	6348753565758421	2197311530243083	23	368	4	18117	BRCA1,DNMT1,DNMT3B,EHMT2
GO:BP	cellular response to oxygen radical	GO:0071450	6348753565758421	2197311530243083	23	368	4	18117	FANCC,NOS3,NQO1,SOD2
GO:BP	skeletal muscle tissue regeneration	GO:0043403	6376836582353175	2195394712429655	39	368	5	18117	CFLAR,GPX1,IGF1,PPP3CA,TGFBR2
GO:BP	stem cell population maintenance	GO:0019827	6412230797338697	2.19299e+16	152	368	10	18117	EIF4E,FANCC,FANCD2,MCPH1,CTNNB1,FOXP1,MYC,NCOA3,TBX3,WDR43
GO:BP	regulation of glucose transmembrane transport	GO:0010827	6447205958503873	2.19063e+16	79	368	7	18117	GH1,IGF1,IL1B,INSR,IRS2,STXBP4,TERT
GO:BP	regulation of oxidative stress-induced cell death	GO:1903201	6447205958503873	2.19063e+16	79	368	7	18117	HIF1A,CTNNB1,GPX1,MMP3,PARP1,SOD2,TLR6
GO:BP	positive regulation of cell activation	GO:0050867	6596659898510486	2180675906098065	424	368	19	18117	JAK2,MSH2,CDKN1A,CTLA4,FOXP3,GATA3,IFNG,IGF1,IL1B,IL6,IRS2,MLH1,TGFB1,TGFBR2,TLR6,TLR9,TNFSF4,XRCC6,ZMIZ1
GO:BP	regulation of transporter activity	GO:0032409	6.70829e+16	2173388453433645	297	368	15	18117	PTEN,ABCB1,AKAP6,AKAP9,ASPH,DRD3,GSTO1,IFNG,MMP9,PDE4D,PLA2G6,PON1,PPARG,PPARGC1A,TLR9
GO:BP	negative regulation of histone H3-K9 methylation	GO:0051573	6822945751543764	2.16603e+16	11	368	3	18117	BRCA1,DNMT1,DNMT3B
GO:BP	epithelial cell differentiation involved in prostate gland development	GO:0060742	6822945751543764	2.16603e+16	11	368	3	18117	HOXB13,CTNNB1,FGFR2
GO:BP	trachea morphogenesis	GO:0060439	6822945751543764	2.16603e+16	11	368	3	18117	CTNNB1,MAPK3,TGFBR2
GO:BP	regulation of canonical Wnt signaling pathway	GO:0060828	6822945751543764	2.16603e+16	298	368	15	18117	STK11,APC,AMFR,AXIN2,CCDC88C,CTNNB1,DKK3,DKK4,FGFR2,FRZB,LGR6,MCC,RNF146,SIAH2,TCF7L2
GO:BP	response to folic acid	GO:0051593	6822945751543764	2.16603e+16	11	368	3	18117	MGMT,MTHFR,OGG1
GO:BP	epithelial cell proliferation involved in prostate gland development	GO:0060767	6822945751543764	2.16603e+16	11	368	3	18117	STK11,CDKN1B,CTNNB1
GO:BP	positive regulation of cellular catabolic process	GO:0031331	6822945751543764	2.16603e+16	393	368	18	18117	PTEN,STK11,ATM,HIF1A,BCL2L11,FTO,HSPA1A,IFNG,IGF1,IL1B,IL6,INSR,IRS2,MAPK3,MDM2,PIP4K2A,PPARA,RNF19A
GO:BP	L-ascorbic acid metabolic process	GO:0019852	6822945751543764	2.16603e+16	11	368	3	18117	AKR1A1,GSTO1,GSTO2
GO:BP	regulation of cyclin-dependent protein kinase activity	GO:1904029	6822945751543764	2.16603e+16	103	368	8	18117	MEN1,PTEN,BLM,APC,CCNE1,CDKN1A,CDKN1B,CDKN2A
GO:BP	hormone catabolic process	GO:0042447	6822945751543764	2.16603e+16	11	368	3	18117	ACE,CYP19A1,SULT1E1
GO:BP	positive regulation of carbohydrate metabolic process	GO:0045913	6822945751543764	2.16603e+16	80	368	7	18117	HIF1A,IFNG,IGF1,INSR,IRS2,PPARA,PPARGC1A
GO:BP	telomeric loop disassembly	GO:0090657	6822945751543764	2.16603e+16	11	368	3	18117	BLM,WRN,XRCC3
GO:BP	cognition	GO:0050890	6822945751543764	2.16603e+16	298	368	15	18117	NF1,PTEN,HIF1A,ADCY3,AMFR,ATXN1,COMT,CUX2,DRD3,EHMT2,INSR,NQO2,PLA2G6,SLC6A4,DNAH11
GO:BP	positive regulation of cysteine-type endopeptidase activity involved in apoptotic signaling pathway	GO:2001269	6822945751543764	2.16603e+16	11	368	3	18117	JAK2,CASP8,FAS
GO:BP	smooth muscle cell differentiation	GO:0051145	6822945751543764	2.16603e+16	80	368	7	18117	CTNNB1,DNMT1,FGFR2,MRTFA,SOD2,TBX3,TGFB1
GO:BP	gas homeostasis	GO:0033483	6822945751543764	2.16603e+16	11	368	3	18117	HIF1A,GSTP1,SOD2
GO:BP	negative regulation of oligodendrocyte differentiation	GO:0048715	6822945751543764	2.16603e+16	11	368	3	18117	NF1,CTNNB1,DRD3
GO:BP	neuroblast proliferation	GO:0007405	6865285303419152	2.16334e+16	59	368	6	18117	NF1,HIF1A,TP53,CTNNB1,FGFR2,TGFB1
GO:BP	response to dexamethasone	GO:0071548	6897307981717855	2.16132e+16	40	368	5	18117	EIF4E,CFLAR,DNMT3B,ICAM1,TGFB1
GO:BP	positive regulation of pri-miRNA transcription by RNA polymerase II	GO:1902895	6897307981717855	2.16132e+16	40	368	5	18117	HIF1A,TP53,GATA3,PPARG,TERT
GO:BP	blastocyst development	GO:0001824	7078310726371117	2.15007e+16	104	368	8	18117	NBN,PALB2,RBBP8,BRCA2,COPS2,IGF1,RAD51B,TGFBR1
GO:BP	positive regulation of lymphocyte differentiation	GO:0045621	7078310726371117	2.15007e+16	104	368	8	18117	FOXP3,GATA3,IFNG,TGFB1,TGFBR2,TNFSF4,XRCC6,ZMIZ1
GO:BP	positive regulation of lipid metabolic process	GO:0045834	7130930746218163	2.14685e+16	155	368	10	18117	AGTR1,ERBB4,IFNG,IL1B,IRS2,PLA2G6,POR,PPARA,PPARG,PPARGC1A
GO:BP	positive regulation of leukocyte proliferation	GO:0070665	7130930746218163	2.14685e+16	155	368	10	18117	CDKN1A,FOXP3,IGF1,IL1B,IL6,IRS2,MAPK3,TGFBR2,TLR9,TNFSF4
GO:BP	fibroblast apoptotic process	GO:0044346	7140527672164085	2.14627e+16	24	368	4	18117	TP53,XRCC2,BCL2L11,MYC
GO:BP	atrioventricular valve morphogenesis	GO:0003181	7140527672164085	2.14627e+16	24	368	4	18117	MDM2,MDM4,SLIT3,TGFBR2
GO:BP	regulation of transforming growth factor beta receptor signaling pathway	GO:0017015	7140527672164085	2.14627e+16	129	368	9	18117	MEN1,STK11,TP53,DKK3,HSPA1A,NREP,PPARA,TGFBR1,TGFBR2
GO:BP	positive regulation of glycolytic process	GO:0045821	7140527672164085	2.14627e+16	24	368	4	18117	HIF1A,IFNG,IGF1,INSR
GO:BP	B cell apoptotic process	GO:0001783	7140527672164085	2.14627e+16	24	368	4	18117	PTEN,BCL2L11,FOXP1,IRS2
GO:BP	signal release	GO:0023061	7198016059407033	2142787188732833	496	368	21	18117	JAK2,HIF1A,AGTR1,CYP19A1,DRD3,GATA3,GIPR,IFNG,IL1B,IL1RN,IL6,IRS2,ITPR1,ITPR2,PLA2G6,PPP3CA,SLC6A4,STXBP4,TBX3,TCF7L2,UNC13C
GO:BP	regulation of muscle adaptation	GO:0043502	74655892053556	2126935910840945	105	368	8	18117	AKAP6,IGF1,MIR499A,NOS3,PARP1,PPARA,PPARGC1A,PPP3CA
GO:BP	positive regulation of lymphocyte activation	GO:0051251	7490372058323011	2.1255e+16	365	368	17	18117	MSH2,CDKN1A,CTLA4,FOXP3,GATA3,IFNG,IGF1,IL1B,IL6,IRS2,MLH1,TGFB1,TGFBR2,TLR9,TNFSF4,XRCC6,ZMIZ1
GO:BP	peptidyl-lysine methylation	GO:0018022	7490372058323011	2.1255e+16	130	368	9	18117	MEN1,BRCA1,CTNNB1,DNMT1,DNMT3B,EHMT1,EHMT2,GATA3,TET2
GO:BP	renal system development	GO:0072001	7535017228383226	2.12292e+16	302	368	15	18117	NF1,ACE,ACTA2,AGTR1,BCL2L11,CFLAR,CTNNB1,EPCAM,FGFR2,GATA3,MMP9,MYC,NFIA,TGFB1,TGFBR1
GO:BP	positive regulation of cell development	GO:0010720	7535017228383226	2.12292e+16	302	368	15	18117	STK11,HIF1A,XRCC2,CTNNB1,CUX1,CUX2,DOCK1,IFNG,IL1B,IL6,LTA,PPARG,TGFB1,XRCC5,ZNF365
GO:BP	negative regulation of G0 to G1 transition	GO:0070317	7.58942e+16	2.11979e+16	41	368	5	18117	RBBP8,BRCA1,EHMT1,EHMT2,RAD51
GO:BP	regulation of interleukin-17 production	GO:0032660	7.58942e+16	2.11979e+16	41	368	5	18117	FOXP3,IFNG,IL6,TGFB1,TNFSF4
GO:BP	regulation of cytokine-mediated signaling pathway	GO:0001959	760827430065055	2.11871e+16	184	368	11	18117	JAK2,HIF1A,CASP8,GSTP1,HSPA1A,IFNG,IL1R1,IL1RN,IL6,PPARG,SLIT3
GO:BP	positive regulation of hemopoiesis	GO:1903708	7728145040648606	2.11192e+16	157	368	10	18117	CASP8,FOXP3,GATA3,IFNG,PPARGC1B,TGFB1,TGFBR2,TNFSF4,XRCC6,ZMIZ1
GO:BP	positive regulation of leukocyte differentiation	GO:1902107	7728145040648606	2.11192e+16	157	368	10	18117	CASP8,FOXP3,GATA3,IFNG,PPARGC1B,TGFB1,TGFBR2,TNFSF4,XRCC6,ZMIZ1
GO:BP	protein export from nucleus	GO:0006611	791257889813006	2.10168e+16	185	368	11	18117	EIF4E,BARD1,TP53,CDKN2A,DESI1,IL1B,MDM2,STRADB,TCF7L2,ZC3H11A,ANKLE1
GO:BP	positive regulation of organ growth	GO:0046622	7972524784802761	2.0984e+16	61	368	6	18117	AKAP6,CDK1,ERBB4,FGFR2,IGF1,ZFPM2
GO:BP	regulation of autophagy	GO:0010506	8103471356046554	2091328898674487	336	368	16	18117	STK11,ATM,HIF1A,STT3A-AS1,TP53,BCL2L11,EHMT2,ERCC4,IFNG,ITPR1,LEPR,LZTS1,MAPK3,MTCL1,PIP4K2A,TAB2
GO:BP	meiotic chromosome separation	GO:0051307	8218999126012037	2.08518e+16	25	368	4	18117	FANCM,ERCC4,MLH1,MUS81
GO:BP	olefinic compound biosynthetic process	GO:0120255	8218999126012037	2.08518e+16	25	368	4	18117	DKK3,HSD17B1,PPARGC1A,SRD5A2
GO:BP	negative regulation of interleukin-17 production	GO:0032700	8218999126012037	2.08518e+16	25	368	4	18117	FOXP3,IFNG,TGFB1,TNFSF4
GO:BP	interleukin-1 beta production	GO:0032611	8287536109944293	2.08157e+16	107	368	8	18117	JAK2,CASP8,FOXP1,GSTP1,IFNG,IGF1,IL6,TLR6
GO:BP	transmembrane receptor protein serine/threonine kinase signaling pathway	GO:0007178	8287536109944293	2.08157e+16	369	368	17	18117	JAK2,MEN1,STK11,TP53,DKK3,HSPA1A,MAPK3,NREP,NUMA1,PARP1,PPARA,PPARG,SUB1,TGFB1,TGFBR1,TGFBR2,ZMIZ1
GO:BP	maintenance of location	GO:0051235	8311983032333669	2.0803e+16	337	368	16	18117	BARD1,AKAP6,AKAP9,ASPH,FASLG,FTO,GSTO1,IL1B,IL6,ITGB3,ITPR1,ITPR2,PDE4D,PPARA,PPARG,TGFB1
GO:BP	negative regulation of DNA biosynthetic process	GO:2000279	8353824141690072	2.07811e+16	42	368	5	18117	MEN1,TP53,CDKN1A,ERCC4,PPARG
GO:BP	positive regulation of glucose metabolic process	GO:0010907	8353824141690072	2.07811e+16	42	368	5	18117	IGF1,INSR,IRS2,PPARA,PPARGC1A
GO:BP	cellular response to tumor necrosis factor	GO:0071356	8433182129724739	2074008520201735	306	368	15	18117	JAK2,TP53,BRCA1,CASP8,FAS,FASLG,GATA3,GSTP1,HSPA1A,ICAM1,LTA,MAPK3,PPARGC1A,TANK,TNFSF4
GO:BP	negative regulation of canonical Wnt signaling pathway	GO:0090090	8521665167221087	20694755340742	187	368	11	18117	STK11,APC,AMFR,AXIN2,CCDC88C,DKK3,DKK4,FRZB,MCC,SIAH2,TCF7L2
GO:BP	methionine biosynthetic process	GO:0009086	8563809149315238	2.06733e+16	12	368	3	18117	MTHFR,MTR,MTRR
GO:BP	ER overload response	GO:0006983	8563809149315238	2.06733e+16	12	368	3	18117	TP53,ATG10,BCL2L11
GO:BP	xenobiotic catabolic process	GO:0042178	8563809149315238	2.06733e+16	12	368	3	18117	CYP1A1,GSTM1,GSTO1
GO:BP	regulation of helicase activity	GO:0051095	8563809149315238	2.06733e+16	12	368	3	18117	MSH2,MSH6,TP53
GO:BP	prepulse inhibition	GO:0060134	8563809149315238	2.06733e+16	12	368	3	18117	PTEN,CTNNA2,DRD3
GO:BP	branching involved in prostate gland morphogenesis	GO:0060442	8563809149315238	2.06733e+16	12	368	3	18117	HOXB13,ESR1,FGFR2
GO:BP	regulation of phosphatidylinositol 3-kinase signaling	GO:0014066	8563809149315238	2.06733e+16	133	368	9	18117	JAK2,PTEN,ERBB4,GH1,IGF1,INSR,IRS2,MAPK3,PIP4K2A
GO:BP	rhythmic process	GO:0048511	8618691632248113	2064558657611724	307	368	15	18117	PTEN,TP53,AHR,CDK1,DRD3,ESR1,NCOA1,NR2F6,PGR,PPARA,PPARG,PPARGC1A,SIAH2,SLC6A4,SLIT3
GO:BP	positive regulation of nervous system development	GO:0051962	8618691632248113	2064558657611724	276	368	14	18117	STK11,HIF1A,XRCC2,CTNNB1,CUX1,CUX2,IFNG,IL1B,IL6,LTA,PPARG,TGFB1,XRCC5,ZNF365
GO:BP	muscle system process	GO:0003012	8696873469720662	2.06064e+16	471	368	20	18117	ACTA2,AKAP6,AKAP9,ASPH,CFLAR,GSTO1,IGF1,IL1B,ITGA2,MIR499A,NOS3,PARP1,PDE4D,PLA2G6,PPARA,PPARGC1A,PPP3CA,SSTR2,TBX3,TNNT3
GO:BP	negative regulation of DNA recombination	GO:0045910	9130899176552604	2039486452675277	43	368	5	18117	MSH2,MSH6,BLM,FOXP3,MLH1
GO:BP	regulation of DNA-templated transcription, initiation	GO:2000142	9130899176552604	2039486452675277	43	368	5	18117	TP53,CTNNB1,ERCC1,ESR1,SUB1
GO:BP	positive regulation of mitotic nuclear division	GO:0045840	9130899176552604	2039486452675277	43	368	5	18117	CDC27,DRD3,IGF1,IL1B,INSR
GO:BP	regulation of stem cell proliferation	GO:0072091	9130899176552604	2039486452675277	43	368	5	18117	ACE,CCNE1,EPCAM,TBX3,TERT
GO:BP	positive regulation of anion transmembrane transport	GO:1903961	9169513015729324	2037653728691764	63	368	6	18117	ABCB1,GH1,IGF1,INSR,IRS2,TERT
GO:BP	glutathione metabolic process	GO:0006749	9169513015729324	2037653728691764	63	368	6	18117	GLO1,GPX1,GSTM1,GSTO1,GSTO2,GSTP1
GO:BP	folic acid-containing compound metabolic process	GO:0006760	9280263101818676	2.03244e+16	26	368	4	18117	MTHFR,MTRR,SHMT1,SLC19A1
GO:BP	atrioventricular valve development	GO:0003171	9280263101818676	2.03244e+16	26	368	4	18117	MDM2,MDM4,SLIT3,TGFBR2
GO:BP	response to muscle activity	GO:0014850	9280263101818676	2.03244e+16	26	368	4	18117	HIF1A,ADSS1,ITGA2,PPARGC1A
GO:BP	response to superoxide	GO:0000303	9280263101818676	2.03244e+16	26	368	4	18117	FANCC,NOS3,NQO1,SOD2
GO:BP	outflow tract septum morphogenesis	GO:0003148	9280263101818676	2.03244e+16	26	368	4	18117	FGFR2,TBX1,TGFBR2,ZFPM2
GO:BP	regulation of interferon-gamma production	GO:0032649	9597797664403546	2.01783e+16	110	368	8	18117	FOXP3,GATA3,IL1B,IL1R1,LTA,PDE4D,TLR9,TNFSF4
GO:BP	somite development	GO:0061053	9617775214807568	2016925377408759	86	368	7	18117	PALB2,ATM,TP53,XRCC2,AXIN2,FRZB,RAD51B
GO:BP	positive regulation of mitochondrion organization	GO:0010822	9617775214807568	2016925377408759	86	368	7	18117	HIF1A,TP53,BCL2L11,CASP8,MMP9,PLA2G6,PPARGC1A
GO:BP	regulation of morphogenesis of an epithelium	GO:1905330	9843921712988018	2.00683e+16	64	368	6	18117	ALOX12,CTNNB1,ESR1,FOXP1,GATA3,TGFB1
GO:BP	cellular response to amyloid-beta	GO:1904646	9977802032005066	2.00097e+16	44	368	5	18117	BCL2L11,ICAM1,IGF1,PARP1,TLR6
GO:BP	positive regulation of protein import	GO:1904591	9977802032005066	2.00097e+16	44	368	5	18117	CDH1,JAK2,ARHGEF5,CDK1,IFNG
GO:BP	endocardial cushion development	GO:0003197	9977802032005066	2.00097e+16	44	368	5	18117	MDM2,MDM4,NOS3,TGFBR1,TGFBR2
GO:BP	positive regulation of immunoglobulin production	GO:0002639	9977802032005066	2.00097e+16	44	368	5	18117	MSH2,IL6,MLH1,TLR9,TNFSF4
GO:BP	regulation of mitotic nuclear division	GO:0007088	1.00828e+16	1.99642e+16	111	368	8	18117	ATM,APC,CDC27,DRD3,IGF1,IL1B,INSR,XRCC3
GO:BP	cellular response to glucose stimulus	GO:0071333	1.02149e+16	1.99077e+16	137	368	9	18117	MEN1,POLG,HIF1A,ICAM1,IRS2,PLA2G6,PPARGC1A,PPP3CA,STXBP4
GO:BP	regulation of double-strand break repair	GO:2000779	1.02149e+16	1.99077e+16	87	368	7	18117	TEX15,MGMT,OGG1,PARP1,RAD51,WRAP53,ZNF365
GO:BP	negative regulation of macrophage derived foam cell differentiation	GO:0010745	1.05071e+16	1.97852e+16	13	368	3	18117	ITGB3,PPARA,PPARG
GO:BP	regulation of ryanodine-sensitive calcium-release channel activity	GO:0060314	1.05071e+16	1.97852e+16	27	368	4	18117	AKAP6,ASPH,GSTO1,PDE4D
GO:BP	ethanol catabolic process	GO:0006068	1.05071e+16	1.97852e+16	13	368	3	18117	ALDH2,SULT1A1,SULT1E1
GO:BP	T cell activation involved in immune response	GO:0002286	1.05071e+16	1.97852e+16	112	368	8	18117	TP53,FOXP1,FOXP3,GATA3,ICAM1,IFNG,IL6,TNFSF4
GO:BP	regulation of isotype switching to IgG isotypes	GO:0048302	1.05071e+16	1.97852e+16	13	368	3	18117	MSH2,FOXP3,MLH1
GO:BP	skeletal muscle adaptation	GO:0043501	1.05071e+16	1.97852e+16	27	368	4	18117	CFLAR,MIR499A,PPARGC1A,PPP3CA
GO:BP	mitochondrial DNA metabolic process	GO:0032042	1.05071e+16	1.97852e+16	13	368	3	18117	TP53,PARP1,PPARGC1A
GO:BP	regulation of histone phosphorylation	GO:0033127	1.05071e+16	1.97852e+16	13	368	3	18117	ATM,IL1B,MAPK3
GO:BP	positive regulation of leukocyte activation	GO:0002696	1.05071e+16	1.97852e+16	412	368	18	18117	MSH2,CDKN1A,CTLA4,FOXP3,GATA3,IFNG,IGF1,IL1B,IL6,IRS2,MLH1,TGFB1,TGFBR2,TLR6,TLR9,TNFSF4,XRCC6,ZMIZ1
GO:BP	negative regulation of developmental growth	GO:0048640	1.05071e+16	1.97852e+16	112	368	8	18117	PTEN,CDKN1A,CDKN1B,PPARA,SEMA4G,SLC6A4,TGFBR2,TRIM46
GO:BP	regulation of oxidative stress-induced neuron death	GO:1903203	1.05071e+16	1.97852e+16	27	368	4	18117	HIF1A,CTNNB1,PARP1,TLR6
GO:BP	protein stabilization	GO:0050821	1.05071e+16	1.97852e+16	193	368	11	18117	PTEN,CHEK2,TP53,CDKN1A,CDKN2A,HSPA1A,IGF1,MCM8,MDM4,PPARGC1A,STXBP4
GO:BP	sister chromatid segregation	GO:0000819	1.05071e+16	1.97852e+16	193	368	11	18117	MRE11,RAD51C,ATM,APC,AXIN2,CDC27,CTNNB1,NUMA1,PRC1,SMC2,XRCC3
GO:BP	UV-damage excision repair	GO:0070914	1.05071e+16	1.97852e+16	13	368	3	18117	ERCC1,XPA,XPC
GO:BP	ectodermal placode development	GO:0071696	1.05071e+16	1.97852e+16	13	368	3	18117	CTNNB1,DKK4,TBX3
GO:BP	ectodermal placode formation	GO:0060788	1.05071e+16	1.97852e+16	13	368	3	18117	CTNNB1,DKK4,TBX3
GO:BP	ectodermal placode morphogenesis	GO:0071697	1.05071e+16	1.97852e+16	13	368	3	18117	CTNNB1,DKK4,TBX3
GO:BP	maternal process involved in female pregnancy	GO:0060135	1.05071e+16	1.97852e+16	65	368	6	18117	MEN1,ESR1,MAPK3,PGR,PLA2G6,VDR
GO:BP	regulation of protein import	GO:1904589	1.05071e+16	1.97852e+16	65	368	6	18117	CDH1,JAK2,ARHGEF5,CDK1,IFNG,TGFB1
GO:BP	regulation of calcium ion transmembrane transporter activity	GO:1901019	1.07276e+16	1.9695e+16	88	368	7	18117	AKAP6,ASPH,DRD3,GSTO1,PDE4D,PLA2G6,TLR9
GO:BP	cellular response to epidermal growth factor stimulus	GO:0071364	1.0798e+16	1.96666e+16	45	368	5	18117	ERBB2,CFLAR,ERBB4,GAREM1,GSTP1
GO:BP	DNA replication initiation	GO:0006270	1.0798e+16	1.96666e+16	45	368	5	18117	NBN,CCNE1,MCM8,ORC2,TOPBP1
GO:BP	interleukin-17 production	GO:0032620	1.0798e+16	1.96666e+16	45	368	5	18117	FOXP3,IFNG,IL6,TGFB1,TNFSF4
GO:BP	cellular response to nutrient	GO:0031670	1.0798e+16	1.96666e+16	45	368	5	18117	BRIP1,MDM2,NCOA1,PPARG,VDR
GO:BP	positive regulation of protein serine/threonine kinase activity	GO:0071902	1.08958e+16	1.96274e+16	316	368	15	18117	ERBB2,ARHGEF5,CDK1,CDKN1B,GH1,IFNG,IGF1,IL1B,INSR,MAPK3,SHC1,TAB2,TGFB1,TLR6,TLR9
GO:BP	cellular response to hexose stimulus	GO:0071331	1103773225538775	1.95712e+16	139	368	9	18117	MEN1,POLG,HIF1A,ICAM1,IRS2,PLA2G6,PPARGC1A,PPP3CA,STXBP4
GO:BP	positive regulation of interferon-gamma production	GO:0032729	1120717568787848	1.9505e+16	66	368	6	18117	IL1B,IL1R1,LTA,PDE4D,TLR9,TNFSF4
GO:BP	positive regulation of gliogenesis	GO:0014015	1120717568787848	1.9505e+16	66	368	6	18117	IL1B,IL6,LTA,PPARG,TGFB1,ZNF365
GO:BP	regulation of intrinsic apoptotic signaling pathway	GO:2001242	1.13834e+16	1.94373e+16	167	368	10	18117	HIF1A,TP53,BCL2L11,GPX1,HSPA1A,IL19,MDM2,MMP9,PARP1,SOD2
GO:BP	cellular response to monosaccharide stimulus	GO:0071326	1.1536e+16	1.93794e+16	140	368	9	18117	MEN1,POLG,HIF1A,ICAM1,IRS2,PLA2G6,PPARGC1A,PPP3CA,STXBP4
GO:BP	multicellular organism growth	GO:0035264	1.1536e+16	1.93794e+16	140	368	9	18117	PALB2,ATM,TP53,XRCC2,ERCC1,ERCC2,FTO,GH1,IGF1
GO:BP	steroid biosynthetic process	GO:0006694	1.16189e+16	1.93484e+16	196	368	11	18117	CYP17A1,CYP19A1,CYP1A1,CYP3A4,DKK3,HSD11B1,HSD17B1,IFNG,POR,PPARGC1A,SRD5A2
GO:BP	vascular process in circulatory system	GO:0003018	1.17458e+16	1.93012e+16	256	368	13	18117	ABCB1,ABCG2,ACE,ACTA2,AGTR1,GPX1,ICAM1,INSR,LEPR,NOS3,SLC19A1,SLC6A4,SOD2
GO:BP	positive regulation of release of cytochrome c from mitochondria	GO:0090200	1.17484e+16	1.93002e+16	28	368	4	18117	TP53,BCL2L11,MMP9,PLA2G6
GO:BP	positive regulation of receptor signaling pathway via JAK-STAT	GO:0046427	1.17484e+16	1.93002e+16	46	368	5	18117	JAK2,CYP1B1,ERBB4,GH1,IL6
GO:BP	female meiotic nuclear division	GO:0007143	1.17484e+16	1.93002e+16	28	368	4	18117	RAD51C,ATM,MLH1,MLH3
GO:BP	positive regulation of protein autophosphorylation	GO:0031954	1.17484e+16	1.93002e+16	28	368	4	18117	MRE11,NBN,RAD50,ACE
GO:BP	positive regulation of glucose transmembrane transport	GO:0010828	1.17484e+16	1.93002e+16	46	368	5	18117	GH1,IGF1,INSR,IRS2,TERT
GO:BP	response to amine	GO:0014075	1.17484e+16	1.93002e+16	46	368	5	18117	CDK1,ICAM1,ITGA2,NQO1,PPP3CA
GO:BP	mammary gland epithelial cell proliferation	GO:0033598	1.17484e+16	1.93002e+16	28	368	4	18117	BRCA2,ESR1,GATA3,GPX1
GO:BP	regulation of oxidative stress-induced intrinsic apoptotic signaling pathway	GO:1902175	1.17484e+16	1.93002e+16	28	368	4	18117	HIF1A,GPX1,PARP1,SOD2
GO:BP	regulation of G0 to G1 transition	GO:0070316	1.17484e+16	1.93002e+16	46	368	5	18117	RBBP8,BRCA1,EHMT1,EHMT2,RAD51
GO:BP	necroptotic process	GO:0070266	1.17484e+16	1.93002e+16	46	368	5	18117	TP53,CASP8,CFLAR,FAS,FASLG
GO:BP	regulation of transmembrane receptor protein serine/threonine kinase signaling pathway	GO:0090092	1.1887e+16	1.92493e+16	257	368	13	18117	JAK2,MEN1,STK11,TP53,DKK3,HSPA1A,NREP,NUMA1,PARP1,PPARA,PPARG,TGFBR1,TGFBR2
GO:BP	regulation of carbohydrate catabolic process	GO:0043470	1.1887e+16	1.92493e+16	90	368	7	18117	HIF1A,TP53,IFNG,IGF1,INSR,PPARA,PPARGC1A
GO:BP	positive regulation of isotype switching to IgA isotypes	GO:0048298	1.1887e+16	1.92493e+16	4	368	2	18117	MSH2,MLH1
GO:BP	positive regulation of lymphocyte proliferation	GO:0050671	1.1887e+16	1.92493e+16	141	368	9	18117	CDKN1A,FOXP3,IGF1,IL1B,IL6,IRS2,TGFBR2,TLR9,TNFSF4
GO:BP	response to actinomycin D	GO:0072716	1.1887e+16	1.92493e+16	4	368	2	18117	TP53,MDM2
GO:BP	negative regulation of mitochondrial fission	GO:0090258	1.1887e+16	1.92493e+16	4	368	2	18117	C11ORF65,PPARGC1A
GO:BP	cellular response to camptothecin	GO:0072757	1.1887e+16	1.92493e+16	4	368	2	18117	BLM,RAD51
GO:BP	C-5 methylation of cytosine	GO:0090116	1.1887e+16	1.92493e+16	4	368	2	18117	DNMT1,DNMT3B
GO:BP	modulation by virus of host apoptotic process	GO:0039526	1.1887e+16	1.92493e+16	4	368	2	18117	BCL2L11,CASP8
GO:BP	positive regulation of immature T cell proliferation in thymus	GO:0033092	1.1887e+16	1.92493e+16	4	368	2	18117	FOXP3,IL1B
GO:BP	negative regulation of mammary gland epithelial cell proliferation	GO:0033600	1.1887e+16	1.92493e+16	4	368	2	18117	BRCA2,GATA3
GO:BP	activation of cysteine-type endopeptidase activity involved in apoptotic signaling pathway	GO:0097296	1.1887e+16	1.92493e+16	4	368	2	18117	JAK2,CASP8
GO:BP	positive regulation of vesicle transport along microtubule	GO:1901610	1.1887e+16	1.92493e+16	4	368	2	18117	STK11,TRIM46
GO:BP	regulation of cellular glucuronidation	GO:2001029	1.1887e+16	1.92493e+16	4	368	2	18117	UGT1A10,UGT1A4
GO:BP	regulation of response to cytokine stimulus	GO:0060759	1.1887e+16	1.92493e+16	197	368	11	18117	JAK2,HIF1A,CASP8,GSTP1,HSPA1A,IFNG,IL1R1,IL1RN,IL6,PPARG,SLIT3
GO:BP	pyrimidine dimer repair by nucleotide-excision repair	GO:0000720	1.1887e+16	1.92493e+16	4	368	2	18117	ERCC1,XPC
GO:BP	DNA recombinase assembly	GO:0000730	1.1887e+16	1.92493e+16	4	368	2	18117	RAD51C,RAD51
GO:BP	DNA repair complex assembly	GO:0090735	1.1887e+16	1.92493e+16	4	368	2	18117	RAD51C,RAD51
GO:BP	intestinal epithelial cell maturation	GO:0060574	1.1887e+16	1.92493e+16	4	368	2	18117	HIF1A,CDKN1A
GO:BP	regulation of centromeric sister chromatid cohesion	GO:0070602	1.1887e+16	1.92493e+16	4	368	2	18117	AXIN2,CTNNB1
GO:BP	prostate gland morphogenetic growth	GO:0060737	1.1887e+16	1.92493e+16	4	368	2	18117	ESR1,FGFR2
GO:BP	regulation of immunoglobulin production	GO:0002637	1.1887e+16	1.92493e+16	67	368	6	18117	MSH2,FOXP3,IL6,MLH1,TLR9,TNFSF4
GO:BP	peripheral tolerance induction	GO:0002465	1.1887e+16	1.92493e+16	4	368	2	18117	AIRE,FOXP3
GO:BP	positive regulation of proteoglycan biosynthetic process	GO:1902730	1.1887e+16	1.92493e+16	4	368	2	18117	CTNNB1,TCF7L2
GO:BP	regulation of anion transmembrane transport	GO:1903959	1.19003e+16	1924442798316011	115	368	8	18117	ABCB1,GH1,IGF1,IL1B,INSR,IRS2,STXBP4,TERT
GO:BP	interferon-gamma production	GO:0032609	1.19003e+16	1924442798316011	115	368	8	18117	FOXP3,GATA3,IL1B,IL1R1,LTA,PDE4D,TLR9,TNFSF4
GO:BP	positive regulation of peptidyl-tyrosine phosphorylation	GO:0050731	1.21924e+16	1.91391e+16	198	368	11	18117	JAK2,TP53,ACE,ERBB4,GH1,ICAM1,IFNG,IGF1,IL6,ITGB3,TEC
GO:BP	positive regulation of mononuclear cell proliferation	GO:0032946	1.22888e+16	1.91049e+16	142	368	9	18117	CDKN1A,FOXP3,IGF1,IL1B,IL6,IRS2,TGFBR2,TLR9,TNFSF4
GO:BP	positive regulation of inflammatory response	GO:0050729	1.22888e+16	1.91049e+16	142	368	9	18117	JAK2,AGTR1,IFNG,IL1B,IL6,ITGA2,LTA,TLR9,TNFSF4
GO:BP	regulation of cellular response to oxidative stress	GO:1900407	124309349843705	1.9055e+16	91	368	7	18117	HIF1A,CTNNB1,GPX1,MMP3,PARP1,SOD2,TLR6
GO:BP	positive regulation of T cell differentiation	GO:0045582	124309349843705	1.9055e+16	91	368	7	18117	FOXP3,GATA3,IFNG,TGFB1,TGFBR2,TNFSF4,ZMIZ1
GO:BP	cellular response to increased oxygen levels	GO:0036295	1.24602e+16	1.90448e+16	14	368	3	18117	DNMT3B,FAS,PPARG
GO:BP	stem cell proliferation	GO:0072089	1.24602e+16	1.90448e+16	68	368	6	18117	ABCB1,ACE,CCNE1,EPCAM,TBX3,TERT
GO:BP	cellular response to antibiotic	GO:0071236	1.24602e+16	1.90448e+16	14	368	3	18117	TP53,CDKN1B,MDM2
GO:BP	isotype switching to IgG isotypes	GO:0048291	1.24602e+16	1.90448e+16	14	368	3	18117	MSH2,FOXP3,MLH1
GO:BP	negative regulation of cellular carbohydrate metabolic process	GO:0010677	1.24602e+16	1.90448e+16	47	368	5	18117	LEPR,PPARA,PPARGC1A,UGT1A10,UGT1A4
GO:BP	face development	GO:0060324	1.24602e+16	1.90448e+16	47	368	5	18117	MAPK3,MMP2,PAX9,TBX1,TGFB1
GO:BP	fatty acid biosynthetic process	GO:0006633	1.24602e+16	1.90448e+16	170	368	10	18117	BRCA1,ALOX12,CYP1A1,CYP1A2,CYP2D6,CYP3A4,GSTM1,GSTP1,IL1B,PTGS1
GO:BP	CD4-positive, alpha-beta T cell differentiation involved in immune response	GO:0002294	1.24602e+16	1.90448e+16	68	368	6	18117	FOXP1,FOXP3,GATA3,IFNG,IL6,TNFSF4
GO:BP	inner cell mass cell proliferation	GO:0001833	1.24602e+16	1.90448e+16	14	368	3	18117	PALB2,BRCA2,COPS2
GO:BP	G0 to G1 transition	GO:0045023	1.24602e+16	1.90448e+16	47	368	5	18117	RBBP8,BRCA1,EHMT1,EHMT2,RAD51
GO:BP	regulation of nitric oxide biosynthetic process	GO:0045428	1.24602e+16	1.90448e+16	68	368	6	18117	JAK2,ICAM1,IFNG,IL1B,INSR,TLR6
GO:BP	T cell tolerance induction	GO:0002517	1.24602e+16	1.90448e+16	14	368	3	18117	AIRE,FOXP3,TGFBR2
GO:BP	oligodendrocyte development	GO:0014003	1.24602e+16	1.90448e+16	47	368	5	18117	CNTNAP1,PTEN,ERCC2,GSTP1,TGFB1
GO:BP	regulation of cell proliferation involved in kidney development	GO:1901722	1.24602e+16	1.90448e+16	14	368	3	18117	CFLAR,GATA3,MYC
GO:BP	regulation of protein binding	GO:0043393	1.24979e+16	1.90316e+16	199	368	11	18117	MEN1,ACE,AMFR,CDKN1A,MAPK3,MMP9,PEX14,PPARA,TCF7L2,TERT,TGFBR1
GO:BP	I-kappaB kinase/NF-kappaB signaling	GO:0007249	1.27267e+16	1.89528e+16	291	368	14	18117	CASP10,CASP8,CFLAR,CTNNB1,ESR1,FASLG,GSTP1,IL1B,OTUD7B,PIDD1,TAB2,TANK,TLR6,TLR9
GO:BP	negative regulation of ATP metabolic process	GO:1903579	1.28744e+16	1.89027e+16	29	368	4	18117	TP53,PARP1,PPARA,PPARGC1A
GO:BP	regulation of DNA methylation	GO:0044030	1.28744e+16	1.89027e+16	29	368	4	18117	BRCA1,EHMT2,MYC,PARP1
GO:BP	positive regulation of transcription initiation from RNA polymerase II promoter	GO:0060261	1.28744e+16	1.89027e+16	29	368	4	18117	TP53,ERCC1,ESR1,SUB1
GO:BP	bone growth	GO:0098868	1.28744e+16	1.89027e+16	29	368	4	18117	FGFR2,LEPR,POR,TGFBR2
GO:BP	tolerance induction	GO:0002507	1.28744e+16	1.89027e+16	29	368	4	18117	AIRE,FOXP3,TGFB1,TGFBR2
GO:BP	negative regulation of leukocyte proliferation	GO:0070664	1.29997e+16	1886065103901024	92	368	7	18117	ATM,ERBB2,CDKN2A,CTLA4,FOXP3,GSTP1,TGFB1
GO:BP	regulation of tissue remodeling	GO:0034103	1.29997e+16	1886065103901024	92	368	7	18117	NF1,TP53,IL6,ITGB3,LEPR,PPARGC1B,PPP3CA
GO:BP	homeostasis of number of cells	GO:0048872	1.31967e+16	1.87953e+16	261	368	13	18117	FANCC,JAK2,HIF1A,BCL2L11,ERCC2,FAS,FOXP3,GATA3,HSPA1A,IL6,L3MBTL3,NOS3,TGFB1
GO:BP	regulation of cold-induced thermogenesis	GO:0120161	1321549744529536	1.87892e+16	144	368	9	18117	JAK2,STK11,APC,EBF2,EHMT1,ESRRG,LEPR,PPARGC1A,PPARGC1B
GO:BP	cold-induced thermogenesis	GO:0106106	1321549744529536	1.87892e+16	144	368	9	18117	JAK2,STK11,APC,EBF2,EHMT1,ESRRG,LEPR,PPARGC1A,PPARGC1B
GO:BP	cranial skeletal system development	GO:1904888	1.32262e+16	1.87857e+16	69	368	6	18117	CTNNB1,FGFR2,TBX1,TGFB1,TGFBR1,TGFBR2
GO:BP	alpha-beta T cell differentiation involved in immune response	GO:0002293	1.32262e+16	1.87857e+16	69	368	6	18117	FOXP1,FOXP3,GATA3,IFNG,IL6,TNFSF4
GO:BP	negative regulation of reactive oxygen species metabolic process	GO:2000378	1.32262e+16	1.87857e+16	69	368	6	18117	HIF1A,TP53,BRCA1,CFLAR,MMP3,PPARA
GO:BP	alpha-beta T cell activation involved in immune response	GO:0002287	1.32262e+16	1.87857e+16	69	368	6	18117	FOXP1,FOXP3,GATA3,IFNG,IL6,TNFSF4
GO:BP	regulation of peptide secretion	GO:0002791	1.3355e+16	1.87436e+16	325	368	15	18117	JAK2,HIF1A,DRD3,GIPR,IFNG,IGF1,IL1B,IL6,IRS2,ITPR1,ITPR2,PLA2G6,PPP3CA,STXBP4,TCF7L2
GO:BP	kidney development	GO:0001822	1.33703e+16	1873858309394672	293	368	14	18117	NF1,ACE,ACTA2,AGTR1,BCL2L11,CFLAR,CTNNB1,EPCAM,FGFR2,GATA3,MMP9,MYC,TGFB1,TGFBR1
GO:BP	regulation of double-strand break repair via homologous recombination	GO:0010569	1.34801e+16	1870308461226864	48	368	5	18117	TEX15,PARP1,RAD51,WRAP53,ZNF365
GO:BP	regulation of oxidoreductase activity	GO:0051341	1.35375e+16	1.86846e+16	118	368	8	18117	HIF1A,AGTR1,IFNG,IL1B,NOS3,POR,TERT,VDR
GO:BP	lung development	GO:0030324	1.38018e+16	1.86006e+16	173	368	10	18117	EIF4E,CTNNB1,CYP1A2,FGFR2,HSD11B1,MAPK3,PGR,TGFB1,TGFBR2,ZFPM2
GO:BP	regulation of nitric oxide metabolic process	GO:0080164	1.41612e+16	1848899382885884	70	368	6	18117	JAK2,ICAM1,IFNG,IL1B,INSR,TLR6
GO:BP	regulation of ATP metabolic process	GO:1903578	1.4221e+16	1.84707e+16	119	368	8	18117	HIF1A,TP53,IFNG,IGF1,INSR,PARP1,PPARA,PPARGC1A
GO:BP	regulation of purine nucleotide metabolic process	GO:1900542	1.4221e+16	1.84707e+16	119	368	8	18117	HIF1A,IFNG,IGF1,INSR,NOS3,PARP1,PPARA,PPARGC1A
GO:BP	regulation of cell division	GO:0051302	1.43336e+16	1.84364e+16	174	368	10	18117	BLM,BRCA2,DRD3,FGFR2,GAREM1,IL1B,MYC,NCOA3,PRC1,TGFB1
GO:BP	face morphogenesis	GO:0060325	1.43956e+16	1841768994077632	30	368	4	18117	MMP2,PAX9,TBX1,TGFB1
GO:BP	regulation of chemokine production	GO:0032642	1.44614e+16	1.83979e+16	94	368	7	18117	HIF1A,FOXP1,GSTP1,IFNG,IL1B,IL6,TLR9
GO:BP	negative regulation of T cell differentiation	GO:0045581	1.46477e+16	1834229710902683	49	368	5	18117	ERBB2,CDKN2A,CTLA4,FOXP3,TNFSF4
GO:BP	positive regulation of smooth muscle cell migration	GO:0014911	1.46477e+16	1834229710902683	49	368	5	18117	IGF1,ITGA2,MDM2,MIR499A,TERT
GO:BP	positive regulation of MAP kinase activity	GO:0043406	1474161985389431	1.83145e+16	234	368	12	18117	ERBB2,ARHGEF5,CDK1,GH1,IGF1,IL1B,INSR,MAPK3,SHC1,TAB2,TLR6,TLR9
GO:BP	placenta development	GO:0001890	1.4923e+16	1.82614e+16	147	368	9	18117	MEN1,HIF1A,CASP8,CDKN1B,FGFR2,MAPK3,NCOA1,PPARG,VDR
GO:BP	positive regulation of SMAD protein signal transduction	GO:0060391	1.4923e+16	1.82614e+16	15	368	3	18117	JAK2,PARP1,TGFBR1
GO:BP	regulation of DNA catabolic process	GO:1903624	1.4923e+16	1.82614e+16	15	368	3	18117	ATM,CDKN2A,IL6
GO:BP	homocysteine metabolic process	GO:0050667	1.4923e+16	1.82614e+16	15	368	3	18117	COMT,MTHFR,MTRR
GO:BP	toxin metabolic process	GO:0009404	1.4923e+16	1.82614e+16	15	368	3	18117	CYP1A1,CYP1A2,CYP1B1
GO:BP	signal transduction in absence of ligand	GO:0038034	1.5022e+16	1.82327e+16	71	368	6	18117	BCL2L11,FAS,HSPA1A,IL1B,STRADB,TERT
GO:BP	extrinsic apoptotic signaling pathway in absence of ligand	GO:0097192	1.5022e+16	1.82327e+16	71	368	6	18117	BCL2L11,FAS,HSPA1A,IL1B,STRADB,TERT
GO:BP	positive regulation of tyrosine phosphorylation of STAT protein	GO:0042531	1.5022e+16	1.82327e+16	71	368	6	18117	JAK2,ERBB4,GH1,IFNG,IGF1,IL6
GO:BP	carboxylic acid biosynthetic process	GO:0046394	1.51571e+16	1.81938e+16	330	368	15	18117	BRCA1,AKR1A1,ALOX12,CYP1A1,CYP1A2,CYP2D6,CYP3A4,GSTM1,GSTP1,IL1B,MTHFR,MTR,MTRR,PTGS1,SHMT1
GO:BP	adaptive immune response based on somatic recombination of immune receptors built from immunoglobulin superfamily domains	GO:0002460	1.51704e+16	1.819e+16	363	368	16	18117	MSH2,MSH6,NBN,AIRE,ERCC1,EXO1,FOXP3,GATA3,ICAM1,IL1B,IL1R1,IL6,LTA,MLH1,TGFB1,TNFSF4
GO:BP	protein import	GO:0017038	1.52239e+16	1.81747e+16	205	368	11	18117	CDH1,JAK2,TP53,ARHGEF5,CDK1,CDKN1A,HSPA4,IFNG,PEX14,PPP3CA,TGFB1
GO:BP	regulation of production of molecular mediator of immune response	GO:0002700	1.54967e+16	1.80976e+16	148	368	9	18117	MSH2,FOXP3,GATA3,IL1B,IL1R1,IL6,MLH1,TLR9,TNFSF4
GO:BP	cellular response to carbohydrate stimulus	GO:0071322	1.54967e+16	1.80976e+16	148	368	9	18117	MEN1,POLG,HIF1A,ICAM1,IRS2,PLA2G6,PPARGC1A,PPP3CA,STXBP4
GO:BP	insulin receptor signaling pathway	GO:0008286	1.54967e+16	1.80976e+16	148	368	9	18117	APC,BAIAP2L1,IL1B,INSR,IRS2,PIP4K2A,SHC1,STXBP4,PIK3R3
GO:BP	regulation of nucleotide metabolic process	GO:0006140	1550772943076492	1.80945e+16	121	368	8	18117	HIF1A,IFNG,IGF1,INSR,NOS3,PARP1,PPARA,PPARGC1A
GO:BP	response to tumor necrosis factor	GO:0034612	1.55127e+16	1.80931e+16	331	368	15	18117	JAK2,TP53,BRCA1,CASP8,FAS,FASLG,GATA3,GSTP1,HSPA1A,ICAM1,LTA,MAPK3,PPARGC1A,TANK,TNFSF4
GO:BP	embryonic organ development	GO:0048568	1.56667e+16	1.80502e+16	432	368	18	18117	PALB2,HIF1A,TP53,CASP8,CTNNB1,ERCC1,ERCC2,FGFR2,FRZB,GATA3,MAPK3,NCOA1,TBX1,TBX3,TGFB1,TGFBR1,TGFBR2,ZFPM2
GO:BP	social behavior	GO:0035176	1.57561e+16	1802550607894523	50	368	5	18117	PTEN,ATXN1,DRD3,SLC6A4,TBX1
GO:BP	regulation of lyase activity	GO:0051339	1.57561e+16	1802550607894523	50	368	5	18117	NF1,AKAP9,DRD3,MTRR,NOS3
GO:BP	positive regulation of receptor signaling pathway via STAT	GO:1904894	1.57561e+16	1802550607894523	50	368	5	18117	JAK2,CYP1B1,ERBB4,GH1,IL6
GO:BP	regulation of systemic arterial blood pressure mediated by a chemical signal	GO:0003044	1.57561e+16	1802550607894523	50	368	5	18117	ACE,AGTR1,NOS3,PDE4D,SOD2
GO:BP	respiratory tube development	GO:0030323	1588568059938812	1.79899e+16	177	368	10	18117	EIF4E,CTNNB1,CYP1A2,FGFR2,HSD11B1,MAPK3,PGR,TGFB1,TGFBR2,ZFPM2
GO:BP	positive regulation of steroid metabolic process	GO:0045940	1591788250333609	1.79811e+16	31	368	4	18117	AGTR1,IFNG,POR,PPARGC1A
GO:BP	neuron death in response to oxidative stress	GO:0036475	1591788250333609	1.79811e+16	31	368	4	18117	HIF1A,CTNNB1,PARP1,TLR6
GO:BP	positive regulation of microtubule polymerization	GO:0031116	1591788250333609	1.79811e+16	31	368	4	18117	AKAP9,CDKN1B,HSPA1A,NUMA1
GO:BP	aortic valve morphogenesis	GO:0003180	1591788250333609	1.79811e+16	31	368	4	18117	GATA3,NOS3,SLIT3,TGFB1
GO:BP	execution phase of apoptosis	GO:0097194	1.59222e+16	1.798e+16	96	368	7	18117	TP53,CASP10,CASP8,CDKN2A,CFLAR,FASLG,IL6
GO:BP	regulation of cellular carbohydrate metabolic process	GO:0010675	1.60322e+16	179500657933053	149	368	9	18117	TP53,IGF1,INSR,IRS2,LEPR,PPARA,PPARGC1A,UGT1A10,UGT1A4
GO:BP	regulation of protein stability	GO:0031647	1.60322e+16	179500657933053	300	368	14	18117	PTEN,CHEK2,TP53,CCDC88C,CDKN1A,CDKN2A,HSPA1A,IGF1,MCM8,MDM2,MDM4,PPARGC1A,STXBP4,TERT
GO:BP	regulation of circadian rhythm	GO:0042752	1.61239e+16	1.79253e+16	122	368	8	18117	TP53,CDK1,DRD3,NR2F6,PPARA,PPARG,PPARGC1A,SIAH2
GO:BP	glial cell development	GO:0021782	1.61239e+16	1.79253e+16	122	368	8	18117	CNTNAP1,NF1,PTEN,ERCC2,GSTP1,IFNG,IL6,TGFB1
GO:BP	protein alkylation	GO:0008213	1.64065e+16	1.78498e+16	178	368	10	18117	MEN1,BRCA1,CTNNB1,DNMT1,DNMT3B,EHMT1,EHMT2,GATA3,MTHFR,TET2
GO:BP	protein methylation	GO:0006479	1.64065e+16	1.78498e+16	178	368	10	18117	MEN1,BRCA1,CTNNB1,DNMT1,DNMT3B,EHMT1,EHMT2,GATA3,MTHFR,TET2
GO:BP	cellular response to biotic stimulus	GO:0071216	1.64911e+16	1782751632159407	238	368	12	18117	TP53,ATG10,BCL2L11,GSTP1,ICAM1,IL1B,IL6,MAPK3,PPARGC1A,TLR6,TNFSF4,MUS81
GO:BP	negative regulation of protein serine/threonine kinase activity	GO:0071901	1.66873e+16	1.77762e+16	150	368	9	18117	MEN1,NF1,PTEN,APC,CDKN1A,CDKN1B,CDKN2A,GSTP1,IL1B
GO:BP	extracellular matrix organization	GO:0030198	1.6691e+16	1.77752e+16	401	368	17	18117	CDH1,NF1,ANTXR1,CFLAR,CYP1B1,ERCC2,ICAM1,ICAM5,IL6,ITGA2,ITGB3,MMP1,MMP2,MMP3,MMP9,TGFB1,TGFBR1
GO:BP	regulation of ion transmembrane transporter activity	GO:0032412	1.68687e+16	1.77292e+16	270	368	13	18117	PTEN,ABCB1,AKAP6,AKAP9,ASPH,DRD3,GSTO1,IFNG,MMP9,PDE4D,PLA2G6,PPARGC1A,TLR9
GO:BP	release of sequestered calcium ion into cytosol	GO:0051209	1.68687e+16	1.77292e+16	123	368	8	18117	AKAP6,ASPH,FASLG,GSTO1,ITPR1,ITPR2,PDE4D,TGFB1
GO:BP	ventricular cardiac muscle tissue development	GO:0003229	1.69279e+16	1771397071551326	51	368	5	18117	FGFR2,TBX3,TGFB1,TGFBR1,ZFPM2
GO:BP	regulation of chondrocyte differentiation	GO:0032330	1.69279e+16	1771397071551326	51	368	5	18117	AXIN2,CTNNB1,POR,TGFBR1,TRPS1
GO:BP	production of miRNAs involved in gene silencing by miRNA	GO:0035196	1.69279e+16	1771397071551326	51	368	5	18117	TP53,ESR1,IL6,PPP3CA,TERT
GO:BP	T cell selection	GO:0045058	1.69279e+16	1771397071551326	51	368	5	18117	STK11,AIRE,FOXP3,GATA3,IL6
GO:BP	extracellular structure organization	GO:0043062	1.70287e+16	1.76882e+16	402	368	17	18117	CDH1,NF1,ANTXR1,CFLAR,CYP1B1,ERCC2,ICAM1,ICAM5,IL6,ITGA2,ITGB3,MMP1,MMP2,MMP3,MMP9,TGFB1,TGFBR1
GO:BP	branching morphogenesis of an epithelial tube	GO:0048754	1.73025e+16	1.76189e+16	151	368	9	18117	CTNNB1,ESR1,FGFR2,MYC,PGR,TBX3,TGFB1,TGFBR2,VDR
GO:BP	positive regulation of cell adhesion	GO:0045785	1.73025e+16	1.76189e+16	437	368	18	18117	JAK2,ATM,ERBB2,CTLA4,DOCK1,FOXP3,GATA3,ICAM1,IFNG,IGF1,IL1B,IL6,ITGA2,PPP3CA,TGFB1,TGFBR2,TNFSF4,ZMIZ1
GO:BP	regulation of lymphocyte mediated immunity	GO:0002706	1.73025e+16	1.76189e+16	151	368	9	18117	MSH2,FOXP3,GATA3,IL1B,IL1R1,IL6,LTA,MLH1,TNFSF4
GO:BP	lipoxygenase pathway	GO:0019372	1.74093e+16	1.75922e+16	16	368	3	18117	ALOX12,GPX1,PON1
GO:BP	mitotic DNA replication	GO:1902969	1.74093e+16	1.75922e+16	16	368	3	18117	CHEK2,BRCA2,RAD51
GO:BP	positive regulation of type 2 immune response	GO:0002830	1.74093e+16	1.75922e+16	16	368	3	18117	GATA3,IL6,TNFSF4
GO:BP	mammary gland epithelial cell differentiation	GO:0060644	1.74093e+16	1.75922e+16	16	368	3	18117	HIF1A,ERBB4,MGMT
GO:BP	positive regulation of glycogen biosynthetic process	GO:0045725	1.74093e+16	1.75922e+16	16	368	3	18117	IGF1,INSR,IRS2
GO:BP	hepatocyte differentiation	GO:0070365	1.74093e+16	1.75922e+16	16	368	3	18117	CYP1A1,FRZB,ITGA2
GO:BP	positive regulation of nitric-oxide synthase biosynthetic process	GO:0051770	1.74093e+16	1.75922e+16	16	368	3	18117	JAK2,IFNG,TLR9
GO:BP	primary alcohol catabolic process	GO:0034310	1.74093e+16	1.75922e+16	16	368	3	18117	ALDH2,SULT1A1,SULT1E1
GO:BP	cellular response to ethanol	GO:0071361	1.74093e+16	1.75922e+16	16	368	3	18117	PTEN,ITPR2,SOD2
GO:BP	cellular response to nitric oxide	GO:0071732	1.74093e+16	1.75922e+16	16	368	3	18117	CFLAR,MMP3,MTR
GO:BP	peptidyl-serine modification	GO:0018209	1.74093e+16	1.75922e+16	336	368	15	18117	PTEN,ATM,CHEK2,ATR,AKAP9,CDK1,IFNG,IL6,MAPK3,PARP1,PDE4D,POGLUT3,RPS6KA3,TGFBR1,TGFBR2
GO:BP	methionine metabolic process	GO:0006555	1.74093e+16	1.75922e+16	16	368	3	18117	MTHFR,MTR,MTRR
GO:BP	regulation of killing of cells of other organism	GO:0051709	1.74093e+16	1.75922e+16	16	368	3	18117	BCL2L11,CASP8,IFNG
GO:BP	negative regulation of sequestering of calcium ion	GO:0051283	1.74212e+16	1758922488107568	124	368	8	18117	AKAP6,ASPH,FASLG,GSTO1,ITPR1,ITPR2,PDE4D,TGFB1
GO:BP	B cell proliferation	GO:0042100	1.74212e+16	1758922488107568	98	368	7	18117	ATM,AHR,CDKN1A,CDKN2A,CTLA4,IRS2,TLR9
GO:BP	electron transport chain	GO:0022900	1.74212e+16	1758922488107568	180	368	10	18117	AKR1A1,ALDH2,ASPH,CDK1,CYP19A1,CYP1A2,NDUFB3,NQO2,POR,PPARGC1A
GO:BP	regulation of macrophage derived foam cell differentiation	GO:0010743	1743054558787019	1.75869e+16	32	368	4	18117	AGTR1,ITGB3,PPARA,PPARG
GO:BP	regulation of release of sequestered calcium ion into cytosol by sarcoplasmic reticulum	GO:0010880	1743054558787019	1.75869e+16	32	368	4	18117	AKAP6,ASPH,GSTO1,PDE4D
GO:BP	meiotic mismatch repair	GO:0000710	1.74743e+16	1.7576e+16	5	368	2	18117	MSH6,ERCC1
GO:BP	regulation of vesicle transport along microtubule	GO:1901608	1.74743e+16	1.7576e+16	5	368	2	18117	STK11,TRIM46
GO:BP	regulation of adaptive immune response based on somatic recombination of immune receptors built from immunoglobulin superfamily domains	GO:0002822	1.74743e+16	1.7576e+16	152	368	9	18117	MSH2,FOXP3,GATA3,IL1B,IL1R1,IL6,LTA,MLH1,TNFSF4
GO:BP	negative regulation of epithelial cell differentiation involved in kidney development	GO:2000697	1.74743e+16	1.7576e+16	5	368	2	18117	CTNNB1,MMP9
GO:BP	regulation of gap junction assembly	GO:1903596	1.74743e+16	1.7576e+16	5	368	2	18117	ACE,IL1B
GO:BP	negative regulation of sequestering of triglyceride	GO:0010891	1.74743e+16	1.7576e+16	5	368	2	18117	PPARA,PPARG
GO:BP	smooth muscle adaptation	GO:0014805	1.74743e+16	1.7576e+16	5	368	2	18117	IL1B,NOS3
GO:BP	regulation of T-helper 1 cell cytokine production	GO:2000554	1.74743e+16	1.7576e+16	5	368	2	18117	IL1B,IL1R1
GO:BP	response to glycoside	GO:1903416	1.74743e+16	1.7576e+16	5	368	2	18117	CHEK2,RAD51
GO:BP	positive regulation of epithelial to mesenchymal transition involved in endocardial cushion formation	GO:1905007	1.74743e+16	1.7576e+16	5	368	2	18117	TGFBR1,TGFBR2
GO:BP	positive regulation of leukocyte cell-cell adhesion	GO:1903039	1.74743e+16	1.7576e+16	241	368	12	18117	CTLA4,FOXP3,GATA3,ICAM1,IFNG,IGF1,IL1B,IL6,TGFB1,TGFBR2,TNFSF4,ZMIZ1
GO:BP	tolerance induction dependent upon immune response	GO:0002461	1.74743e+16	1.7576e+16	5	368	2	18117	AIRE,FOXP3
GO:BP	regulation of carbohydrate metabolic process	GO:0006109	1.74743e+16	1.7576e+16	210	368	11	18117	HIF1A,TP53,IFNG,IGF1,INSR,IRS2,LEPR,PPARA,PPARGC1A,UGT1A10,UGT1A4
GO:BP	vascular associated smooth muscle cell differentiation involved in phenotypic switching	GO:1905420	1.74743e+16	1.7576e+16	5	368	2	18117	DNMT1,SOD2
GO:BP	regulation of T cell mediated immunity	GO:0002709	1.74743e+16	1.7576e+16	74	368	6	18117	FOXP3,GATA3,IL1B,IL1R1,IL6,TNFSF4
GO:BP	positive regulation of cellular respiration	GO:1901857	1.74743e+16	1.7576e+16	5	368	2	18117	IFNG,PPARGC1A
GO:BP	regulation of cell differentiation involved in phenotypic switching	GO:1905915	1.74743e+16	1.7576e+16	5	368	2	18117	DNMT1,SOD2
GO:BP	hindbrain development	GO:0030902	1.74743e+16	1.7576e+16	152	368	9	18117	TP53,CTNNA2,CTNNB1,NCOA1,PPARGC1A,SLC6A4,SSTR2,XRCC1,ZNF365
GO:BP	regulation of vascular associated smooth muscle cell differentiation involved in phenotypic switching	GO:1905930	1.74743e+16	1.7576e+16	5	368	2	18117	DNMT1,SOD2
GO:BP	xenobiotic transport across blood-brain barrier	GO:1990962	1.74743e+16	1.7576e+16	5	368	2	18117	ABCB1,ABCG2
GO:BP	positive regulation of T-helper 1 cell cytokine production	GO:2000556	1.74743e+16	1.7576e+16	5	368	2	18117	IL1B,IL1R1
GO:BP	negative regulation of lipid localization	GO:1905953	1.74743e+16	1.7576e+16	74	368	6	18117	GRM7,IL6,IRS2,ITGB3,PPARA,PPARG
GO:BP	branch elongation involved in mammary gland duct branching	GO:0060751	1.74743e+16	1.7576e+16	5	368	2	18117	ESR1,TGFB1
GO:BP	response to camptothecin	GO:1901563	1.74743e+16	1.7576e+16	5	368	2	18117	BLM,RAD51
GO:BP	mesenchymal cell proliferation involved in lung development	GO:0060916	1.74743e+16	1.7576e+16	5	368	2	18117	CTNNB1,FGFR2
GO:BP	modulation by symbiont of host apoptotic process	GO:0052150	1.74743e+16	1.7576e+16	5	368	2	18117	BCL2L11,CASP8
GO:BP	positive regulation of DNA ligation	GO:0051106	1.74743e+16	1.7576e+16	5	368	2	18117	RAD51,XRCC1
GO:BP	regulation of T cell activation	GO:0050863	1.74743e+16	1.7576e+16	337	368	15	18117	FANCD2,ERBB2,CDKN2A,CTLA4,CTNNB1,FOXP3,GATA3,IFNG,IGF1,IL1B,IL6,TGFB1,TGFBR2,TNFSF4,ZMIZ1
GO:BP	regulation of isotype switching to IgA isotypes	GO:0048296	1.74743e+16	1.7576e+16	5	368	2	18117	MSH2,MLH1
GO:BP	cell differentiation involved in phenotypic switching	GO:0090679	1.74743e+16	1.7576e+16	5	368	2	18117	DNMT1,SOD2
GO:BP	T-helper 1 cell cytokine production	GO:0035744	1.74743e+16	1.7576e+16	5	368	2	18117	IL1B,IL1R1
GO:BP	epoxide metabolic process	GO:0097176	1.74743e+16	1.7576e+16	5	368	2	18117	ALOX12,EPHX1
GO:BP	positive regulation of immature T cell proliferation	GO:0033091	1.74743e+16	1.7576e+16	5	368	2	18117	FOXP3,IL1B
GO:BP	negative regulation of immature T cell proliferation in thymus	GO:0033088	1.74743e+16	1.7576e+16	5	368	2	18117	ERBB2,CDKN2A
GO:BP	positive regulation of CD4-positive, CD25-positive, alpha-beta regulatory T cell differentiation	GO:0032831	1.74743e+16	1.7576e+16	5	368	2	18117	FOXP3,IFNG
GO:BP	external encapsulating structure organization	GO:0045229	1.74743e+16	1.7576e+16	404	368	17	18117	CDH1,NF1,ANTXR1,CFLAR,CYP1B1,ERCC2,ICAM1,ICAM5,IL6,ITGA2,ITGB3,MMP1,MMP2,MMP3,MMP9,TGFB1,TGFBR1
GO:BP	regulation of CD4-positive, CD25-positive, alpha-beta regulatory T cell differentiation	GO:0032829	1.74743e+16	1.7576e+16	5	368	2	18117	FOXP3,IFNG
GO:BP	morphogenesis of a branching epithelium	GO:0061138	1.76037e+16	1754395121506709	181	368	10	18117	HOXB13,CTNNB1,ESR1,FGFR2,MYC,PGR,TBX3,TGFB1,TGFBR2,VDR
GO:BP	regulation of transcription regulatory region DNA binding	GO:2000677	1.76246e+16	1.75388e+16	52	368	5	18117	CTNNB1,GATA3,IFNG,IGF1,PARP1
GO:BP	negative regulation of I-kappaB kinase/NF-kappaB signaling	GO:0043124	1.76246e+16	1.75388e+16	52	368	5	18117	CASP8,ESR1,GSTP1,OTUD7B,TANK
GO:BP	biological process involved in intraspecies interaction between organisms	GO:0051703	1.76246e+16	1.75388e+16	52	368	5	18117	PTEN,ATXN1,DRD3,SLC6A4,TBX1
GO:BP	negative regulation of epithelial cell differentiation	GO:0030857	1.76246e+16	1.75388e+16	52	368	5	18117	CTNNB1,FRZB,IFNG,MMP9,TBX3
GO:BP	organic acid biosynthetic process	GO:0016053	1.76594e+16	1.75302e+16	338	368	15	18117	BRCA1,AKR1A1,ALOX12,CYP1A1,CYP1A2,CYP2D6,CYP3A4,GSTM1,GSTP1,IL1B,MTHFR,MTR,MTRR,PTGS1,SHMT1
GO:BP	regulation of leukocyte cell-cell adhesion	GO:1903037	1.76594e+16	1.75302e+16	338	368	15	18117	ERBB2,CDKN2A,CTLA4,FOXP3,GATA3,ICAM1,IFNG,IGF1,IL1B,IL6,PPARA,TGFB1,TGFBR2,TNFSF4,ZMIZ1
GO:BP	cellular response to hypoxia	GO:0071456	1828682506816665	1737861689551803	212	368	11	18117	BRIP1,PTEN,HIF1A,TP53,CFLAR,ICAM1,MDM2,MDM4,MYC,PPARGC1A,TERT
GO:BP	T cell differentiation involved in immune response	GO:0002292	1.83456e+16	1.73647e+16	75	368	6	18117	FOXP1,FOXP3,GATA3,IFNG,IL6,TNFSF4
GO:BP	interleukin-1 production	GO:0032612	1.851e+16	1.73259e+16	126	368	8	18117	JAK2,CASP8,FOXP1,GSTP1,IFNG,IGF1,IL6,TLR6
GO:BP	regulation of sequestering of calcium ion	GO:0051282	1.851e+16	1.73259e+16	126	368	8	18117	AKAP6,ASPH,FASLG,GSTO1,ITPR1,ITPR2,PDE4D,TGFB1
GO:BP	regulation of response to oxidative stress	GO:1902882	1877099446800898	1.72651e+16	100	368	7	18117	HIF1A,CTNNB1,GPX1,MMP3,PARP1,SOD2,TLR6
GO:BP	regulation of fatty acid oxidation	GO:0046320	188138797236309	1.72552e+16	33	368	4	18117	IRS2,PPARA,PPARG,PPARGC1A
GO:BP	cellular response to vitamin	GO:0071295	188138797236309	1.72552e+16	33	368	4	18117	BRIP1,MDM2,PPARG,VDR
GO:BP	T cell apoptotic process	GO:0070231	1.89503e+16	1.72238e+16	53	368	5	18117	HIF1A,TP53,BCL2L11,FAS,FASLG
GO:BP	regulation of fatty acid transport	GO:2000191	1.89503e+16	1.72238e+16	53	368	5	18117	GRM7,IL1B,IRS2,PLA2G6,PPARA
GO:BP	regulation of bone remodeling	GO:0046850	1.89503e+16	1.72238e+16	53	368	5	18117	NF1,IL6,ITGB3,LEPR,PPARGC1B
GO:BP	positive regulation of protein kinase B signaling	GO:0051897	1.94823e+16	1.71036e+16	184	368	10	18117	ERBB2,ERBB4,ESR1,FGFR2,GATA3,GPX1,INSR,IRS2,TCF7L2,TGFBR1
GO:BP	adaptive thermogenesis	GO:1990845	1.94823e+16	1.71036e+16	155	368	9	18117	JAK2,STK11,APC,EBF2,EHMT1,ESRRG,LEPR,PPARGC1A,PPARGC1B
GO:BP	positive regulation of regulatory T cell differentiation	GO:0045591	1981399910355551	1703027860992247	17	368	3	18117	FOXP3,IFNG,TGFB1
GO:BP	positive regulation of DNA damage response, signal transduction by p53 class mediator	GO:0043517	1981399910355551	1703027860992247	17	368	3	18117	ATM,ATR,CDKN2A
GO:BP	hydrogen peroxide biosynthetic process	GO:0050665	1981399910355551	1703027860992247	17	368	3	18117	CYP1A1,CYP1A2,SOD2
GO:BP	sulfur amino acid biosynthetic process	GO:0000097	1981399910355551	1703027860992247	17	368	3	18117	MTHFR,MTR,MTRR
GO:BP	regulation of mammary gland epithelial cell proliferation	GO:0033599	1981399910355551	1703027860992247	17	368	3	18117	BRCA2,GATA3,GPX1
GO:BP	positive regulation of vascular endothelial growth factor receptor signaling pathway	GO:0030949	1981399910355551	1703027860992247	17	368	3	18117	HIF1A,IL1B,ITGB3
GO:BP	response to caffeine	GO:0031000	1981399910355551	1703027860992247	17	368	3	18117	DNMT3B,PPARG,PPARGC1A
GO:BP	sequestering of triglyceride	GO:0030730	1981399910355551	1703027860992247	17	368	3	18117	IL1B,PPARA,PPARG
GO:BP	positive regulation of immune effector process	GO:0002699	2.00265e+16	1.6984e+16	215	368	11	18117	MSH2,FOXP3,GATA3,IFNG,IL1B,IL1R1,IL6,LTA,MLH1,TLR9,TNFSF4
GO:BP	catechol-containing compound metabolic process	GO:0009712	2.02581e+16	1.6934e+16	54	368	5	18117	COMT,DRD3,GATA3,LRTOMT,SULT1A1
GO:BP	positive regulation of cytokine production involved in immune response	GO:0002720	2.02581e+16	1.6934e+16	54	368	5	18117	GATA3,IL1B,IL1R1,IL6,TNFSF4
GO:BP	dsRNA processing	GO:0031050	2.02581e+16	1.6934e+16	54	368	5	18117	TP53,ESR1,IL6,PPP3CA,TERT
GO:BP	regulation of B cell mediated immunity	GO:0002712	2.02581e+16	1.6934e+16	54	368	5	18117	MSH2,FOXP3,LTA,MLH1,TNFSF4
GO:BP	regulation of immunoglobulin mediated immune response	GO:0002889	2.02581e+16	1.6934e+16	54	368	5	18117	MSH2,FOXP3,LTA,MLH1,TNFSF4
GO:BP	programmed necrotic cell death	GO:0097300	2.02581e+16	1.6934e+16	54	368	5	18117	TP53,CASP8,CFLAR,FAS,FASLG
GO:BP	production of small RNA involved in gene silencing by RNA	GO:0070918	2.02581e+16	1.6934e+16	54	368	5	18117	TP53,ESR1,IL6,PPP3CA,TERT
GO:BP	regulation of telomere maintenance via telomerase	GO:0032210	2.02581e+16	1.6934e+16	54	368	5	18117	ATM,ATR,CTNNB1,MAPK3,XRCC5
GO:BP	catecholamine metabolic process	GO:0006584	2.02581e+16	1.6934e+16	54	368	5	18117	COMT,DRD3,GATA3,LRTOMT,SULT1A1
GO:BP	protein acylation	GO:0043543	2.05388e+16	1.68742e+16	247	368	12	18117	BRCA1,BRCA2,FOXP3,GATA3,IL1B,KANSL1,MAPK3,NCOA1,NCOA3,POR,PPARGC1A,TGFB1
GO:BP	regulation of interleukin-1 beta production	GO:0032651	2.05388e+16	1.68742e+16	102	368	7	18117	JAK2,CASP8,FOXP1,GSTP1,IFNG,IGF1,IL6
GO:BP	negative regulation of B cell activation	GO:0050869	2059891763085739	1.68616e+16	34	368	4	18117	ATM,CDKN2A,CTLA4,FOXP3
GO:BP	positive regulation of phosphatase activity	GO:0010922	2059891763085739	1.68616e+16	34	368	4	18117	JAK2,IFNG,ITGA2,PPARGC1B
GO:BP	cellular glucose homeostasis	GO:0001678	2.08395e+16	1.68111e+16	157	368	9	18117	MEN1,POLG,HIF1A,ICAM1,IRS2,PLA2G6,PPARGC1A,PPP3CA,STXBP4
GO:BP	positive regulation of transmembrane transport	GO:0034764	2.12114e+16	1673431454246755	217	368	11	18117	ABCB1,AKAP6,AKAP9,ASPH,GH1,GSTO1,IFNG,IGF1,INSR,IRS2,TERT
GO:BP	positive regulation of ion transmembrane transport	GO:0034767	2.12114e+16	1673431454246755	217	368	11	18117	ABCB1,AKAP6,AKAP9,ASPH,GH1,GSTO1,IFNG,IGF1,INSR,IRS2,TERT
GO:BP	positive regulation of insulin secretion	GO:0032024	2.16931e+16	1.66368e+16	78	368	6	18117	JAK2,HIF1A,GIPR,IRS2,PLA2G6,TCF7L2
GO:BP	regulation of transmembrane transporter activity	GO:0022898	2.17052e+16	1.66344e+16	281	368	13	18117	PTEN,ABCB1,AKAP6,AKAP9,ASPH,DRD3,GSTO1,IFNG,MMP9,PDE4D,PLA2G6,PPARGC1A,TLR9
GO:BP	hydrogen peroxide metabolic process	GO:0042743	2.17052e+16	1.66344e+16	55	368	5	18117	CYP1A1,CYP1A2,GPX1,MMP3,SOD2
GO:BP	microglial cell activation	GO:0001774	2.17052e+16	1.66344e+16	55	368	5	18117	JAK2,ATM,IFNG,IL6,TLR6
GO:BP	regulation of lymphocyte apoptotic process	GO:0070228	2.17052e+16	1.66344e+16	55	368	5	18117	PTEN,HIF1A,TP53,FOXP1,IRS2
GO:BP	sequestering of calcium ion	GO:0051208	2.17052e+16	1.66344e+16	130	368	8	18117	AKAP6,ASPH,FASLG,GSTO1,ITPR1,ITPR2,PDE4D,TGFB1
GO:BP	odontogenesis	GO:0042476	2.17052e+16	1.66344e+16	130	368	8	18117	AXIN2,BCL2L11,CTNNB1,FGFR2,PAX9,PPARA,TBX1,TGFB1
GO:BP	blood coagulation	GO:0007596	2.17052e+16	1.66344e+16	347	368	15	18117	JAK2,RAD51C,ALOX12,DOCK1,GATA3,IL6,ITGA2,ITGB3,ITPR1,ITPR2,MAPK3,NOS3,RAD51B,TEC,ZFPM2
GO:BP	response to mechanical stimulus	GO:0009612	2180154239269225	1.66151e+16	218	368	11	18117	CASP8,CTNNB1,FAS,IL1B,ITGA2,MAPK3,PPARG,TGFB1,TGFBR2,XPA,XPC
GO:BP	negative regulation of Wnt signaling pathway	GO:0030178	2180154239269225	1.66151e+16	218	368	11	18117	STK11,APC,AMFR,AXIN2,CCDC88C,DKK3,DKK4,FRZB,MCC,SIAH2,TCF7L2
GO:BP	circadian rhythm	GO:0007623	2252065106523374	1647419058316643	219	368	11	18117	PTEN,TP53,AHR,CDK1,DRD3,NR2F6,PPARA,PPARG,PPARGC1A,SIAH2,SLC6A4
GO:BP	positive regulation of T cell activation	GO:0050870	2252065106523374	1647419058316643	219	368	11	18117	CTLA4,FOXP3,GATA3,IFNG,IGF1,IL1B,IL6,TGFB1,TGFBR2,TNFSF4,ZMIZ1
GO:BP	CD4-positive, alpha-beta T cell activation	GO:0035710	2.2542e+16	1.64701e+16	104	368	7	18117	FOXP1,FOXP3,GATA3,IFNG,IL6,TGFBR2,TNFSF4
GO:BP	regulation of vascular endothelial growth factor receptor signaling pathway	GO:0030947	2.2542e+16	1.64701e+16	35	368	4	18117	NF1,HIF1A,IL1B,ITGB3
GO:BP	positive regulation of microtubule polymerization or depolymerization	GO:0031112	2.2542e+16	1.64701e+16	35	368	4	18117	AKAP9,CDKN1B,HSPA1A,NUMA1
GO:BP	negative regulation of signal transduction in absence of ligand	GO:1901099	2.2542e+16	1.64701e+16	35	368	4	18117	HSPA1A,IL1B,STRADB,TERT
GO:BP	negative regulation of extrinsic apoptotic signaling pathway in absence of ligand	GO:2001240	2.2542e+16	1.64701e+16	35	368	4	18117	HSPA1A,IL1B,STRADB,TERT
GO:BP	negative regulation of ion transmembrane transport	GO:0034766	2.2542e+16	1.64701e+16	131	368	8	18117	PTEN,DRD3,GSTO1,IL1B,IRS2,MMP9,TGFB1,TLR9
GO:BP	regulation of isotype switching	GO:0045191	2.2542e+16	1.64701e+16	35	368	4	18117	MSH2,FOXP3,MLH1,TNFSF4
GO:BP	regulation of transcription initiation from RNA polymerase II promoter	GO:0060260	2.2542e+16	1.64701e+16	35	368	4	18117	TP53,ERCC1,ESR1,SUB1
GO:BP	regulation of glycolytic process	GO:0006110	2.2682e+16	1644317776704461	79	368	6	18117	HIF1A,IFNG,IGF1,INSR,PPARA,PPARGC1A
GO:BP	regulation of epithelial cell differentiation involved in kidney development	GO:2000696	2.2682e+16	1644317776704461	18	368	3	18117	CTNNB1,GATA3,MMP9
GO:BP	negative regulation of B cell proliferation	GO:0030889	2.2682e+16	1644317776704461	18	368	3	18117	ATM,CDKN2A,CTLA4
GO:BP	glucocorticoid biosynthetic process	GO:0006704	2.2682e+16	1644317776704461	18	368	3	18117	CYP17A1,DKK3,HSD11B1
GO:BP	regulation of B cell apoptotic process	GO:0002902	2.2682e+16	1644317776704461	18	368	3	18117	PTEN,FOXP1,IRS2
GO:BP	histone H3-K27 methylation	GO:0070734	2.2682e+16	1644317776704461	18	368	3	18117	EHMT1,EHMT2,GATA3
GO:BP	thymocyte apoptotic process	GO:0070242	2.2682e+16	1644317776704461	18	368	3	18117	HIF1A,TP53,BCL2L11
GO:BP	positive regulation of glycogen metabolic process	GO:0070875	2.2682e+16	1644317776704461	18	368	3	18117	IGF1,INSR,IRS2
GO:BP	phenotypic switching	GO:0036166	2.2682e+16	1644317776704461	18	368	3	18117	DNMT1,EHMT2,SOD2
GO:BP	negative regulation of DNA-dependent DNA replication	GO:2000104	2.2682e+16	1644317776704461	18	368	3	18117	BLM,CHEK2,BRCA2
GO:BP	regulation of MAP kinase activity	GO:0043405	2275745270592082	1.64288e+16	316	368	14	18117	NF1,ERBB2,ARHGEF5,CDK1,GH1,GSTP1,IGF1,IL1B,INSR,MAPK3,SHC1,TAB2,TLR6,TLR9
GO:BP	cellular response to starvation	GO:0009267	2300423600829642	1.63819e+16	160	368	9	18117	PPM1D,TP53,CDKN1A,COMT,EHMT2,FAS,MAPK3,PPARA,WRN
GO:BP	regulation of lipid storage	GO:0010883	2302068673682206	1.63788e+16	56	368	5	18117	FTO,IL6,ITGB3,PPARA,PPARG
GO:BP	positive regulation of cellular carbohydrate metabolic process	GO:0010676	2302068673682206	1.63788e+16	56	368	5	18117	IGF1,INSR,IRS2,PPARA,PPARGC1A
GO:BP	protein secretion	GO:0009306	2302068673682206	1.63788e+16	384	368	16	18117	JAK2,HIF1A,DRD3,GIPR,IFNG,IGF1,IL1B,IL1RN,IL6,IRS2,ITPR1,ITPR2,PLA2G6,PPP3CA,STXBP4,TCF7L2
GO:BP	mesoderm development	GO:0007498	2.33117e+16	1.63243e+16	132	368	8	18117	JAK2,PALB2,FGFR2,ITGA2,ITGB3,TBX1,TBX3,ZFPM2
GO:BP	negative regulation of transmembrane transport	GO:0034763	2.33117e+16	1.63243e+16	132	368	8	18117	PTEN,DRD3,GSTO1,IL1B,IRS2,MMP9,TGFB1,TLR9
GO:BP	negative regulation of leukocyte differentiation	GO:1902106	2.33537e+16	1.63165e+16	105	368	7	18117	ERBB2,CDKN2A,CTLA4,CTNNB1,FOXP3,MYC,TNFSF4
GO:BP	peptidyl-tyrosine phosphorylation	GO:0018108	235115004088145	1.62872e+16	385	368	16	18117	JAK2,TP53,ERBB2,ACE,ERBB4,FGFR2,GH1,ICAM1,IFNG,IGF1,IL6,INSR,ITGB3,MAPK3,SHC1,TEC
GO:BP	establishment of protein localization to extracellular region	GO:0035592	235115004088145	1.62872e+16	385	368	16	18117	JAK2,HIF1A,DRD3,GIPR,IFNG,IGF1,IL1B,IL1RN,IL6,IRS2,ITPR1,ITPR2,PLA2G6,PPP3CA,STXBP4,TCF7L2
GO:BP	hemostasis	GO:0007599	2353898363337307	1.62821e+16	351	368	15	18117	JAK2,RAD51C,ALOX12,DOCK1,GATA3,IL6,ITGA2,ITGB3,ITPR1,ITPR2,MAPK3,NOS3,RAD51B,TEC,ZFPM2
GO:BP	response to axon injury	GO:0048678	2383515011491391	1.62278e+16	80	368	6	18117	JAK2,PTEN,CDK1,GIPR,MTR,NREP
GO:BP	cellular response to mechanical stimulus	GO:0071260	2383515011491391	1.62278e+16	80	368	6	18117	CASP8,FAS,IL1B,ITGA2,MAPK3,TGFB1
GO:BP	organic hydroxy compound catabolic process	GO:1901616	2383515011491391	1.62278e+16	80	368	6	18117	PTEN,ALDH2,COMT,LRTOMT,SULT1A1,SULT1E1
GO:BP	T follicular helper cell differentiation	GO:0061470	2.39711e+16	1.62031e+16	6	368	2	18117	FOXP1,IL6
GO:BP	positive regulation of transcription from RNA polymerase II promoter in response to hypoxia	GO:0061419	2.39711e+16	1.62031e+16	6	368	2	18117	HIF1A,TP53
GO:BP	lung-associated mesenchyme development	GO:0060484	2.39711e+16	1.62031e+16	6	368	2	18117	CTNNB1,FGFR2
GO:BP	negative regulation of immature T cell proliferation	GO:0033087	2.39711e+16	1.62031e+16	6	368	2	18117	ERBB2,CDKN2A
GO:BP	hair follicle placode formation	GO:0060789	2.39711e+16	1.62031e+16	6	368	2	18117	CTNNB1,DKK4
GO:BP	negative regulation of epithelial cell proliferation involved in prostate gland development	GO:0060770	2.39711e+16	1.62031e+16	6	368	2	18117	STK11,CDKN1B
GO:BP	outer ear morphogenesis	GO:0042473	2.39711e+16	1.62031e+16	6	368	2	18117	MAPK3,TBX1
GO:BP	regulation of epithelial to mesenchymal transition involved in endocardial cushion formation	GO:1905005	2.39711e+16	1.62031e+16	6	368	2	18117	TGFBR1,TGFBR2
GO:BP	intramembranous ossification	GO:0001957	2.39711e+16	1.62031e+16	6	368	2	18117	AXIN2,MMP2
GO:BP	cellular response to UV-C	GO:0071494	2.39711e+16	1.62031e+16	6	368	2	18117	TP53,MDM2
GO:BP	isotype switching to IgA isotypes	GO:0048290	2.39711e+16	1.62031e+16	6	368	2	18117	MSH2,MLH1
GO:BP	germ cell migration	GO:0008354	2.39711e+16	1.62031e+16	6	368	2	18117	TGFB1,TGFBR1
GO:BP	positive regulation of alkaline phosphatase activity	GO:0010694	2.39711e+16	1.62031e+16	6	368	2	18117	ITGA2,PPARGC1B
GO:BP	regulation of cardiac muscle tissue regeneration	GO:1905178	2.39711e+16	1.62031e+16	6	368	2	18117	CDKN1A,CDKN1B
GO:BP	positive regulation of DNA catabolic process	GO:1903626	2.39711e+16	1.62031e+16	6	368	2	18117	ATM,IL6
GO:BP	direct ossification	GO:0036072	2.39711e+16	1.62031e+16	6	368	2	18117	AXIN2,MMP2
GO:BP	mitochondrial DNA repair	GO:0043504	2.39711e+16	1.62031e+16	6	368	2	18117	TP53,PARP1
GO:BP	voluntary musculoskeletal movement	GO:0050882	2.39711e+16	1.62031e+16	6	368	2	18117	ITPR1,XRCC1
GO:BP	regulation of DNA ligation	GO:0051105	2.39711e+16	1.62031e+16	6	368	2	18117	RAD51,XRCC1
GO:BP	double-strand break repair involved in meiotic recombination	GO:1990918	2.39711e+16	1.62031e+16	6	368	2	18117	BRIP1,FANCD2
GO:BP	telomerase holoenzyme complex assembly	GO:1905323	2.39711e+16	1.62031e+16	6	368	2	18117	ATM,ATR
GO:BP	cellular response to decreased oxygen levels	GO:0036294	2400862481795217	1.61963e+16	222	368	11	18117	BRIP1,PTEN,HIF1A,TP53,CFLAR,ICAM1,MDM2,MDM4,MYC,PPARGC1A,TERT
GO:BP	negative regulation of macroautophagy	GO:0016242	2412204896643558	1.61759e+16	36	368	4	18117	STT3A-AS1,TP53,EHMT2,LZTS1
GO:BP	release of sequestered calcium ion into cytosol by sarcoplasmic reticulum	GO:0014808	2412204896643558	1.61759e+16	36	368	4	18117	AKAP6,ASPH,GSTO1,PDE4D
GO:BP	head morphogenesis	GO:0060323	2412204896643558	1.61759e+16	36	368	4	18117	MMP2,PAX9,TBX1,TGFB1
GO:BP	aortic valve development	GO:0003176	2412204896643558	1.61759e+16	36	368	4	18117	GATA3,NOS3,SLIT3,TGFB1
GO:BP	positive regulation of morphogenesis of an epithelium	GO:1905332	2412204896643558	1.61759e+16	36	368	4	18117	ALOX12,CTNNB1,GATA3,TGFB1
GO:BP	positive regulation of nuclear division	GO:0051785	2.41581e+16	1.61694e+16	57	368	5	18117	CDC27,DRD3,IGF1,IL1B,INSR
GO:BP	multicellular organismal movement	GO:0050879	2.41581e+16	1.61694e+16	57	368	5	18117	DRD3,GSTO1,ITPR1,TNNT3,XRCC1
GO:BP	musculoskeletal movement	GO:0050881	2.41581e+16	1.61694e+16	57	368	5	18117	DRD3,GSTO1,ITPR1,TNNT3,XRCC1
GO:BP	positive regulation of cell cycle G1/S phase transition	GO:1902808	2.41581e+16	1.61694e+16	57	368	5	18117	APEX1,CYP1A1,MDM2,STXBP4,TERT
GO:BP	negative regulation of lymphocyte differentiation	GO:0045620	2.41581e+16	1.61694e+16	57	368	5	18117	ERBB2,CDKN2A,CTLA4,FOXP3,TNFSF4
GO:BP	positive regulation of NF-kappaB transcription factor activity	GO:0051092	2419582110944331	1616259635086692	162	368	9	18117	CFLAR,HSPA1A,ICAM1,IL1B,PIDD1,TAB2,TGFB1,TLR6,TLR9
GO:BP	peptidyl-tyrosine modification	GO:0018212	2.46574e+16	160805341856257	388	368	16	18117	JAK2,TP53,ERBB2,ACE,ERBB4,FGFR2,GH1,ICAM1,IFNG,IGF1,IL6,INSR,ITGB3,MAPK3,SHC1,TEC
GO:BP	coagulation	GO:0050817	2474877658952044	1606446264752739	354	368	15	18117	JAK2,RAD51C,ALOX12,DOCK1,GATA3,IL6,ITGA2,ITGB3,ITPR1,ITPR2,MAPK3,NOS3,RAD51B,TEC,ZFPM2
GO:BP	negative regulation of cysteine-type endopeptidase activity involved in apoptotic process	GO:0043154	2474877658952044	1606446264752739	81	368	6	18117	GPX1,MDM2,MMP9,POR,RPS6KA3,SIAH2
GO:BP	lymphocyte mediated immunity	GO:0002449	2474877658952044	1606446264752739	354	368	15	18117	MSH2,MSH6,NBN,AIRE,ERCC1,EXO1,FOXP3,GATA3,ICAM1,IL1B,IL1R1,IL6,LTA,MLH1,TNFSF4
GO:BP	negative regulation of binding	GO:0051100	2508723760416226	1.60055e+16	163	368	9	18117	JAK2,ACE,CDKN1A,CYP2D6,ERCC4,MAPK3,PEX14,PPARA,PPP3CA
GO:BP	regulation of blood pressure	GO:0008217	2.52205e+16	1598245594951551	193	368	10	18117	ACE,ACTA2,AGTR1,DRD3,NOS3,PDE4D,PPARA,PPARG,PTGS1,SOD2
GO:BP	regulation of interleukin-5 production	GO:0032674	2556224677200721	1.5924e+16	19	368	3	18117	FOXP3,GATA3,PDE4D
GO:BP	trachea development	GO:0060438	2556224677200721	1.5924e+16	19	368	3	18117	CTNNB1,MAPK3,TGFBR2
GO:BP	branch elongation of an epithelium	GO:0060602	2556224677200721	1.5924e+16	19	368	3	18117	ESR1,FGFR2,TGFB1
GO:BP	interleukin-5 production	GO:0032634	2556224677200721	1.5924e+16	19	368	3	18117	FOXP3,GATA3,PDE4D
GO:BP	response to hydroperoxide	GO:0033194	2556224677200721	1.5924e+16	19	368	3	18117	JAK2,GPX1,XRCC1
GO:BP	blood vessel diameter maintenance	GO:0097746	2.5729e+16	1.58958e+16	135	368	8	18117	ACE,ACTA2,AGTR1,GPX1,ICAM1,NOS3,SLC6A4,SOD2
GO:BP	regulation of tube diameter	GO:0035296	2.5729e+16	1.58958e+16	135	368	8	18117	ACE,ACTA2,AGTR1,GPX1,ICAM1,NOS3,SLC6A4,SOD2
GO:BP	cell redox homeostasis	GO:0045454	2.57491e+16	1589237943193569	58	368	5	18117	APEX1,GPX1,NOS3,NQO1,TXNRD2
GO:BP	regulation of vascular endothelial growth factor production	GO:0010574	2.57491e+16	1589237943193569	58	368	5	18117	HIF1A,BRCA1,CYP1B1,IL1B,IL6
GO:BP	biomineral tissue development	GO:0031214	2.589e+16	1.58687e+16	164	368	9	18117	HIF1A,AXIN2,ERCC2,FGFR2,IGF1,NOS3,PPARA,TBX1,TGFB1
GO:BP	regulation of generation of precursor metabolites and energy	GO:0043467	2.589e+16	1.58687e+16	164	368	9	18117	HIF1A,TP53,CDK1,IFNG,IGF1,INSR,IRS2,PPARA,PPARGC1A
GO:BP	regulation of leukocyte apoptotic process	GO:2000106	2.59936e+16	1.58513e+16	82	368	6	18117	PTEN,HIF1A,TP53,CDKN2A,FOXP1,IRS2
GO:BP	endocrine process	GO:0050886	2.59936e+16	1.58513e+16	82	368	6	18117	ACE,AGTR1,GATA3,IL1B,NOS3,TBX3
GO:BP	fatty acid oxidation	GO:0019395	2.61127e+16	1583148632783713	108	368	7	18117	ALOX12,ECHDC1,IRS2,POR,PPARA,PPARG,PPARGC1A
GO:BP	macrophage derived foam cell differentiation	GO:0010742	2.61127e+16	1583148632783713	37	368	4	18117	AGTR1,ITGB3,PPARA,PPARG
GO:BP	negative regulation of lipid metabolic process	GO:0045833	2.61127e+16	1583148632783713	108	368	7	18117	BRCA1,DKK3,IL1B,PIP4K2A,UGT1A10,UGT1A4,UGT1A8
GO:BP	foam cell differentiation	GO:0090077	2.61127e+16	1583148632783713	37	368	4	18117	AGTR1,ITGB3,PPARA,PPARG
GO:BP	cellular response to cadmium ion	GO:0071276	2.61127e+16	1583148632783713	37	368	4	18117	CYP1A2,MAPK3,MMP9,OGG1
GO:BP	positive regulation of cardiac muscle cell proliferation	GO:0060045	2.61127e+16	1583148632783713	37	368	4	18117	CDK1,ERBB4,FGFR2,ZFPM2
GO:BP	regulation of tube size	GO:0035150	2.6653e+16	1.57425e+16	136	368	8	18117	ACE,ACTA2,AGTR1,GPX1,ICAM1,NOS3,SLC6A4,SOD2
GO:BP	protein localization to extracellular region	GO:0071692	2.66763e+16	1573874143197743	392	368	16	18117	JAK2,HIF1A,DRD3,GIPR,IFNG,IGF1,IL1B,IL1RN,IL6,IRS2,ITPR1,ITPR2,PLA2G6,PPP3CA,STXBP4,TCF7L2
GO:BP	morphogenesis of a branching structure	GO:0001763	2669157362042634	1.57363e+16	195	368	10	18117	HOXB13,CTNNB1,ESR1,FGFR2,MYC,PGR,TBX3,TGFB1,TGFBR2,VDR
GO:BP	negative regulation of hemopoiesis	GO:1903707	2.73261e+16	1.56342e+16	109	368	7	18117	ERBB2,CDKN2A,CTLA4,CTNNB1,FOXP3,MYC,TNFSF4
GO:BP	negative regulation of response to DNA damage stimulus	GO:2001021	2734963060735281	1.56305e+16	83	368	6	18117	CHEK2,ERCC1,ERCC4,MDM2,OGG1,XRCC1
GO:BP	positive regulation of cytosolic calcium ion concentration	GO:0007204	2.7508e+16	1560541286119077	325	368	14	18117	JAK2,AGTR1,AKAP6,ASPH,DRD3,ESR1,FASLG,GIPR,GSTO1,ITPR1,ITPR2,PDE4D,PLA2G6,TGFB1
GO:BP	cartilage development	GO:0051216	2755046403626485	1.55987e+16	196	368	10	18117	HIF1A,AXIN2,CTNNB1,FRZB,MAPK3,POR,TGFB1,TGFBR1,TGFBR2,TRPS1
GO:BP	biomineralization	GO:0110148	2.76671e+16	1.55804e+16	166	368	9	18117	HIF1A,AXIN2,ERCC2,FGFR2,IGF1,NOS3,PPARA,TBX1,TGFB1
GO:BP	regulation of nuclear division	GO:0051783	2.76671e+16	1.55804e+16	137	368	8	18117	ATM,APC,CDC27,DRD3,IGF1,IL1B,INSR,XRCC3
GO:BP	positive regulation of immunoglobulin mediated immune response	GO:0002891	2.84807e+16	1.54545e+16	38	368	4	18117	MSH2,LTA,MLH1,TNFSF4
GO:BP	positive regulation of B cell mediated immunity	GO:0002714	2.84807e+16	1.54545e+16	38	368	4	18117	MSH2,LTA,MLH1,TNFSF4
GO:BP	positive regulation of CD4-positive, alpha-beta T cell activation	GO:2000516	2.84807e+16	1.54545e+16	38	368	4	18117	FOXP3,IFNG,TGFBR2,TNFSF4
GO:BP	sulfur amino acid metabolic process	GO:0000096	2.84807e+16	1.54545e+16	38	368	4	18117	COMT,MTHFR,MTR,MTRR
GO:BP	regulation of adaptive immune response	GO:0002819	2.86316e+16	1543155061754883	167	368	9	18117	MSH2,FOXP3,GATA3,IL1B,IL1R1,IL6,LTA,MLH1,TNFSF4
GO:BP	lens development in camera-type eye	GO:0002088	2876906338366592	1.54107e+16	84	368	6	18117	CDKN1B,CTNNB1,GATA3,TGFB1,TGFBR1,TGFBR2
GO:BP	response to osmotic stress	GO:0006970	2876906338366592	1.54107e+16	84	368	6	18117	TP53,ABCB1,ITGA2,SST,XRCC5,XRCC6
GO:BP	mammary gland lobule development	GO:0061377	2887331711733294	1.5395e+16	20	368	3	18117	HIF1A,ERBB4,ESR1
GO:BP	endothelial tube morphogenesis	GO:0061154	2887331711733294	1.5395e+16	20	368	3	18117	ALOX12,CTNNB1,FOXP1
GO:BP	mammary gland alveolus development	GO:0060749	2887331711733294	1.5395e+16	20	368	3	18117	HIF1A,ERBB4,ESR1
GO:BP	response to nitric oxide	GO:0071731	2887331711733294	1.5395e+16	20	368	3	18117	CFLAR,MMP3,MTR
GO:BP	positive regulation of keratinocyte differentiation	GO:0045618	2887331711733294	1.5395e+16	20	368	3	18117	NCOA3,NUMA1,VDR
GO:BP	morphogenesis of an endothelium	GO:0003159	2887331711733294	1.5395e+16	20	368	3	18117	ALOX12,CTNNB1,FOXP1
GO:BP	neuronal stem cell population maintenance	GO:0097150	2887331711733294	1.5395e+16	20	368	3	18117	FANCC,FANCD2,MCPH1
GO:BP	positive regulation of steroid biosynthetic process	GO:0010893	2887331711733294	1.5395e+16	20	368	3	18117	IFNG,POR,PPARGC1A
GO:BP	positive regulation of glial cell proliferation	GO:0060252	2887331711733294	1.5395e+16	20	368	3	18117	IL1B,IL6,LTA
GO:BP	negative regulation of oxidative stress-induced intrinsic apoptotic signaling pathway	GO:1902176	2887331711733294	1.5395e+16	20	368	3	18117	HIF1A,GPX1,SOD2
GO:BP	fat cell differentiation	GO:0045444	2.8886e+16	1.53931e+16	229	368	11	18117	EBF2,FRZB,FTO,GATA3,GPX1,IL6,PPARG,PPARGC1A,SULT1E1,TCF7L2,ZFPM2
GO:BP	inositol phosphate-mediated signaling	GO:0048016	2896514695255922	1538124263797975	60	368	5	18117	AKAP6,IGF1,ITPR1,ITPR2,PPP3CA
GO:BP	negative regulation of muscle cell apoptotic process	GO:0010656	2896514695255922	1538124263797975	60	368	5	18117	JAK2,ALOX12,CFLAR,DNMT1,IGF1
GO:BP	epithelial tube morphogenesis	GO:0060562	299884000584268	1.52305e+16	329	368	14	18117	HIF1A,ALOX12,CTNNB1,ESR1,FGFR2,FOXP1,GATA3,MTHFR,MYC,PGR,TBX3,TGFB1,TGFBR2,VDR
GO:BP	ERK1 and ERK2 cascade	GO:0070371	299884000584268	1.52305e+16	329	368	14	18117	PTEN,ERBB2,CFLAR,ERBB4,FGFR2,GAREM1,GSTP1,ICAM1,IGF1,IL1B,MAPK3,MYC,NQO2,SHC1
GO:BP	positive regulation of protein binding	GO:0032092	3.00185e+16	1522611550565506	85	368	6	18117	MEN1,ACE,AMFR,MMP9,TCF7L2,TERT
GO:BP	respiratory system development	GO:0060541	3.00185e+16	1522611550565506	199	368	10	18117	EIF4E,CTNNB1,CYP1A2,FGFR2,HSD11B1,MAPK3,PGR,TGFB1,TGFBR2,ZFPM2
GO:BP	regulation of microtubule polymerization or depolymerization	GO:0031110	3.00185e+16	1522611550565506	85	368	6	18117	APC,AKAP9,ATXN7,CDKN1B,HSPA1A,NUMA1
GO:BP	regulation of cytokine production involved in immune response	GO:0002718	3.00185e+16	1522611550565506	85	368	6	18117	FOXP3,GATA3,IL1B,IL1R1,IL6,TNFSF4
GO:BP	negative regulation of lymphocyte proliferation	GO:0050672	3.00185e+16	1522611550565506	85	368	6	18117	ATM,ERBB2,CDKN2A,CTLA4,FOXP3,TGFB1
GO:BP	CD4-positive, alpha-beta T cell differentiation	GO:0043367	3.00185e+16	1522611550565506	85	368	6	18117	FOXP1,FOXP3,GATA3,IFNG,IL6,TNFSF4
GO:BP	positive regulation of glucose import	GO:0046326	3073089169215227	1.51242e+16	39	368	4	18117	IGF1,INSR,IRS2,TERT
GO:BP	glucose transmembrane transport	GO:1904659	3.07929e+16	1511549689532449	112	368	7	18117	GH1,IGF1,IL1B,INSR,IRS2,STXBP4,TERT
GO:BP	intracellular estrogen receptor signaling pathway	GO:0030520	3.07929e+16	1511549689532449	61	368	5	18117	BRCA1,ESR1,ESR2,PARP1,PPARGC1B
GO:BP	lymphocyte homeostasis	GO:0002260	3.07929e+16	1511549689532449	61	368	5	18117	HIF1A,BCL2L11,FAS,FOXP3,TGFB1
GO:BP	lung lobe development	GO:0060462	3.10571e+16	1.50784e+16	7	368	2	18117	FGFR2,TGFBR2
GO:BP	positive regulation of T-helper 2 cell cytokine production	GO:2000553	3.10571e+16	1.50784e+16	7	368	2	18117	GATA3,IL6
GO:BP	regulation of endothelial tube morphogenesis	GO:1901509	3.10571e+16	1.50784e+16	7	368	2	18117	ALOX12,FOXP1
GO:BP	isotype switching to IgE isotypes	GO:0048289	3.10571e+16	1.50784e+16	7	368	2	18117	FOXP3,TNFSF4
GO:BP	double-strand break repair via single-strand annealing	GO:0045002	3.10571e+16	1.50784e+16	7	368	2	18117	RBBP8,OGG1
GO:BP	regulation of t-circle formation	GO:1904429	3.10571e+16	1.50784e+16	7	368	2	18117	ERCC1,XRCC5
GO:BP	positive regulation of helicase activity	GO:0051096	3.10571e+16	1.50784e+16	7	368	2	18117	MSH2,MSH6
GO:BP	membranous septum morphogenesis	GO:0003149	3.10571e+16	1.50784e+16	7	368	2	18117	FGFR2,TGFBR2
GO:BP	positive regulation of core promoter binding	GO:1904798	3.10571e+16	1.50784e+16	7	368	2	18117	CTNNB1,IFNG
GO:BP	negative regulation of interleukin-1-mediated signaling pathway	GO:2000660	3.10571e+16	1.50784e+16	7	368	2	18117	IL1RN,IL6
GO:BP	G-quadruplex DNA unwinding	GO:0044806	3.10571e+16	1.50784e+16	7	368	2	18117	BLM,WRN
GO:BP	regulation of isotype switching to IgE isotypes	GO:0048293	3.10571e+16	1.50784e+16	7	368	2	18117	FOXP3,TNFSF4
GO:BP	negative regulation of vascular associated smooth muscle cell apoptotic process	GO:1905460	3.10571e+16	1.50784e+16	7	368	2	18117	DNMT1,IGF1
GO:BP	regulation of blood volume by renin-angiotensin	GO:0002016	3.10571e+16	1.50784e+16	7	368	2	18117	ACE,AGTR1
GO:BP	testosterone biosynthetic process	GO:0061370	3.10571e+16	1.50784e+16	7	368	2	18117	HSD17B1,SRD5A2
GO:BP	cellular hyperosmotic salinity response	GO:0071475	3.10571e+16	1.50784e+16	7	368	2	18117	XRCC5,XRCC6
GO:BP	lung lobe morphogenesis	GO:0060463	3.10571e+16	1.50784e+16	7	368	2	18117	FGFR2,TGFBR2
GO:BP	response to fungicide	GO:0060992	3.10571e+16	1.50784e+16	7	368	2	18117	EHMT1,EHMT2
GO:BP	columnar/cuboidal epithelial cell maturation	GO:0002069	3.10571e+16	1.50784e+16	7	368	2	18117	HIF1A,CDKN1A
GO:BP	interleukin-21 production	GO:0032625	3.10571e+16	1.50784e+16	7	368	2	18117	FOXP1,IL6
GO:BP	mammary gland formation	GO:0060592	3.10571e+16	1.50784e+16	7	368	2	18117	FGFR2,TBX3
GO:BP	positive regulation of cell proliferation in bone marrow	GO:0071864	3.10571e+16	1.50784e+16	7	368	2	18117	FGFR2,SHC1
GO:BP	leukocyte homeostasis	GO:0001776	3113468733451952	1.50676e+16	86	368	6	18117	HIF1A,BCL2L11,FAS,FOXP3,IL6,TGFB1
GO:BP	negative regulation of mononuclear cell proliferation	GO:0032945	3113468733451952	1.50676e+16	86	368	6	18117	ATM,ERBB2,CDKN2A,CTLA4,FOXP3,TGFB1
GO:BP	lipid storage	GO:0019915	3113468733451952	1.50676e+16	86	368	6	18117	FTO,IL1B,IL6,ITGB3,PPARA,PPARG
GO:BP	lipid oxidation	GO:0034440	317368661165487	1.49844e+16	113	368	7	18117	ALOX12,ECHDC1,IRS2,POR,PPARA,PPARG,PPARGC1A
GO:BP	alpha-beta T cell differentiation	GO:0046632	317368661165487	1.49844e+16	113	368	7	18117	FOXP1,FOXP3,GATA3,IFNG,IL6,TGFBR2,TNFSF4
GO:BP	pallium development	GO:0021543	3203872343291519	1.49432e+16	171	368	9	18117	MCPH1,NF1,PTEN,HIF1A,STT3A-AS1,CTNNB1,NCOA1,XRCC1,ZMIZ1
GO:BP	cell proliferation involved in kidney development	GO:0072111	32060266416612	1.49403e+16	21	368	3	18117	CFLAR,GATA3,MYC
GO:BP	response to vitamin A	GO:0033189	32060266416612	1.49403e+16	21	368	3	18117	CYP1A1,DNMT3B,PPARG
GO:BP	aspartate family amino acid biosynthetic process	GO:0009067	32060266416612	1.49403e+16	21	368	3	18117	MTHFR,MTR,MTRR
GO:BP	inflammatory cell apoptotic process	GO:0006925	32060266416612	1.49403e+16	21	368	3	18117	CDKN2A,FASLG,IL6
GO:BP	regulation of renal sodium excretion	GO:0035813	32060266416612	1.49403e+16	21	368	3	18117	AGTR1,COMT,DRD3
GO:BP	sympathetic nervous system development	GO:0048485	32060266416612	1.49403e+16	21	368	3	18117	NF1,CTNNB1,GATA3
GO:BP	negative regulation of purine nucleotide metabolic process	GO:1900543	32060266416612	1.49403e+16	21	368	3	18117	PARP1,PPARA,PPARGC1A
GO:BP	regulation of ATP biosynthetic process	GO:2001169	32060266416612	1.49403e+16	21	368	3	18117	PARP1,PPARA,PPARGC1A
GO:BP	mitochondrial genome maintenance	GO:0000002	32060266416612	1.49403e+16	21	368	3	18117	TP53,PARP1,PPARGC1A
GO:BP	positive regulation of cyclase activity	GO:0031281	32060266416612	1.49403e+16	21	368	3	18117	NF1,MAPK3,NOS3
GO:BP	regulation of fibroblast apoptotic process	GO:2000269	32060266416612	1.49403e+16	21	368	3	18117	TP53,XRCC2,BCL2L11
GO:BP	regulation of protein import into nucleus	GO:0042306	3207016549035801	1.4939e+16	62	368	5	18117	CDH1,JAK2,CDK1,IFNG,TGFB1
GO:BP	excretion	GO:0007588	3207016549035801	1.4939e+16	62	368	5	18117	ABCG2,AGTR1,COMT,DRD3,UGT1A7
GO:BP	vascular endothelial growth factor production	GO:0010573	3207016549035801	1.4939e+16	62	368	5	18117	HIF1A,BRCA1,CYP1B1,IL1B,IL6
GO:BP	microtubule organizing center organization	GO:0031023	3242994765389493	1489053752333593	142	368	8	18117	MCPH1,BRCA1,BRCA2,XRCC2,CDK1,CTNNB1,NUMA1,XRCC3
GO:BP	regulation of tyrosine phosphorylation of STAT protein	GO:0042509	3246408315975329	1.4886e+16	87	368	6	18117	JAK2,ERBB4,GH1,IFNG,IGF1,IL6
GO:BP	negative regulation of autophagy	GO:0010507	3246408315975329	1.4886e+16	87	368	6	18117	STT3A-AS1,TP53,EHMT2,LEPR,LZTS1,TAB2
GO:BP	positive regulation of cardiac muscle hypertrophy	GO:0010613	3247881488737792	1488399826021449	40	368	4	18117	AKAP6,IGF1,PARP1,PPP3CA
GO:BP	positive regulation of histone methylation	GO:0031062	3247881488737792	1488399826021449	40	368	4	18117	BRCA1,CTNNB1,DNMT1,DNMT3B
GO:BP	negative regulation of fatty acid metabolic process	GO:0045922	3247881488737792	1488399826021449	40	368	4	18117	BRCA1,UGT1A10,UGT1A4,UGT1A8
GO:BP	negative regulation of organ growth	GO:0046621	3247881488737792	1488399826021449	40	368	4	18117	PTEN,PPARA,SLC6A4,TGFBR2
GO:BP	T cell homeostasis	GO:0043029	3247881488737792	1488399826021449	40	368	4	18117	BCL2L11,FAS,FOXP3,TGFB1
GO:BP	positive regulation of chemokine production	GO:0032722	3.39918e+16	1468625788728878	63	368	5	18117	HIF1A,IFNG,IL1B,IL6,TLR9
GO:BP	positive regulation of lipid biosynthetic process	GO:0046889	3404265442026502	1467976583865689	88	368	6	18117	IFNG,IL1B,PLA2G6,POR,PPARA,PPARGC1A
GO:BP	hexose transmembrane transport	GO:0008645	3415421179848817	1466555732742207	115	368	7	18117	GH1,IGF1,IL1B,INSR,IRS2,STXBP4,TERT
GO:BP	regulation of peptidyl-tyrosine phosphorylation	GO:0050730	3.45234e+16	1.46189e+16	269	368	12	18117	JAK2,TP53,ACE,ERBB4,GH1,ICAM1,IFNG,IGF1,IL6,ITGB3,SHC1,TEC
GO:BP	regulation of leukocyte mediated immunity	GO:0002703	3503324724276548	1.45552e+16	205	368	10	18117	MSH2,FOXP3,GATA3,ICAM1,IL1B,IL1R1,IL6,LTA,MLH1,TNFSF4
GO:BP	cyclic nucleotide metabolic process	GO:0009187	3.51402e+16	1.4542e+16	41	368	4	18117	ADCY3,ADCY9,PDE4D,PDE7B
GO:BP	semi-lunar valve development	GO:1905314	3.51402e+16	1.4542e+16	41	368	4	18117	GATA3,NOS3,SLIT3,TGFB1
GO:BP	positive regulation of muscle hypertrophy	GO:0014742	3.51402e+16	1.4542e+16	41	368	4	18117	AKAP6,IGF1,PARP1,PPP3CA
GO:BP	oogenesis	GO:0048477	35649892296981	1.44794e+16	89	368	6	18117	ATM,BRCA2,CTNNB1,ERCC1,IGF1,MLH1
GO:BP	tyrosine phosphorylation of STAT protein	GO:0007260	35649892296981	1.44794e+16	89	368	6	18117	JAK2,ERBB4,GH1,IFNG,IGF1,IL6
GO:BP	positive regulation of interleukin-6 production	GO:0032755	35649892296981	1.44794e+16	89	368	6	18117	IFNG,IL1B,IL6,TLR6,TLR9,TNFSF4
GO:BP	negative regulation of cysteine-type endopeptidase activity	GO:2000117	35649892296981	1.44794e+16	89	368	6	18117	GPX1,MDM2,MMP9,POR,RPS6KA3,SIAH2
GO:BP	ethanol metabolic process	GO:0006067	3573615501680818	144689217664327	22	368	3	18117	ALDH2,SULT1A1,SULT1E1
GO:BP	negative regulation of histone methylation	GO:0031061	3573615501680818	144689217664327	22	368	3	18117	BRCA1,DNMT1,DNMT3B
GO:BP	male genitalia development	GO:0030539	3573615501680818	144689217664327	22	368	3	18117	CTNNB1,SRD5A2,TBX3
GO:BP	positive regulation of nucleotide biosynthetic process	GO:0030810	3573615501680818	144689217664327	22	368	3	18117	NOS3,PPARA,PPARGC1A
GO:BP	vitamin biosynthetic process	GO:0009110	3573615501680818	144689217664327	22	368	3	18117	AKR1A1,CYP3A4,IFNG
GO:BP	positive regulation of purine nucleotide biosynthetic process	GO:1900373	3573615501680818	144689217664327	22	368	3	18117	NOS3,PPARA,PPARGC1A
GO:BP	negative regulation of nucleotide metabolic process	GO:0045980	3573615501680818	144689217664327	22	368	3	18117	PARP1,PPARA,PPARGC1A
GO:BP	thymic T cell selection	GO:0045061	3573615501680818	144689217664327	22	368	3	18117	STK11,AIRE,GATA3
GO:BP	dendrite morphogenesis	GO:0048813	3580188208550389	1.44609e+16	145	368	8	18117	PTEN,STK11,CTNNA2,CUX1,CUX2,LZTS1,PPP3CA,ZNF365
GO:BP	calcium ion transmembrane import into cytosol	GO:0097553	3580188208550389	1.44609e+16	145	368	8	18117	AKAP6,ASPH,FASLG,GSTO1,ITPR1,ITPR2,PDE4D,TGFB1
GO:BP	monosaccharide transmembrane transport	GO:0015749	3687533619650319	1433264011485087	117	368	7	18117	GH1,IGF1,IL1B,INSR,IRS2,STXBP4,TERT
GO:BP	neural crest cell differentiation	GO:0014033	3.72838e+16	1428479314622924	90	368	6	18117	HIF1A,ERBB4,FRZB,MAPK3,SEMA4G,TBX1
GO:BP	leukocyte cell-cell adhesion	GO:0007159	3735542689611388	1.42765e+16	375	368	15	18117	ERBB2,CDKN2A,CTLA4,FOXP3,GATA3,ICAM1,IFNG,IGF1,IL1B,IL6,PPARA,TGFB1,TGFBR2,TNFSF4,ZMIZ1
GO:BP	regulation of purine nucleotide biosynthetic process	GO:1900371	377526679859872	1423052351302379	42	368	4	18117	NOS3,PARP1,PPARA,PPARGC1A
GO:BP	positive regulation of protein import into nucleus	GO:0042307	377526679859872	1423052351302379	42	368	4	18117	CDH1,JAK2,CDK1,IFNG
GO:BP	response to copper ion	GO:0046688	377526679859872	1423052351302379	42	368	4	18117	CDK1,CYP1A1,CYP1A2,ICAM1
GO:BP	inflammatory response to antigenic stimulus	GO:0002437	3795724389592943	1.42071e+16	65	368	5	18117	GATA3,GPX1,ICAM1,IL1RN,LTA
GO:BP	tumor necrosis factor-mediated signaling pathway	GO:0033209	3.8252e+16	1.41735e+16	177	368	9	18117	JAK2,TP53,CASP8,FAS,FASLG,GSTP1,HSPA1A,LTA,TNFSF4
GO:BP	positive regulation of transporter activity	GO:0032411	3834212353502549	1.41632e+16	118	368	7	18117	ABCB1,AKAP6,AKAP9,ASPH,GSTO1,IFNG,PON1
GO:BP	negative regulation of T cell differentiation in thymus	GO:0033085	3869366609371125	1.41236e+16	8	368	2	18117	ERBB2,CDKN2A
GO:BP	positive regulation of growth	GO:0045927	3869366609371125	1.41236e+16	274	368	12	18117	ERBB2,AKAP6,CDK1,ERBB4,FGFR2,GH1,IGF1,INSR,RPS6KA3,TGFBR1,TGFBR2,ZFPM2
GO:BP	CD4-positive, CD25-positive, alpha-beta regulatory T cell differentiation	GO:0002361	3869366609371125	1.41236e+16	8	368	2	18117	FOXP3,IFNG
GO:BP	skeletal muscle atrophy	GO:0014732	3869366609371125	1.41236e+16	8	368	2	18117	CFLAR,PPARGC1A
GO:BP	establishment of integrated proviral latency	GO:0075713	3869366609371125	1.41236e+16	8	368	2	18117	XRCC5,XRCC6
GO:BP	regulation of core promoter binding	GO:1904796	3869366609371125	1.41236e+16	8	368	2	18117	CTNNB1,IFNG
GO:BP	regulation of oxidative stress-induced neuron intrinsic apoptotic signaling pathway	GO:1903376	3869366609371125	1.41236e+16	8	368	2	18117	HIF1A,PARP1
GO:BP	cellular response to UV-B	GO:0071493	3869366609371125	1.41236e+16	8	368	2	18117	STK11,CDKN1A
GO:BP	positive regulation of cell proliferation involved in kidney development	GO:1901724	3869366609371125	1.41236e+16	8	368	2	18117	CFLAR,MYC
GO:BP	oxygen homeostasis	GO:0032364	3869366609371125	1.41236e+16	8	368	2	18117	HIF1A,SOD2
GO:BP	positive regulation of cardiac epithelial to mesenchymal transition	GO:0062043	3869366609371125	1.41236e+16	8	368	2	18117	TGFBR1,TGFBR2
GO:BP	coronary artery morphogenesis	GO:0060982	3869366609371125	1.41236e+16	8	368	2	18117	TBX1,TGFBR1
GO:BP	positive regulation of T cell tolerance induction	GO:0002666	3869366609371125	1.41236e+16	8	368	2	18117	FOXP3,TGFBR2
GO:BP	replication-born double-strand break repair via sister chromatid exchange	GO:1990414	3869366609371125	1.41236e+16	8	368	2	18117	RAD51,XRCC1
GO:BP	modulation by symbiont of host programmed cell death	GO:0052040	3869366609371125	1.41236e+16	8	368	2	18117	BCL2L11,CASP8
GO:BP	regulation of chronic inflammatory response	GO:0002676	3869366609371125	1.41236e+16	8	368	2	18117	FOXP3,LTA
GO:BP	regulation of neural precursor cell proliferation	GO:2000177	3869366609371125	1.41236e+16	91	368	6	18117	NF1,HIF1A,TP53,CTNNB1,SLC6A4,TGFB1
GO:BP	stress-induced premature senescence	GO:0090400	3869366609371125	1.41236e+16	8	368	2	18117	TP53,CDKN1A
GO:BP	necroptotic signaling pathway	GO:0097527	3869366609371125	1.41236e+16	8	368	2	18117	FAS,FASLG
GO:BP	protein localization to axon	GO:0099612	3869366609371125	1.41236e+16	8	368	2	18117	CNTNAP1,TRIM46
GO:BP	neuron intrinsic apoptotic signaling pathway in response to oxidative stress	GO:0036480	3869366609371125	1.41236e+16	8	368	2	18117	HIF1A,PARP1
GO:BP	negative regulation of regulatory T cell differentiation	GO:0045590	3869366609371125	1.41236e+16	8	368	2	18117	CTLA4,TNFSF4
GO:BP	positive regulation of histone H3-K9 acetylation	GO:2000617	3869366609371125	1.41236e+16	8	368	2	18117	BRCA1,GATA3
GO:BP	negative regulation of kinase activity	GO:0033673	3937075113648979	1.40483e+16	275	368	12	18117	MEN1,NF1,PTEN,APC,CDKN1A,CDKN1B,CDKN2A,GSTP1,IFNG,IL1B,IRS2,PIP4K2A
GO:BP	regulation of interleukin-1 production	GO:0032652	3941628306582356	1.40432e+16	119	368	7	18117	JAK2,CASP8,FOXP1,GSTP1,IFNG,IGF1,IL6
GO:BP	carbohydrate transmembrane transport	GO:0034219	3941628306582356	1.40432e+16	119	368	7	18117	GH1,IGF1,IL1B,INSR,IRS2,STXBP4,TERT
GO:BP	regulation of cellular respiration	GO:0043457	3.9451e+16	1403941549217904	23	368	3	18117	HIF1A,IFNG,PPARGC1A
GO:BP	axon ensheathment in central nervous system	GO:0032291	3.9451e+16	1403941549217904	23	368	3	18117	CNTNAP1,PTEN,ERCC2
GO:BP	embryonic hemopoiesis	GO:0035162	3.9451e+16	1403941549217904	23	368	3	18117	HIF1A,GATA3,TGFBR2
GO:BP	central nervous system myelination	GO:0022010	3.9451e+16	1403941549217904	23	368	3	18117	CNTNAP1,PTEN,ERCC2
GO:BP	renal sodium excretion	GO:0035812	3.9451e+16	1403941549217904	23	368	3	18117	AGTR1,COMT,DRD3
GO:BP	T-helper cell differentiation	GO:0042093	3949637682004129	1.40344e+16	66	368	5	18117	FOXP1,FOXP3,GATA3,IL6,TNFSF4
GO:BP	negative regulation of calcium ion transport	GO:0051926	3949637682004129	1.40344e+16	66	368	5	18117	DRD3,GSTO1,ICAM1,TGFB1,TLR9
GO:BP	animal organ formation	GO:0048645	3949637682004129	1.40344e+16	66	368	5	18117	AXIN2,CTNNB1,FGFR2,MAPK3,TGFBR2
GO:BP	tetrapyrrole metabolic process	GO:0033013	3949637682004129	1.40344e+16	66	368	5	18117	CYP1A1,CYP1A2,MTR,MTRR,UGT1A4
GO:BP	regulation of keratinocyte differentiation	GO:0045616	3990720569884072	1.39895e+16	43	368	4	18117	GRHL1,NCOA3,NUMA1,VDR
GO:BP	sarcoplasmic reticulum calcium ion transport	GO:0070296	3990720569884072	1.39895e+16	43	368	4	18117	AKAP6,ASPH,GSTO1,PDE4D
GO:BP	regulation of nucleotide biosynthetic process	GO:0030808	3990720569884072	1.39895e+16	43	368	4	18117	NOS3,PARP1,PPARA,PPARGC1A
GO:BP	negative regulation of calcium ion transmembrane transport	GO:1903170	3990720569884072	1.39895e+16	43	368	4	18117	DRD3,GSTO1,TGFB1,TLR9
GO:BP	ureteric bud development	GO:0001657	4008459532128175	1.39702e+16	92	368	6	18117	CTNNB1,EPCAM,FGFR2,GATA3,MYC,TGFB1
GO:BP	regulation of protein modification by small protein conjugation or removal	GO:1903320	4.01543e+16	1.39627e+16	243	368	11	18117	PTEN,FANCM,HIF1A,BRCA1,CDKN2A,CTNNB1,HSPA1A,SIAH2,TANK,TGFBR1,ZMIZ1
GO:BP	regulation of glucose metabolic process	GO:0010906	4072842254045615	1.3901e+16	120	368	7	18117	TP53,IGF1,INSR,IRS2,LEPR,PPARA,PPARGC1A
GO:BP	cellular response to retinoic acid	GO:0071300	4169893407665836	1379875046478091	67	368	5	18117	ATM,FGFR2,PPARG,SLC6A4,TBX1
GO:BP	somitogenesis	GO:0001756	4169893407665836	1379875046478091	67	368	5	18117	PALB2,ATM,TP53,XRCC2,AXIN2
GO:BP	regulation of CD4-positive, alpha-beta T cell activation	GO:2000514	4169893407665836	1379875046478091	67	368	5	18117	FOXP3,GATA3,IFNG,TGFBR2,TNFSF4
GO:BP	negative regulation of neuron apoptotic process	GO:0043524	4.18596e+16	1.37821e+16	150	368	8	18117	JAK2,MSH2,HIF1A,XRCC2,PPARGC1A,SOD2,TERT,TOX3
GO:BP	response to hydrogen peroxide	GO:0042542	4.18596e+16	1.37821e+16	150	368	8	18117	APEX1,CDK1,CYP1B1,GPX1,IL6,MDM2,NQO1,SOD2
GO:BP	bone remodeling	GO:0046849	4186068518170115	1.37819e+16	93	368	6	18117	NF1,CTNNB1,IL6,ITGB3,LEPR,PPARGC1B
GO:BP	mesonephric tubule development	GO:0072164	4186068518170115	1.37819e+16	93	368	6	18117	CTNNB1,EPCAM,FGFR2,GATA3,MYC,TGFB1
GO:BP	mesonephric epithelium development	GO:0072163	4186068518170115	1.37819e+16	93	368	6	18117	CTNNB1,EPCAM,FGFR2,GATA3,MYC,TGFB1
GO:BP	positive regulation of phosphatidylinositol 3-kinase signaling	GO:0014068	4186068518170115	1.37819e+16	93	368	6	18117	JAK2,ERBB4,GH1,IGF1,INSR,IRS2
GO:BP	regulation of extrinsic apoptotic signaling pathway in absence of ligand	GO:2001239	4277203597003709	1368840076619325	44	368	4	18117	HSPA1A,IL1B,STRADB,TERT
GO:BP	DNA catabolic process	GO:0006308	4277203597003709	1368840076619325	44	368	4	18117	ATM,CDKN2A,IL6,MUS81
GO:BP	oocyte development	GO:0048599	4277203597003709	1368840076619325	44	368	4	18117	ATM,BRCA2,CTNNB1,IGF1
GO:BP	negative regulation of neuron death	GO:1901215	4277203597003709	1368840076619325	213	368	10	18117	JAK2,MSH2,HIF1A,XRCC2,CTNNB1,PPARA,PPARGC1A,SOD2,TERT,TOX3
GO:BP	positive regulation of G1/S transition of mitotic cell cycle	GO:1900087	4277203597003709	1368840076619325	44	368	4	18117	APEX1,CYP1A1,MDM2,TERT
GO:BP	positive regulation of signaling receptor activity	GO:2000273	4277203597003709	1368840076619325	44	368	4	18117	JAK2,HIF1A,IFNG,NCOA3
GO:BP	peptidyl-serine phosphorylation	GO:0018105	4279918853962026	1.36856e+16	313	368	13	18117	PTEN,ATM,CHEK2,ATR,AKAP9,CDK1,IFNG,IL6,MAPK3,PDE4D,RPS6KA3,TGFBR1,TGFBR2
GO:BP	morphogenesis of an epithelial fold	GO:0060571	4347579233286041	1.36175e+16	24	368	3	18117	HIF1A,CTNNB1,FGFR2
GO:BP	positive regulation of protein deacetylation	GO:0090312	4347579233286041	1.36175e+16	24	368	3	18117	TP53,IFNG,TGFB1
GO:BP	regulation of excretion	GO:0044062	4347579233286041	1.36175e+16	24	368	3	18117	AGTR1,COMT,DRD3
GO:BP	regulation of chromatin binding	GO:0035561	4347579233286041	1.36175e+16	24	368	3	18117	CTNNB1,EBF2,PPP3CA
GO:BP	positive regulation of signal transduction by p53 class mediator	GO:1901798	4347579233286041	1.36175e+16	24	368	3	18117	ATM,ATR,CDKN2A
GO:BP	positive regulation of glycoprotein biosynthetic process	GO:0010560	4347579233286041	1.36175e+16	24	368	3	18117	CTNNB1,IGF1,TCF7L2
GO:BP	negative regulation of cell cycle arrest	GO:0071157	4347579233286041	1.36175e+16	24	368	3	18117	CHEK2,MDM2,MDM4
GO:BP	positive regulation of interleukin-4 production	GO:0032753	4347579233286041	1.36175e+16	24	368	3	18117	FOXP3,GATA3,TNFSF4
GO:BP	startle response	GO:0001964	4347579233286041	1.36175e+16	24	368	3	18117	PTEN,CTNNA2,DRD3
GO:BP	regulation of organic acid transport	GO:0032890	4.35593e+16	1.36092e+16	68	368	5	18117	GRM7,IL1B,IRS2,PLA2G6,PPARA
GO:BP	cytokine production involved in immune response	GO:0002367	4.35593e+16	1.36092e+16	94	368	6	18117	FOXP3,GATA3,IL1B,IL1R1,IL6,TNFSF4
GO:BP	necrotic cell death	GO:0070265	4.35593e+16	1.36092e+16	68	368	5	18117	TP53,CASP8,CFLAR,FAS,FASLG
GO:BP	ATP metabolic process	GO:0046034	4.35593e+16	1.36092e+16	314	368	13	18117	MSH2,HIF1A,TP53,CDK1,HSPA1A,IFNG,IGF1,INSR,NDUFB3,PARP1,PPARA,PPARGC1A,TEFM
GO:BP	regulation of dendrite morphogenesis	GO:0048814	4.35593e+16	1.36092e+16	68	368	5	18117	STK11,CUX1,CUX2,LZTS1,PPP3CA
GO:BP	regulation of alpha-beta T cell differentiation	GO:0046637	4.35593e+16	1.36092e+16	68	368	5	18117	FOXP3,GATA3,IFNG,TGFBR2,TNFSF4
GO:BP	bone resorption	GO:0045453	4.35593e+16	1.36092e+16	68	368	5	18117	NF1,CTNNB1,IL6,ITGB3,PPARGC1B
GO:BP	transcription by RNA polymerase I	GO:0006360	4.35593e+16	1.36092e+16	68	368	5	18117	ERBB2,ERCC2,GTF2H4,MAPK3,WDR43
GO:BP	positive regulation of supramolecular fiber organization	GO:1902905	4363370611917406	1360177897745485	214	368	10	18117	AKAP9,ARHGEF5,BAIAP2L1,CDKN1B,CTNNA2,GPX1,HSPA1A,ICAM1,NUMA1,TGFBR1
GO:BP	negative regulation of ion transport	GO:0043271	4.36847e+16	1.35967e+16	349	368	14	18117	PTEN,BARD1,C11ORF65,DRD3,GRM7,GSTO1,ICAM1,IL1B,IRS2,ITGB3,MMP9,PPP3CA,TGFB1,TLR9
GO:BP	forebrain development	GO:0030900	4.43172e+16	1.35343e+16	385	368	15	18117	CDH1,MCPH1,NF1,PTEN,HIF1A,STT3A-AS1,CTNNB1,ERBB4,FGFR2,NCOA1,PPARGC1A,SSTR2,TBX3,XRCC1,ZMIZ1
GO:BP	protein import into nucleus	GO:0006606	4.43172e+16	1.35343e+16	152	368	8	18117	CDH1,JAK2,TP53,CDK1,CDKN1A,IFNG,PPP3CA,TGFB1
GO:BP	peptide secretion	GO:0002790	4.44551e+16	1352078604136313	421	368	16	18117	JAK2,HIF1A,DRD3,GIPR,IFNG,IGF1,IL1B,IL1RN,IL6,IRS2,ITPR1,ITPR2,PLA2G6,PPP3CA,STXBP4,TCF7L2
GO:BP	response to interleukin-1	GO:0070555	4484430337964589	1348292718013797	215	368	10	18117	HIF1A,ICAM1,IL1B,IL1R1,IL1RN,IL6,MAPK3,MTHFR,TAB2,TANK
GO:BP	regulation of myeloid leukocyte differentiation	GO:0002761	4518600870807721	1.345e+16	123	368	7	18117	CASP8,CTNNB1,FOXP1,IFNG,MYC,PPARGC1B,TGFB1
GO:BP	regulation of mitotic sister chromatid segregation	GO:0033047	4547714265033822	1.34221e+16	45	368	4	18117	ATM,APC,NUMA1,XRCC3
GO:BP	ventricular cardiac muscle tissue morphogenesis	GO:0055010	4547714265033822	1.34221e+16	45	368	4	18117	FGFR2,TGFB1,TGFBR1,ZFPM2
GO:BP	genitalia development	GO:0048806	4547714265033822	1.34221e+16	45	368	4	18117	CTNNB1,ESR1,SRD5A2,TBX3
GO:BP	negative regulation of blood pressure	GO:0045776	4547714265033822	1.34221e+16	45	368	4	18117	DRD3,NOS3,PPARA,SOD2
GO:BP	positive regulation of developmental growth	GO:0048639	4576867532991501	1.33943e+16	184	368	9	18117	AKAP6,CDK1,ERBB4,FGFR2,GH1,IGF1,INSR,TGFBR2,ZFPM2
GO:BP	endothelial cell development	GO:0001885	4576867532991501	1.33943e+16	69	368	5	18117	CTNNB1,GPX1,ICAM1,IL1B,PDE4D
GO:BP	cAMP-mediated signaling	GO:0019933	4576867532991501	1.33943e+16	69	368	5	18117	AHR,AKAP6,GIPR,PDE4D,PDE7B
GO:BP	muscle tissue morphogenesis	GO:0060415	4576867532991501	1.33943e+16	69	368	5	18117	FGFR2,TBX1,TGFB1,TGFBR1,ZFPM2
GO:BP	muscle cell development	GO:0055001	4576867532991501	1.33943e+16	184	368	9	18117	AKAP6,CDK1,CFLAR,GPX1,IGF1,PPARA,PPP3CA,TBX3,TNNT3
GO:BP	interleukin-23 production	GO:0032627	4647600650293525	1.33277e+16	9	368	2	18117	IFNG,TGFB1
GO:BP	positive regulation of isotype switching to IgG isotypes	GO:0048304	4647600650293525	1.33277e+16	9	368	2	18117	MSH2,MLH1
GO:BP	regulation of alkaline phosphatase activity	GO:0010692	4647600650293525	1.33277e+16	9	368	2	18117	ITGA2,PPARGC1B
GO:BP	replication fork protection	GO:0048478	4647600650293525	1.33277e+16	9	368	2	18117	BLM,BRCA2
GO:BP	bone trabecula formation	GO:0060346	4647600650293525	1.33277e+16	9	368	2	18117	MMP2,PPARGC1B
GO:BP	cellular response to insulin-like growth factor stimulus	GO:1990314	4647600650293525	1.33277e+16	9	368	2	18117	PTEN,TGFB1
GO:BP	regulation of interleukin-23 production	GO:0032667	4647600650293525	1.33277e+16	9	368	2	18117	IFNG,TGFB1
GO:BP	positive regulation of mitochondrial depolarization	GO:0051901	4647600650293525	1.33277e+16	9	368	2	18117	ALOX12,PARP1
GO:BP	negative regulation of mesenchymal cell apoptotic process	GO:2001054	4647600650293525	1.33277e+16	9	368	2	18117	HIF1A,TBX1
GO:BP	catechol-containing compound catabolic process	GO:0019614	4647600650293525	1.33277e+16	9	368	2	18117	COMT,LRTOMT
GO:BP	mitotic spindle elongation	GO:0000022	4647600650293525	1.33277e+16	9	368	2	18117	NUMA1,PRC1
GO:BP	regulation of protein ADP-ribosylation	GO:0010835	4647600650293525	1.33277e+16	9	368	2	18117	IFNG,XRCC1
GO:BP	regulation of cell proliferation in bone marrow	GO:0071863	4647600650293525	1.33277e+16	9	368	2	18117	FGFR2,SHC1
GO:BP	transition between fast and slow fiber	GO:0014883	4647600650293525	1.33277e+16	9	368	2	18117	MIR499A,PPP3CA
GO:BP	protein K6-linked ubiquitination	GO:0085020	4647600650293525	1.33277e+16	9	368	2	18117	BARD1,BRCA1
GO:BP	male mating behavior	GO:0060179	4647600650293525	1.33277e+16	9	368	2	18117	PTEN,NCOA1
GO:BP	spindle elongation	GO:0051231	4647600650293525	1.33277e+16	9	368	2	18117	NUMA1,PRC1
GO:BP	regulation of store-operated calcium channel activity	GO:1901339	4647600650293525	1.33277e+16	9	368	2	18117	ASPH,PLA2G6
GO:BP	telomeric D-loop disassembly	GO:0061820	4647600650293525	1.33277e+16	9	368	2	18117	BLM,WRN
GO:BP	urinary tract smooth muscle contraction	GO:0014848	4647600650293525	1.33277e+16	9	368	2	18117	PLA2G6,TBX3
GO:BP	regulation of type B pancreatic cell apoptotic process	GO:2000674	4647600650293525	1.33277e+16	9	368	2	18117	IL6,TCF7L2
GO:BP	catecholamine catabolic process	GO:0042424	4647600650293525	1.33277e+16	9	368	2	18117	COMT,LRTOMT
GO:BP	regulation of cardiac epithelial to mesenchymal transition	GO:0062042	4647600650293525	1.33277e+16	9	368	2	18117	TGFBR1,TGFBR2
GO:BP	striated muscle atrophy	GO:0014891	4647600650293525	1.33277e+16	9	368	2	18117	CFLAR,PPARGC1A
GO:BP	cellular response to interleukin-1	GO:0071347	4660391128220731	1.33158e+16	185	368	9	18117	HIF1A,ICAM1,IL1B,IL1R1,IL1RN,IL6,MAPK3,TAB2,TANK
GO:BP	gastrulation	GO:0007369	4660391128220731	1.33158e+16	185	368	9	18117	TP53,CTNNB1,FGFR2,IL1RN,ITGA2,ITGB3,MMP2,MMP9,TGFBR2
GO:BP	negative regulation of cation transmembrane transport	GO:1904063	4660451001341244	1.33157e+16	96	368	6	18117	PTEN,DRD3,GSTO1,MMP9,TGFB1,TLR9
GO:BP	positive regulation of cell-cell adhesion	GO:0022409	4705090041150573	1.32743e+16	284	368	12	18117	CTLA4,FOXP3,GATA3,ICAM1,IFNG,IGF1,IL1B,IL6,TGFB1,TGFBR2,TNFSF4,ZMIZ1
GO:BP	negative regulation of glial cell differentiation	GO:0045686	4710845934290466	1.3269e+16	25	368	3	18117	NF1,CTNNB1,DRD3
GO:BP	regulation of cell growth involved in cardiac muscle cell development	GO:0061050	4710845934290466	1.3269e+16	25	368	3	18117	AKAP6,IGF1,PPARA
GO:BP	glucocorticoid metabolic process	GO:0008211	4710845934290466	1.3269e+16	25	368	3	18117	CYP17A1,DKK3,HSD11B1
GO:BP	prostate gland epithelium morphogenesis	GO:0060740	4710845934290466	1.3269e+16	25	368	3	18117	HOXB13,ESR1,FGFR2
GO:BP	myoblast proliferation	GO:0051450	4710845934290466	1.3269e+16	25	368	3	18117	GPX1,IGF1,MIR499A
GO:BP	regulation of chromosome separation	GO:1905818	4750923233812947	1.32322e+16	70	368	5	18117	ATM,APC,CDC27,NUMA1,XRCC3
GO:BP	regulation of sister chromatid segregation	GO:0033045	4750923233812947	1.32322e+16	70	368	5	18117	ATM,APC,CDC27,NUMA1,XRCC3
GO:BP	negative regulation of T cell proliferation	GO:0042130	4750923233812947	1.32322e+16	70	368	5	18117	ERBB2,CDKN2A,CTLA4,FOXP3,TGFB1
GO:BP	ear development	GO:0043583	4769847148066371	1.3215e+16	218	368	10	18117	BCL2L11,CDKN1B,FGFR2,FRZB,GATA3,LRTOMT,MAPK3,SLC4A7,TBX1,TGFB1
GO:BP	negative regulation of histone modification	GO:0031057	4770008110756295	1321480882499989	46	368	4	18117	BRCA1,DNMT1,DNMT3B,FOXP3
GO:BP	ketone biosynthetic process	GO:0042181	4770008110756295	1321480882499989	46	368	4	18117	DKK3,HSD17B1,PPARGC1A,SRD5A2
GO:BP	hair cell differentiation	GO:0035315	4770008110756295	1321480882499989	46	368	4	18117	CTNNB1,ERCC2,LRTOMT,SLC4A7
GO:BP	regulation of bone resorption	GO:0045124	4770008110756295	1321480882499989	46	368	4	18117	NF1,IL6,ITGB3,PPARGC1B
GO:BP	embryonic cranial skeleton morphogenesis	GO:0048701	4770008110756295	1321480882499989	46	368	4	18117	FGFR2,TBX1,TGFBR1,TGFBR2
GO:BP	blood vessel endothelial cell migration	GO:0043534	4770008110756295	1321480882499989	186	368	9	18117	NF1,HIF1A,ALOX12,GPX1,MIR196A2,MIR499A,NOS3,PPARG,PIK3R3
GO:BP	mesonephros development	GO:0001823	4.84198e+16	131497710691575	97	368	6	18117	CTNNB1,EPCAM,FGFR2,GATA3,MYC,TGFB1
GO:BP	protein-DNA complex assembly	GO:0065004	4.88226e+16	1.31138e+16	252	368	11	18117	RAD51C,TP53,ERCC2,ERCC5,ESR1,GTF2H4,PARP1,RAD51,TSPYL6,XPA,XPC
GO:BP	negative regulation of DNA-binding transcription factor activity	GO:0043433	4917066316182268	1.30829e+16	187	368	9	18117	MEN1,CDKN2A,CYP1B1,ESR1,FOXP3,PEX14,TCF7L2,TLR9,TNFSF4
GO:BP	negative regulation of synaptic transmission	GO:0050805	4999301523205223	1.30109e+16	71	368	5	18117	PTEN,DRD3,IL1B,PLA2G6,SLC6A4

## Sheet: GO MF
Supplementary Table S1: Gene ontology analysis (Molecular function)
source	term_name	term_id	adjusted_p_value	negative_log10_of_adjusted_p_value	term_size	query_size	intersection_size	effective_domain_size	intersections
GO:MF	catalytic activity, acting on DNA	GO:0140097	0.166524	1.67785e+16	204	376	33	18676	BRIP1,MRE11,MUTYH,POLG,RAD50,RAD51C,RBBP8,RECQL,BLM,FANCM,APEX1,DCLRE1B,DNMT1,DNMT3B,ERCC1,ERCC2,ERCC4,ERCC5,EXO1,FTO,MCM8,MGMT,OGG1,RAD51,SUB1,TERT,WRN,XRCC1,XRCC3,XRCC5,XRCC6,HELQ,MUS81
GO:MF	damaged DNA binding	GO:0003684	105.807	1.39755e+16	66	376	19	18676	MSH2,MSH6,MUTYH,NBN,RBBP8,BLM,BRCA1,APEX1,DCLRE1B,ERCC1,ERCC2,ERCC4,OGG1,WRN,XPA,XPC,XRCC1,XRCC5,XRCC6
GO:MF	four-way junction DNA binding	GO:0000400	608.401	1.22158e+16	17	376	11	18676	MEN1,MSH2,MSH6,RAD51C,RAD51D,BLM,FANCM,XRCC2,RAD51B,WRN,XRCC3
GO:MF	DNA secondary structure binding	GO:0000217	13047.1	118844865169975	37	376	14	18676	MEN1,MSH2,MSH6,RAD51C,RAD51D,RBBP8,BLM,FANCM,XRCC2,ERCC5,RAD51B,WRN,XPC,XRCC3
GO:MF	single-stranded DNA binding	GO:0003697	4.25836e+06	9370757751676802	119	376	19	18676	MSH2,PMS2,RAD50,RAD51D,RBBP8,BLM,BRCA2,BIVM-ERCC5,ERCC1,ERCC4,ERCC5,MCM8,MLH1,RAD51,RAD51B,SMC2,SSBP2,SUB1,XPC
GO:MF	mismatch repair complex binding	GO:0032404	501460	9299764126351768	11	376	8	18676	MSH2,MSH6,MUTYH,PMS2,ATR,MCM8,MLH1,WRN
GO:MF	endodeoxyribonuclease activity	GO:0004520	1.81811e+07	8740380360224773	41	376	12	18676	MRE11,RAD50,RAD51C,RBBP8,APEX1,ERCC1,ERCC4,ERCC5,EXO1,XRCC1,XRCC3,MUS81
GO:MF	oxidized DNA binding	GO:0032356	1.10785e+08	7955517514669686	10	376	7	18676	MSH2,MSH6,MUTYH,BLM,OGG1,WRN,XRCC1
GO:MF	deoxyribonuclease activity	GO:0004536	1.14722e+08	7940351498934543	60	376	13	18676	MRE11,RAD50,RAD51C,RBBP8,APEX1,DCLRE1B,ERCC1,ERCC4,ERCC5,EXO1,XRCC1,XRCC3,MUS81
GO:MF	DNA helicase activity	GO:0003678	2.00226e+08	7698480326276642	76	376	14	18676	BRIP1,MRE11,RAD50,RECQL,BLM,FANCM,ERCC2,MCM8,RAD51,SUB1,WRN,XRCC5,XRCC6,HELQ
GO:MF	ligand-activated transcription factor activity	GO:0098531	3.43083e+08	7464600670534124	54	376	12	18676	AHR,AHRR,ESR1,ESR2,ESRRG,HNF4G,NR2F6,PDCD6-AHRR,PGR,PPARA,PPARG,VDR
GO:MF	nuclear receptor activity	GO:0004879	3.43083e+08	7464600670534124	54	376	12	18676	AHR,AHRR,ESR1,ESR2,ESRRG,HNF4G,NR2F6,PDCD6-AHRR,PGR,PPARA,PPARG,VDR
GO:MF	protein N-terminus binding	GO:0047485	4.16211e+07	7380686688143704	111	376	16	18676	MEN1,NBN,ATM,STT3A-AS1,TP53,ERCC2,ERCC4,ERCC5,HSPA1A,MDM2,NCOA1,NCOA3,PARP1,PEX14,TERT,TGFB1
GO:MF	endonuclease activity	GO:0004519	2.24769e+09	6648263393847119	125	376	16	18676	MRE11,PMS2,RAD50,RAD51C,RBBP8,APEX1,BIVM-ERCC5,ERCC1,ERCC4,ERCC5,EXO1,OGG1,XRCC1,XRCC3,MUS81,ANKLE1
GO:MF	oxidized purine DNA binding	GO:0032357	2.44801e+09	6611186903429809	9	376	6	18676	MSH2,MSH6,MUTYH,BLM,OGG1,WRN
GO:MF	mismatched DNA binding	GO:0030983	3.14144e+09	6502871150251653	15	376	7	18676	MSH2,MSH6,MUTYH,PMS2,MLH1,MLH3,XPC
GO:MF	nuclease activity	GO:0004518	3.31059e+09	6480094109737674	207	376	20	18676	MRE11,PMS2,POLG,RAD50,RAD51C,RBBP8,FANCM,APEX1,BIVM-ERCC5,DCLRE1B,ERCC1,ERCC4,ERCC5,EXO1,OGG1,WRN,XRCC1,XRCC3,MUS81,ANKLE1
GO:MF	DNA-dependent ATPase activity	GO:0008094	3.44709e+09	6462547836935454	54	376	11	18676	MSH2,MSH6,RAD51C,RAD51D,BLM,XRCC2,RAD51,RAD51B,XRCC3,XRCC5,XRCC6
GO:MF	single-stranded DNA endodeoxyribonuclease activity	GO:0000014	4.97889e+08	6302867203955416	10	376	6	18676	MRE11,RAD50,RBBP8,ERCC1,ERCC4,XRCC1
GO:MF	protein C-terminus binding	GO:0008022	1.02837e+16	5987848759440759	202	376	19	18676	JAK2,MRE11,MSH2,ERBB2,BRCA2,ATXN1,CTNNB1,ERCC1,ERCC2,ERCC4,NUMA1,PPARG,RAD51,RBFOX1,SIPA1,TERT,TOPBP1,XRCC5,XRCC6
GO:MF	steroid hydroxylase activity	GO:0008395	1.62594e+16	5788895793062931	38	376	9	18676	CYP2C19,CYP17A1,CYP19A1,CYP1A1,CYP1A2,CYP1B1,CYP2D6,CYP3A4,CYP3A5
GO:MF	MutSalpha complex binding	GO:0032407	2114470997509407	5674798267342812	7	376	5	18676	MUTYH,PMS2,ATR,MCM8,MLH1
GO:MF	estrogen 16-alpha-hydroxylase activity	GO:0101020	4934424916047521	5306763455018773	8	376	5	18676	CYP1A1,CYP1A2,CYP1B1,CYP3A4,CYP3A5
GO:MF	oxidoreductase activity, acting on paired donors, with incorporation or reduction of molecular oxygen	GO:0016705	7824601960054241	510653774591555	167	376	16	18676	CYP2C19,ASPH,CYP17A1,CYP19A1,CYP1A1,CYP1A2,CYP1B1,CYP2D6,CYP3A4,CYP3A5,FTO,MTRR,NOS3,POR,PTGS1,TET2
GO:MF	glucuronosyltransferase activity	GO:0015020	7882061629728437	5.10336e+16	34	376	8	18676	UGT1A10,UGT1A3,UGT1A4,UGT1A5,UGT1A6,UGT1A7,UGT1A8,UGT1A9
GO:MF	aromatase activity	GO:0070330	1.16529e+16	4933565129701387	25	376	7	18676	CYP2C19,CYP19A1,CYP1A1,CYP1A2,CYP1B1,CYP3A4,CYP3A5
GO:MF	oxidoreductase activity, acting on paired donors, with incorporation or reduction of molecular oxygen, reduced flavin or flavoprotein as one donor, and incorporation of one atom of oxygen	GO:0016712	1183711826152818	4926754013444642	36	376	8	18676	CYP2C19,CYP19A1,CYP1A1,CYP1A2,CYP1B1,CYP2D6,CYP3A4,CYP3A5
GO:MF	ATPase activity	GO:0016887	1.83609e+16	4736106018541133	488	376	28	18676	BRIP1,MRE11,MSH2,MSH6,PMS2,RAD50,RAD51C,RAD51D,RECQL,BLM,FANCM,XRCC2,ABCB1,ABCG2,ERCC2,HSPA1A,MCM8,MLH1,MLH3,RAD51,RAD51B,SUB1,WRN,XRCC3,XRCC5,XRCC6,HELQ,DNAH11
GO:MF	Y-form DNA binding	GO:0000403	1947134419066955	4.7106e+16	5	376	4	18676	MEN1,RBBP8,BLM,WRN
GO:MF	oxygen binding	GO:0019825	2.14032e+16	4669521511319115	39	376	8	18676	CYP2C19,CYP17A1,CYP19A1,CYP1A1,CYP1B1,CYP3A4,CYP3A5,SOD2
GO:MF	monooxygenase activity	GO:0004497	3.37146e+16	4472182506507579	106	376	12	18676	CYP2C19,CYP17A1,CYP19A1,CYP1A1,CYP1A2,CYP1B1,CYP2D6,CYP3A4,CYP3A5,MTRR,NOS3,POR
GO:MF	four-way junction helicase activity	GO:0009378	4.73988e+16	4324233047236566	6	376	4	18676	RECQL,BLM,FANCM,WRN
GO:MF	MutLalpha complex binding	GO:0032405	4.73988e+16	4324233047236566	6	376	4	18676	MSH2,MSH6,ATR,WRN
GO:MF	DNA insertion or deletion binding	GO:0032135	4.73988e+16	4324233047236566	6	376	4	18676	MSH2,MSH6,PMS2,XPC
GO:MF	cytokine receptor binding	GO:0005126	6634690930611297	4178179303433517	275	376	19	18676	JAK2,CASP8,CFLAR,FASLG,GATA3,GH1,IFNG,IL1B,IL1RN,IL6,ITGB3,LTA,PIDD1,SHC1,TGFB1,TGFBR1,TGFBR2,TLR9,TNFSF4
GO:MF	disordered domain specific binding	GO:0097718	8180670994518914	4087211073191067	34	376	7	18676	TP53,CDKN2A,CTNNB1,HSPA1A,MDM2,NCOA3,NUMA1
GO:MF	DNA-binding transcription factor binding	GO:0140297	9166662290300688	4037788768231078	391	376	23	18676	EIF4E,RBBP8,HIF1A,TP53,APEX1,CDKN2A,CTNNB1,ESR1,FOXP1,FOXP3,MYC,NCOA1,NCOA3,PARP1,PPARA,PPARG,PPARGC1A,PPARGC1B,SUB1,TBX3,TCF7L2,VDR,ZFPM2
GO:MF	helicase activity	GO:0004386	9767617099278104	4010211373523656	162	376	14	18676	BRIP1,MRE11,RAD50,RECQL,BLM,FANCM,ERCC2,MCM8,RAD51,SUB1,WRN,XRCC5,XRCC6,HELQ
GO:MF	steroid binding	GO:0005496	9912995138870816	4003795106790716	100	376	11	18676	CYP3A4,ESR1,ESR2,ESRRG,HSD11B1,HSD17B1,PGR,SHBG,SULT1E1,UGT1A8,VDR
GO:MF	telomeric DNA binding	GO:0042162	1.14954e+16	393947602804899	36	376	7	18676	RAD50,BLM,APEX1,TERT,WRN,XRCC5,XRCC6
GO:MF	bubble DNA binding	GO:0000405	1.79559e+16	3.74579e+16	8	376	4	18676	BLM,ERCC5,WRN,XPC
GO:MF	tetrapyrrole binding	GO:0046906	2448729839656229	3611059126520268	154	376	13	18676	CYP2C19,JAK2,CYP17A1,CYP19A1,CYP1A1,CYP1A2,CYP1B1,CYP2D6,CYP3A4,CYP3A5,MTR,NOS3,PTGS1
GO:MF	3'-5' DNA helicase activity	GO:0043138	2.68226e+16	3571499749410683	17	376	5	18676	RECQL,BLM,FANCM,WRN,HELQ
GO:MF	RNA polymerase II-specific DNA-binding transcription factor binding	GO:0061629	2716855740057225	3565933421192124	281	376	18	18676	RBBP8,HIF1A,APEX1,CDKN2A,CTNNB1,ESR1,FOXP1,FOXP3,NCOA1,NCOA3,PARP1,PPARA,PPARG,PPARGC1A,PPARGC1B,TBX3,TCF7L2,VDR
GO:MF	double-stranded telomeric DNA binding	GO:0003691	2962820220520018	3528294700057199	9	376	4	18676	RAD50,APEX1,XRCC5,XRCC6
GO:MF	hormone receptor binding	GO:0051427	3.10158e+16	3.50842e+16	182	376	14	18676	JAK2,HIF1A,CTNNB1,ESR1,FOXP1,GH1,NCOA1,NCOA3,PARP1,PPARG,PPARGC1A,PPARGC1B,TCF7L2,VDR
GO:MF	estrogen receptor binding	GO:0030331	3869306509578044	3412366866002238	44	376	7	18676	CTNNB1,ESR1,NCOA1,PARP1,PPARG,PPARGC1A,PPARGC1B
GO:MF	RNA polymerase II general transcription initiation factor binding	GO:0001091	4.43242e+16	3.35336e+16	19	376	5	18676	TP53,AHR,ERCC1,ERCC4,ESR1
GO:MF	TFIID-class transcription factor complex binding	GO:0001094	4.54807e+16	3342173019721519	10	376	4	18676	TP53,AHR,ERCC1,ERCC4
GO:MF	single base insertion or deletion binding	GO:0032138	4643912215467706	3.33312e+16	4	376	3	18676	MSH2,MSH6,PMS2
GO:MF	heme binding	GO:0020037	5104557531759794	3.29204e+16	144	376	12	18676	CYP2C19,JAK2,CYP17A1,CYP19A1,CYP1A1,CYP1A2,CYP1B1,CYP2D6,CYP3A4,CYP3A5,NOS3,PTGS1
GO:MF	oxidoreductase activity, acting on paired donors, with incorporation or reduction of molecular oxygen, NAD(P)H as one donor, and incorporation of one atom of oxygen	GO:0016709	635291402848558	3.19703e+16	48	376	7	18676	CYP2C19,CYP1A1,CYP2D6,CYP3A4,MTRR,NOS3,POR
GO:MF	nuclear hormone receptor binding	GO:0035257	6368262577658781	3.19598e+16	148	376	12	18676	HIF1A,CTNNB1,ESR1,FOXP1,NCOA1,NCOA3,PARP1,PPARG,PPARGC1A,PPARGC1B,TCF7L2,VDR
GO:MF	nuclear receptor binding	GO:0016922	6935608265427838	3.15892e+16	105	376	10	18676	CTNNB1,ESR1,FOXP1,NCOA1,NCOA3,PARP1,PPARG,PPARGC1A,PPARGC1B,VDR
GO:MF	basal RNA polymerase II transcription machinery binding	GO:0001099	927408258743301	3.03273e+16	69	376	8	18676	TP53,AHR,ERCC1,ERCC4,ERCC5,ESR1,NCOA3,WDR43
GO:MF	basal transcription machinery binding	GO:0001098	927408258743301	3.03273e+16	69	376	8	18676	TP53,AHR,ERCC1,ERCC4,ERCC5,ESR1,NCOA3,WDR43
GO:MF	p53 binding	GO:0002039	927408258743301	3.03273e+16	69	376	8	18676	STK11,BLM,HIF1A,TP53,CDKN2A,EHMT1,EHMT2,MDM2
GO:MF	iron ion binding	GO:0005506	9322087749358384	3030486813344779	155	376	12	18676	CYP2C19,ALOX12,CYP17A1,CYP19A1,CYP1A1,CYP1A2,CYP1B1,CYP2D6,CYP3A4,CYP3A5,FTO,TET2
GO:MF	estrogen 2-hydroxylase activity	GO:0101021	9927971042862096	3003139498224027	5	376	3	18676	CYP1A1,CYP1A2,CYP3A4
GO:MF	oxidoreductase activity, acting on NAD(P)H, heme protein as acceptor	GO:0016653	1.2379e+16	290731339856663	13	376	4	18676	MTRR,NOS3,NQO1,POR
GO:MF	transcription coactivator binding	GO:0001223	1.75438e+16	2.75588e+16	26	376	5	18676	AHR,ESR1,PGR,PPARA,TERT
GO:MF	NADPH-hemoprotein reductase activity	GO:0003958	1762250929019712	2.75393e+16	6	376	3	18676	MTRR,NOS3,POR
GO:MF	growth factor receptor binding	GO:0070851	1762250929019712	2.75393e+16	143	376	11	18676	JAK2,PTEN,ERBB4,GATA3,IL1B,IL1R1,IL1RN,IL6,ITGB3,SHC1,TLR9
GO:MF	DNA-methyltransferase activity	GO:0009008	1762250929019712	2.75393e+16	6	376	3	18676	DNMT1,DNMT3B,MGMT
GO:MF	organic acid binding	GO:0043177	1.78173e+16	2749159102314093	120	376	10	18676	GRM7,NOS3,PPARG,SHMT1,SLC19A1,UGT1A3,UGT1A7,UGT1A8,UGT1A9,VDR
GO:MF	steroid hormone receptor activity	GO:0003707	2.01499e+16	2.69573e+16	27	376	5	18676	ESR1,ESR2,ESRRG,PGR,PPARA
GO:MF	steroid hormone receptor binding	GO:0035258	2.69674e+16	2569160706079444	82	376	8	18676	CTNNB1,ESR1,FOXP1,NCOA1,PARP1,PPARG,PPARGC1A,PPARGC1B
GO:MF	transcription coregulator binding	GO:0001221	286752417952762	2542492911354804	63	376	7	18676	AHR,EHMT1,EHMT2,ESR1,PGR,PPARA,TERT
GO:MF	hydroperoxy icosatetraenoate dehydratase activity	GO:0106256	286752417952762	2542492911354804	7	376	3	18676	CYP1A1,CYP1A2,CYP1B1
GO:MF	ubiquitin protein ligase binding	GO:0031625	3710237414212965	243059829944596	296	376	16	18676	CHEK2,HIF1A,APC,TP53,BRCA1,ABCB1,AXIN2,CASP10,CASP8,CDKN1A,HSPA1A,MDM2,PPARGC1A,TANK,WRAP53,XRCC5
GO:MF	antioxidant activity	GO:0016209	3831743595831101	2416603559781726	87	376	8	18676	GPX1,GSTO1,GSTO2,GSTP1,NQO1,PTGS1,SOD2,TXNRD2
GO:MF	tumor necrosis factor receptor superfamily binding	GO:0032813	4.16325e+16	2380567716057993	49	376	6	18676	CASP8,CFLAR,FASLG,LTA,PIDD1,TNFSF4
GO:MF	NADP binding	GO:0050661	5485366527074009	2.26079e+16	52	376	6	18676	HSD11B1,HSD17B1,MTHFR,MTRR,NOS3,POR
GO:MF	retinoic acid binding	GO:0001972	5494025692540233	2260109313953979	20	376	4	18676	UGT1A3,UGT1A7,UGT1A8,UGT1A9
GO:MF	death receptor binding	GO:0005123	5494025692540233	2260109313953979	20	376	4	18676	CASP8,CFLAR,FASLG,PIDD1
GO:MF	cysteine-type endopeptidase activity involved in execution phase of apoptosis	GO:0097200	5539355969048864	2256540725406439	9	376	3	18676	CASP10,CASP8,CFLAR
GO:MF	MDM2/MDM4 family protein binding	GO:0097371	5539355969048864	2256540725406439	9	376	3	18676	TP53,CDKN2A,PPARA
GO:MF	repressing transcription factor binding	GO:0070491	5837959505944955	2.23374e+16	73	376	7	18676	EIF4E,RBBP8,CTNNB1,MYC,PPARA,PPARG,TCF7L2
GO:MF	ubiquitin-like protein ligase binding	GO:0044389	5.86904e+16	2231432706801108	314	376	16	18676	CHEK2,HIF1A,APC,TP53,BRCA1,ABCB1,AXIN2,CASP10,CASP8,CDKN1A,HSPA1A,MDM2,PPARGC1A,TANK,WRAP53,XRCC5
GO:MF	monocarboxylic acid binding	GO:0033293	6242285817920038	2204656350008449	74	376	7	18676	GSTP1,PPARG,UGT1A3,UGT1A7,UGT1A8,UGT1A9,VDR
GO:MF	G-quadruplex DNA binding	GO:0051880	7394269329097041	2.1311e+16	10	376	3	18676	RAD50,BLM,WRN
GO:MF	lyase activity	GO:0016829	7394269329097041	2.1311e+16	203	376	12	18676	ADCY3,ADCY9,CYP17A1,CYP1A1,CYP1A2,CYP1B1,ECHDC1,GLO1,OGG1,SHMT1,XRCC5,XRCC6
GO:MF	cysteine-type endopeptidase activity involved in apoptotic signaling pathway	GO:0097199	7394269329097041	2.1311e+16	10	376	3	18676	CASP10,CASP8,CFLAR
GO:MF	endodeoxyribonuclease activity, producing 3'-phosphomonoesters	GO:0016889	7394269329097041	2.1311e+16	10	376	3	18676	RAD51C,XRCC3,MUS81
GO:MF	hydrolase activity, hydrolyzing N-glycosyl compounds	GO:0016799	7856638075567971	2.10476e+16	38	376	5	18676	MUTYH,APEX1,IL1R1,OGG1,TLR6
GO:MF	SMAD binding	GO:0046332	8185253401369812	2086967871033578	78	376	7	18676	MEN1,AXIN2,CTNNB1,PARP1,TGFBR1,TGFBR2,ZMIZ1
GO:MF	promoter-specific chromatin binding	GO:1990841	8709614441859968	2060001069961208	58	376	6	18676	TP53,DNMT1,EHMT2,ERCC1,ERCC4,PPARGC1A
GO:MF	carbon-oxygen lyase activity	GO:0016835	8882583310382587	2.05146e+16	81	376	7	18676	CYP1A1,CYP1A2,CYP1B1,ECHDC1,OGG1,XRCC5,XRCC6
GO:MF	RNA polymerase II transcription coregulator binding	GO:0001224	8975535527049789	2.04694e+16	24	376	4	18676	EHMT1,EHMT2,ESR1,PGR
GO:MF	glutathione transferase activity	GO:0004364	1.04518e+16	1980810446944521	25	376	4	18676	GSTM1,GSTO1,GSTO2,GSTP1
GO:MF	exonuclease activity	GO:0004527	1.07884e+16	1.96704e+16	84	376	7	18676	MRE11,POLG,RAD50,APEX1,DCLRE1B,EXO1,WRN
GO:MF	cyclin-dependent protein serine/threonine kinase inhibitor activity	GO:0004861	1.09768e+16	1.95953e+16	12	376	3	18676	CDKN1A,CDKN1B,CDKN2A
GO:MF	transcription coactivator activity	GO:0003713	1.18562e+16	1.92605e+16	280	376	14	18676	BRCA1,APEX1,CTNNB1,MRTFA,NCOA1,NCOA3,PMF1,PPARGC1A,PPARGC1B,SUB1,TOX3,XPC,ZFPM2,ZMIZ1
GO:MF	beta-catenin binding	GO:0008013	1.28273e+16	1.89187e+16	87	376	7	18676	CDH1,APC,AXIN2,CTNNA2,CTNNB1,ESR1,TCF7L2
GO:MF	drug binding	GO:0008144	1.32278e+16	1.87851e+16	65	376	6	18676	GSTP1,PPARA,PPP3CA,SLC6A4,UGT1A7,UGT1A8
GO:MF	growth factor binding	GO:0019838	1.32278e+16	1.87851e+16	138	376	9	18676	ERBB2,FGFR2,IL1R1,IL1RN,INSR,ITGB3,SHC1,TGFBR1,TGFBR2
GO:MF	carboxylic acid binding	GO:0031406	13245305847861	1.87794e+16	194	376	11	18676	GRM7,GSTP1,NOS3,PPARG,SHMT1,SLC19A1,UGT1A3,UGT1A7,UGT1A8,UGT1A9,VDR
GO:MF	gamma-catenin binding	GO:0045295	13245305847861	1.87794e+16	13	376	3	18676	CDH1,APC,TCF7L2
GO:MF	histone acetyltransferase binding	GO:0035035	13245305847861	1.87794e+16	27	376	4	18676	HIF1A,TP53,FOXP3,KANSL1
GO:MF	DNA N-glycosylase activity	GO:0019104	13245305847861	1.87794e+16	13	376	3	18676	MUTYH,APEX1,OGG1
GO:MF	general transcription initiation factor binding	GO:0140296	1.34227e+16	1.87216e+16	45	376	5	18676	TP53,AHR,ERCC1,ERCC4,ESR1
GO:MF	caffeine oxidase activity	GO:0034875	1.45997e+16	1.83565e+16	4	376	2	18676	CYP1A2,CYP3A4
GO:MF	flavonol 3-sulfotransferase activity	GO:0047894	1.45997e+16	1.83565e+16	4	376	2	18676	SULT1A1,SULT1E1
GO:MF	oxidoreductase activity, acting on CH or CH2 groups, quinone or similar compound as acceptor	GO:0033695	1.45997e+16	1.83565e+16	4	376	2	18676	CYP1A2,CYP3A4
GO:MF	double-stranded DNA exodeoxyribonuclease activity	GO:0008309	1.45997e+16	1.83565e+16	4	376	2	18676	APEX1,EXO1
GO:MF	death effector domain binding	GO:0035877	1.45997e+16	1.83565e+16	4	376	2	18676	CASP10,CASP8
GO:MF	telomeric D-loop binding	GO:0061821	1.45997e+16	1.83565e+16	4	376	2	18676	BLM,WRN
GO:MF	testosterone 6-beta-hydroxylase activity	GO:0050649	1.45997e+16	1.83565e+16	4	376	2	18676	CYP3A4,CYP3A5
GO:MF	oxidized base lesion DNA N-glycosylase activity	GO:0000702	1.45997e+16	1.83565e+16	4	376	2	18676	MUTYH,OGG1
GO:MF	oxidoreductase activity, acting on a sulfur group of donors, quinone or similar compound as acceptor	GO:0016672	1.45997e+16	1.83565e+16	4	376	2	18676	GSTO1,GSTO2
GO:MF	serine binding	GO:0070905	1.45997e+16	1.83565e+16	4	376	2	18676	GRM7,SHMT1
GO:MF	E-box binding	GO:0070888	1.50948e+16	1.82117e+16	47	376	5	18676	HIF1A,AHR,GATA3,MYC,PPARG
GO:MF	I-SMAD binding	GO:0070411	1.52017e+16	1.81811e+16	14	376	3	18676	AXIN2,CTNNB1,TGFBR1
GO:MF	UDP-glycosyltransferase activity	GO:0008194	1.7205e+16	1.76434e+16	146	376	9	18676	POGLUT3,UGT1A10,UGT1A3,UGT1A4,UGT1A5,UGT1A6,UGT1A7,UGT1A8,UGT1A9
GO:MF	receptor antagonist activity	GO:0048019	1.76346e+16	1.75363e+16	30	376	4	18676	DKK3,DKK4,ESR2,IL1RN
GO:MF	C2H2 zinc finger domain binding	GO:0070742	1823801608109223	1.73902e+16	15	376	3	18676	EBF1,EHMT1,EHMT2
GO:MF	cysteine-type endopeptidase activity involved in apoptotic process	GO:0097153	1823801608109223	1.73902e+16	15	376	3	18676	CASP10,CASP8,CFLAR
GO:MF	platelet-derived growth factor receptor binding	GO:0005161	1823801608109223	1.73902e+16	15	376	3	18676	PTEN,IL1R1,ITGB3
GO:MF	cyclin binding	GO:0030332	1.95212e+16	1.70949e+16	31	376	4	18676	CDK1,CDKN1A,CDKN1B,XRCC6
GO:MF	tumor necrosis factor receptor binding	GO:0005164	2.16677e+16	1664186297645578	32	376	4	18676	CASP8,FASLG,LTA,TNFSF4
GO:MF	insulin-like growth factor receptor binding	GO:0005159	2.16677e+16	1664186297645578	16	376	3	18676	IGF1,INSR,SHC1
GO:MF	FMN binding	GO:0010181	2.16677e+16	1664186297645578	16	376	3	18676	MTRR,NOS3,POR
GO:MF	D-loop DNA binding	GO:0062037	216781022858377	1663978738870823	5	376	2	18676	BLM,WRN
GO:MF	NFAT protein binding	GO:0051525	216781022858377	1663978738870823	5	376	2	18676	FOXP3,PPARA
GO:MF	steroid sulfotransferase activity	GO:0050294	216781022858377	1663978738870823	5	376	2	18676	SULT1A1,SULT1E1
GO:MF	glutathione disulfide oxidoreductase activity	GO:0015038	216781022858377	1663978738870823	5	376	2	18676	GSTO1,GSTO2
GO:MF	estrogen receptor activity	GO:0030284	216781022858377	1663978738870823	5	376	2	18676	ESR1,ESR2
GO:MF	superoxide dismutase activity	GO:0004784	216781022858377	1663978738870823	5	376	2	18676	NQO1,SOD2
GO:MF	histone methyltransferase activity (H3-K27 specific)	GO:0046976	216781022858377	1663978738870823	5	376	2	18676	EHMT1,EHMT2
GO:MF	oxidoreductase activity, acting on superoxide radicals as acceptor	GO:0016721	216781022858377	1663978738870823	5	376	2	18676	NQO1,SOD2
GO:MF	tubulin binding	GO:0015631	2.31145e+16	1.63611e+16	376	376	16	18676	RAD51D,STT3A-AS1,APC,ABRAXAS1,BRCA1,BRCA2,BCL2L11,CCDC170,CCDC88C,LZTS1,MTCL1,NUMA1,OGG1,PEX14,PPARGC1A,PRC1
GO:MF	LRR domain binding	GO:0030275	2.45574e+16	1.60982e+16	17	376	3	18676	STK11,MRTFA,PMF1
GO:MF	interleukin-1 receptor binding	GO:0005149	2.45574e+16	1.60982e+16	17	376	3	18676	IL1B,IL1RN,TLR9
GO:MF	transcription corepressor activity	GO:0003714	2.56926e+16	1.59019e+16	187	376	10	18676	RBBP8,APEX1,CDYL2,COPS2,DNMT3B,FOXP3,HSPA1A,PEX14,SIAH2,ZFPM2
GO:MF	nuclear receptor coactivator activity	GO:0030374	2.66391e+16	1.57448e+16	55	376	5	18676	NCOA1,NCOA3,PPARGC1A,PPARGC1B,ZMIZ1
GO:MF	RNA polymerase II repressing transcription factor binding	GO:0001103	2.79225e+16	1.55405e+16	35	376	4	18676	RBBP8,PPARA,PPARG,TCF7L2
GO:MF	RNA polymerase II transcription corepressor binding	GO:0001226	2.81136e+16	1.55108e+16	18	376	3	18676	EHMT1,EHMT2,ESR1
GO:MF	retinoid X receptor binding	GO:0046965	2.81136e+16	1.55108e+16	18	376	3	18676	NCOA1,PPARG,VDR
GO:MF	protein self-association	GO:0043621	2.8115e+16	1.55106e+16	56	376	5	18676	TP53,ATXN1,CCDC88C,FOXP1,PPARG
GO:MF	protease binding	GO:0002020	2.9265e+16	1.53365e+16	133	376	8	18676	POLG,PTEN,TP53,BRCA2,AMFR,CFLAR,IL1R1,ITGB3
GO:MF	centromeric DNA binding	GO:0019237	2.97727e+16	1.52618e+16	6	376	2	18676	MSH2,MLH3
GO:MF	crossover junction endodeoxyribonuclease activity	GO:0008821	2.97727e+16	1.52618e+16	6	376	2	18676	RAD51C,XRCC3
GO:MF	5'-deoxyribose-5-phosphate lyase activity	GO:0051575	2.97727e+16	1.52618e+16	6	376	2	18676	XRCC5,XRCC6
GO:MF	3'-5' exonuclease activity	GO:0008408	2.97727e+16	1.52618e+16	57	376	5	18676	MRE11,POLG,RAD50,APEX1,WRN
GO:MF	oxidoreductase activity, acting on NAD(P)H	GO:0016651	3050499009046669	1515629111751952	107	376	7	18676	MTRR,NDUFB3,NOS3,NQO1,NQO2,POR,TXNRD2
GO:MF	5'-3' exonuclease activity	GO:0008409	3155304260341938	1.50096e+16	19	376	3	18676	MRE11,DCLRE1B,EXO1
GO:MF	endonuclease activity, active with either ribo- or deoxyribonucleic acids and producing 3'-phosphomonoesters	GO:0016894	3155304260341938	1.50096e+16	19	376	3	18676	RAD51C,XRCC3,MUS81
GO:MF	transmembrane receptor protein kinase activity	GO:0019199	3.15589e+16	1.50088e+16	82	376	6	18676	ERBB2,ERBB4,FGFR2,INSR,TGFBR1,TGFBR2
GO:MF	retinoid binding	GO:0005501	3202507301873107	1494509871369511	37	376	4	18676	UGT1A3,UGT1A7,UGT1A8,UGT1A9
GO:MF	flavin adenine dinucleotide binding	GO:0050660	3316269853373355	1.47935e+16	83	376	6	18676	MTHFR,MTRR,NOS3,NQO2,POR,TXNRD2
GO:MF	isoprenoid binding	GO:0019840	3491547703426216	1.45698e+16	38	376	4	18676	UGT1A3,UGT1A7,UGT1A8,UGT1A9
GO:MF	phosphatase binding	GO:0019902	3491547703426216	1.45698e+16	198	376	10	18676	TP53,ERBB2,CDC27,CDKN1B,CTNNB1,ELL,IRS2,MAPK3,PPARA,PPARG
GO:MF	transferase activity, transferring one-carbon groups	GO:0016741	3.77072e+16	1.42358e+16	232	376	11	18676	MEN1,COMT,DNMT1,DNMT3B,EHMT1,EHMT2,LRTOMT,MGMT,MTR,PRDM2,SHMT1
GO:MF	S-methyltransferase activity	GO:0008172	3.90198e+16	1408715309448773	7	376	2	18676	MGMT,MTR
GO:MF	cytochrome-b5 reductase activity, acting on NAD(P)H	GO:0004128	3.90198e+16	1408715309448773	7	376	2	18676	NQO1,POR
GO:MF	annealing helicase activity	GO:0036310	3.90198e+16	1408715309448773	7	376	2	18676	RECQL,BLM
GO:MF	receptor inhibitor activity	GO:0030547	445483301278685	1351168570635955	41	376	4	18676	DKK3,DKK4,ESR2,IL1RN
GO:MF	exodeoxyribonuclease activity, producing 5'-phosphomonoesters	GO:0016895	455346955839084	1341657562495862	22	376	3	18676	APEX1,DCLRE1B,EXO1
GO:MF	exodeoxyribonuclease activity	GO:0004529	455346955839084	1341657562495862	22	376	3	18676	APEX1,DCLRE1B,EXO1
GO:MF	electron transfer activity	GO:0009055	4903252972872127	1.30952e+16	148	376	8	18676	AKR1A1,ALDH2,ASPH,CYP19A1,CYP1A2,NDUFB3,NQO2,POR
GO:MF	Roundabout binding	GO:0048495	4903252972872127	1.30952e+16	8	376	2	18676	LGR6,SLIT3
GO:MF	DNA-binding transcription activator activity, RNA polymerase II-specific	GO:0001228	4903252972872127	1.30952e+16	451	376	17	18676	HIF1A,TP53,AIRE,EBF2,ESR1,ESRRG,GATA3,GRHL1,HNF4G,MDM2,MDM4,MYC,NFIA,PAX9,PGR,PPARA,PRDM2
GO:MF	5'-3' exodeoxyribonuclease activity	GO:0035312	4903252972872127	1.30952e+16	8	376	2	18676	DCLRE1B,EXO1
GO:MF	testosterone dehydrogenase [NAD(P)] activity	GO:0030283	4903252972872127	1.30952e+16	8	376	2	18676	HSD17B1,SRD5A2
GO:MF	importin-alpha family protein binding	GO:0061676	4903252972872127	1.30952e+16	8	376	2	18676	EI24,DESI1
GO:MF	RNA-DNA hybrid ribonuclease activity	GO:0004523	4903252972872127	1.30952e+16	8	376	2	18676	APEX1,EXO1

## Sheet: GO CC
Supplementary Table S1: Gene ontology analysis (Cell compartment)
source	term_name	term_id	adjusted_p_value	negative_log10_of_adjusted_p_value	term_size	query_size	intersection_size	effective_domain_size	intersections
GO:CC	chromosome, telomeric region	GO:0000781	111.99	1.39508e+16	162	372	26	18960	MEN1,MRE11,MSH2,NBN,RAD50,RAD51D,ATM,BLM,CHEK2,ATR,BRCA2,APEX1,CDK1,DCLRE1B,ERCC1,ERCC4,ORC2,PARP1,RAD51,TERT,WRAP53,WRN,XRCC1,XRCC3,XRCC5,XRCC6
GO:CC	DNA repair complex	GO:1990391	1964.31	1.27068e+16	36	372	14	18960	MSH2,MSH6,PMS2,ATM,ERCC1,ERCC4,ERCC5,MLH1,MLH3,XPA,XPC,XRCC1,XRCC5,XRCC6
GO:CC	chromosomal region	GO:0098687	2.26335e+06	9645248537968218	354	372	31	18960	MEN1,MRE11,MSH2,NBN,RAD50,RAD51D,ATM,BLM,CHEK2,ATR,APC,BRCA2,APEX1,CDK1,DCLRE1B,DNMT1,ERCC1,ERCC4,KANSL1,ORC2,PARP1,PMF1,PMF1-BGLAP,RAD51,TERT,WRAP53,WRN,XRCC1,XRCC3,XRCC5,XRCC6
GO:CC	replication fork	GO:0005657	2.09808e+08	7.67818e+16	67	372	13	18960	MRE11,NBN,RAD51C,RAD51D,BLM,TP53,XRCC2,DNMT1,ERCC5,RAD51B,WRN,XPA,XRCC3
GO:CC	DNA recombinase mediator complex	GO:0033061	5.78539e+08	6237667396803479	6	372	5	18960	RAD51C,RAD51D,XRCC2,RAD51B,XRCC3
GO:CC	nucleotide-excision repair complex	GO:0000109	1427730259247186	5845353835967453	12	372	6	18960	ERCC1,ERCC4,ERCC5,XPA,XPC,XRCC1
GO:CC	Rad51B-Rad51C-Rad51D-XRCC2 complex	GO:0033063	409066949019052	5388205608349338	4	372	4	18960	RAD51C,RAD51D,XRCC2,RAD51B
GO:CC	mismatch repair complex	GO:0032300	409066949019052	5388205608349338	8	372	5	18960	MSH2,MSH6,PMS2,MLH1,MLH3
GO:CC	PML body	GO:0016605	1.80604e+16	4743272005303937	102	372	12	18960	MRE11,NBN,PTEN,BLM,CHEK2,ATR,TP53,PPARGC1A,RAD51,TCF7L2,TERT,TOPBP1
GO:CC	condensed nuclear chromosome	GO:0000794	2959316740195863	4528808549149118	89	372	11	18960	RAD50,BLM,BRCA1,BRCA2,HUS1,MLH1,MLH3,PMF1,PMF1-BGLAP,RAD51,TOPBP1
GO:CC	site of DNA damage	GO:0090734	3198667108543755	4495030955428631	90	372	11	18960	MRE11,NBN,RAD50,RBBP8,TP53,HUS1,PARP1,RAD51,WRAP53,XPC,XRCC5
GO:CC	CD95 death-inducing signaling complex	GO:0031265	4403476249173598	435620434174853	6	372	4	18960	CASP10,CASP8,CFLAR,FAS
GO:CC	site of double-strand break	GO:0035861	1.39588e+16	3855151126419096	68	372	9	18960	MRE11,NBN,RAD50,RBBP8,TP53,HUS1,PARP1,RAD51,WRAP53
GO:CC	BRCA1-A complex	GO:0070531	1.81065e+16	3742164811567651	8	372	4	18960	BARD1,ABRAXAS1,BRCA1,BABAM1
GO:CC	death-inducing signaling complex	GO:0031264	3.02533e+16	3519227324061921	9	372	4	18960	CASP10,CASP8,CFLAR,FAS
GO:CC	condensed chromosome	GO:0000793	4.61094e+16	3.33621e+16	217	372	15	18960	FANCD2,RAD50,BLM,BRCA1,BRCA2,HUS1,KANSL1,MLH1,MLH3,ORC2,PMF1,PMF1-BGLAP,RAD51,SMC2,TOPBP1
GO:CC	ERCC4-ERCC1 complex	GO:0070522	4973151424938038	3.30337e+16	4	372	3	18960	ERCC1,ERCC4,XRCC1
GO:CC	caveola	GO:0005901	5866405125382185	3231627948576296	83	372	9	18960	CDH1,JAK2,AKAP6,CTNNB1,FASLG,INSR,MAPK3,NOS3,TGFBR2
GO:CC	ripoptosome	GO:0097342	2152327076358046	2.66709e+16	6	372	3	18960	CASP10,CASP8,CFLAR
GO:CC	nuclear chromosome	GO:0000228	2152327076358046	2.66709e+16	252	372	15	18960	RAD50,BLM,BRCA1,BRCA2,ERCC5,HUS1,MLH1,MLH3,ORC2,PMF1,PMF1-BGLAP,RAD51,SMC2,TOPBP1,XPA
GO:CC	synaptonemal complex	GO:0000795	2.2405e+16	2.64966e+16	42	372	6	18960	BLM,BRCA1,BRCA2,MLH1,MLH3,RAD51
GO:CC	synaptonemal structure	GO:0099086	2.2405e+16	2.64966e+16	42	372	6	18960	BLM,BRCA1,BRCA2,MLH1,MLH3,RAD51
GO:CC	lateral element	GO:0000800	2321640826579024	2.6342e+16	15	372	4	18960	BLM,BRCA1,BRCA2,RAD51
GO:CC	membrane microdomain	GO:0098857	4755554908760495	2322798799493814	335	372	17	18960	CDH1,JAK2,ABCG2,AKAP6,CASP8,CFLAR,CTNNB1,FAS,FASLG,ICAM1,INSR,MAPK3,NOS3,SLC6A4,TGFBR1,TGFBR2,TLR6
GO:CC	membrane raft	GO:0045121	4755554908760495	2322798799493814	335	372	17	18960	CDH1,JAK2,ABCG2,AKAP6,CASP8,CFLAR,CTNNB1,FAS,FASLG,ICAM1,INSR,MAPK3,NOS3,SLC6A4,TGFBR1,TGFBR2,TLR6
GO:CC	Mre11 complex	GO:0030870	4763263735887928	232209537148656	8	372	3	18960	MRE11,NBN,RAD50
GO:CC	plasma membrane raft	GO:0044853	5646623894996997	224821113837736	116	372	9	18960	CDH1,JAK2,AKAP6,CTNNB1,FASLG,INSR,MAPK3,NOS3,TGFBR2
GO:CC	aryl hydrocarbon receptor complex	GO:0034751	9361983945313048	2.02863e+16	10	372	3	18960	AHR,AHRR,PDCD6-AHRR
GO:CC	nuclear telomere cap complex	GO:0000783	1801995021647478	1.74425e+16	13	372	3	18960	TERT,XRCC5,XRCC6
GO:CC	chromosome, telomeric repeat region	GO:0140445	1801995021647478	1.74425e+16	13	372	3	18960	TERT,XRCC5,XRCC6
GO:CC	telomere cap complex	GO:0000782	1801995021647478	1.74425e+16	13	372	3	18960	TERT,XRCC5,XRCC6
GO:CC	beta-catenin destruction complex	GO:0030877	1801995021647478	1.74425e+16	13	372	3	18960	APC,AXIN2,CTNNB1
GO:CC	lateral plasma membrane	GO:0016328	2026221590276015	1.69331e+16	68	372	6	18960	CDH1,APC,CTNNB1,EPCAM,MTCL1,NUMA1
GO:CC	nuclear MIS12/MIND complex	GO:0000818	2026221590276015	1.69331e+16	4	372	2	18960	PMF1,PMF1-BGLAP
GO:CC	catenin-TCF7L2 complex	GO:0071664	2026221590276015	1.69331e+16	4	372	2	18960	CTNNB1,TCF7L2
GO:CC	alphav-beta3 integrin-IGF-1-IGF1R complex	GO:0035867	2026221590276015	1.69331e+16	4	372	2	18960	IGF1,ITGB3
GO:CC	male germ cell nucleus	GO:0001673	2.54587e+16	1.59416e+16	15	372	3	18960	MLH1,MLH3,TOPBP1
GO:CC	Holliday junction resolvase complex	GO:0048476	3.06658e+16	1.51335e+16	5	372	2	18960	RAD51C,MUS81
GO:CC	calcineurin complex	GO:0005955	3.06658e+16	1.51335e+16	5	372	2	18960	ITPR1,PPP3CA
GO:CC	MIS12/MIND type complex	GO:0000444	3.06658e+16	1.51335e+16	5	372	2	18960	PMF1,PMF1-BGLAP
GO:CC	external side of apical plasma membrane	GO:0098591	3.06658e+16	1.51335e+16	5	372	2	18960	ABCB1,ABCG2
GO:CC	protein kinase complex	GO:1902911	3.61876e+16	1.44144e+16	104	372	7	18960	CCNE1,CDK1,CDKN1A,ERCC2,GTF2H4,INSR,TGFBR1
GO:CC	microtubule bundle	GO:0097427	4.31042e+16	1.36548e+16	6	372	2	18960	MTCL1,NUMA1
GO:CC	transcription regulator complex	GO:0005667	4.31042e+16	1.36548e+16	432	372	17	18960	HOXB13,RBBP8,HIF1A,TP53,AHR,APEX1,CTNNB1,ERCC2,GTF2H4,PARP1,PMF1,PPARG,SUB1,TCF7L2,VDR,XRCC6,GATAD2A
GO:CC	endodeoxyribonuclease complex	GO:1905347	4.31042e+16	1.36548e+16	6	372	2	18960	RAD51C,MUS81
GO:CC	nuclear matrix	GO:0016363	4663497791980205	1.33129e+16	110	372	7	18960	MEN1,BLM,TP53,ATXN1,ATXN7,NUMA1,OGG1

## Sheet: KEGG
Supplementary Table S1: Gene ontology analysis (KEGG)
source	term_name	term_id	adjusted_p_value	negative_log10_of_adjusted_p_value	term_size	query_size	intersection_size	effective_domain_size	intersections
KEGG	Homologous recombination	KEGG:03440	0.0029271	1.85336e+16	41	245	21	8001	BRIP1,MRE11,NBN,PALB2,RAD50,RAD51C,RAD51D,RBBP8,ATM,BLM,BARD1,ABRAXAS1,BRCA1,BRCA2,XRCC2,BABAM1,RAD51,RAD51B,TOPBP1,XRCC3,MUS81
KEGG	Steroid hormone biosynthesis	KEGG:00140	31.2157	1.35056e+16	60	245	20	8001	COMT,CYP17A1,CYP19A1,CYP1A1,CYP1A2,CYP1B1,CYP3A4,CYP3A5,HSD11B1,HSD17B1,SRD5A2,SULT1E1,UGT1A10,UGT1A3,UGT1A4,UGT1A5,UGT1A6,UGT1A7,UGT1A8,UGT1A9
KEGG	Chemical carcinogenesis	KEGG:05204	78.8072	1310343406359701	81	245	22	8001	CYP2C19,CYP1A1,CYP1A2,CYP1B1,CYP3A4,CYP3A5,EPHX1,GSTM1,GSTO1,GSTO2,GSTP1,HSD11B1,NAT2,SULT1A1,UGT1A10,UGT1A3,UGT1A4,UGT1A5,UGT1A6,UGT1A7,UGT1A8,UGT1A9
KEGG	Platinum drug resistance	KEGG:01524	78.8072	1310343406359701	72	245	21	8001	MSH2,MSH6,ATM,TP53,ERBB2,BRCA1,CASP8,CDKN1A,CDKN2A,ERCC1,FAS,FASLG,GSTM1,GSTO1,GSTO2,GSTP1,MAPK3,MDM2,MLH1,XPA,PIK3R3
KEGG	Metabolism of xenobiotics by cytochrome P450	KEGG:00980	14967.7	1182484611487158	74	245	20	8001	CYP1A1,CYP1A2,CYP1B1,CYP2D6,CYP3A4,CYP3A5,EPHX1,GSTM1,GSTO1,GSTO2,GSTP1,HSD11B1,UGT1A10,UGT1A3,UGT1A4,UGT1A5,UGT1A6,UGT1A7,UGT1A8,UGT1A9
KEGG	Fanconi anemia pathway	KEGG:03460	1.07306e+06	9969376824609878	54	245	16	8001	BRIP1,FANCC,FANCD2,PALB2,PMS2,RAD51C,BLM,FANCM,ATR,BRCA1,BRCA2,ERCC1,ERCC4,MLH1,RAD51,MUS81
KEGG	Drug metabolism - cytochrome P450	KEGG:00982	519313	928457092138735	69	245	17	8001	CYP2C19,CYP1A2,CYP2D6,CYP3A4,CYP3A5,GSTM1,GSTO1,GSTO2,GSTP1,UGT1A10,UGT1A3,UGT1A4,UGT1A5,UGT1A6,UGT1A7,UGT1A8,UGT1A9
KEGG	p53 signaling pathway	KEGG:04115	1.22604e+07	891149379491192	73	245	17	8001	PPM1D,PTEN,ATM,CHEK2,ATR,EI24,TP53,CASP8,CCNE1,CDK1,CDKN1A,CDKN2A,FAS,IGF1,MDM2,MDM4,PIDD1
KEGG	Cellular senescence	KEGG:04218	1.23302e+07	8909030957116972	156	245	24	8001	MRE11,NBN,PTEN,RAD50,ATM,CHEK2,ATR,TP53,CCNE1,CDK1,CDKN1A,CDKN2A,HUS1,IL6,ITPR1,ITPR2,MAPK3,MDM2,MYC,PPP3CA,TGFB1,TGFBR1,TGFBR2,PIK3R3
KEGG	Endocrine resistance	KEGG:01522	1.46213e+06	8835012993511326	96	245	19	8001	NOTCH3,TP53,ERBB2,ADCY3,ADCY9,CDKN1A,CDKN1B,CDKN2A,CYP2D6,ESR1,ESR2,IGF1,MAPK3,MDM2,MMP2,MMP9,NCOA3,SHC1,PIK3R3
KEGG	Gastric cancer	KEGG:05226	1.25858e+08	7900118144516563	148	245	22	8001	CDH1,APC,TP53,ERBB2,ABCB1,AXIN2,CCNE1,CDKN1A,CDKN1B,CTNNA2,CTNNB1,FGFR2,MAPK3,MLH1,MYC,SHC1,TCF7L2,TERT,TGFB1,TGFBR1,TGFBR2,PIK3R3
KEGG	Prostate cancer	KEGG:05215	1.25858e+08	7900118144516563	97	245	18	8001	PTEN,TP53,ERBB2,CCNE1,CDKN1A,CDKN1B,CREB5,CTNNB1,FGFR2,GSTP1,IGF1,MAPK3,MDM2,MMP3,MMP9,SRD5A2,TCF7L2,PIK3R3
KEGG	Endometrial cancer	KEGG:05213	2.62973e+08	758008864504301	58	245	14	8001	CDH1,PTEN,APC,TP53,ERBB2,AXIN2,CDKN1A,CTNNA2,CTNNB1,MAPK3,MLH1,MYC,TCF7L2,PIK3R3
KEGG	Breast cancer	KEGG:05224	5.73827e+07	7241219334809427	147	245	21	8001	NOTCH3,PTEN,APC,TP53,ERBB2,BRCA1,BRCA2,AXIN2,CDKN1A,CTNNB1,ESR1,ESR2,IGF1,MAPK3,MYC,NCOA1,NCOA3,PGR,SHC1,TCF7L2,PIK3R3
KEGG	Colorectal cancer	KEGG:05210	8.86126e+06	7052504715477079	86	245	16	8001	MSH2,MSH6,APC,TP53,AXIN2,BCL2L11,CDKN1A,CTNNB1,MAPK3,MLH1,MYC,TCF7L2,TGFB1,TGFBR1,TGFBR2,PIK3R3
KEGG	Hepatocellular carcinoma	KEGG:05225	8.86126e+06	7052504715477079	166	245	22	8001	PTEN,APC,TP53,AXIN2,CDKN1A,CDKN2A,CTNNB1,GSTM1,GSTO1,GSTO2,GSTP1,MAPK3,MYC,NQO1,SHC1,TCF7L2,TERT,TGFB1,TGFBR1,TGFBR2,TXNRD2,PIK3R3
KEGG	Ascorbate and aldarate metabolism	KEGG:00053	1.61061e+09	6793008852167061	30	245	10	8001	AKR1A1,ALDH2,UGT1A10,UGT1A3,UGT1A4,UGT1A5,UGT1A6,UGT1A7,UGT1A8,UGT1A9
KEGG	Bladder cancer	KEGG:05219	3.58765e+08	6445190461240979	41	245	11	8001	CDH1,TP53,ERBB2,CDKN1A,CDKN2A,MAPK3,MDM2,MMP1,MMP2,MMP9,MYC
KEGG	Human T-cell leukemia virus 1 infection	KEGG:05166	5.07625e+08	6294456766696569	216	245	24	8001	PTEN,ATM,CHEK2,ATR,TP53,ADCY3,ADCY9,CCNE1,CDC27,CDKN1A,CDKN2A,CREB5,ICAM1,IL1R1,IL6,LTA,MAPK3,MYC,PPP3CA,TERT,TGFB1,TGFBR1,TGFBR2,PIK3R3
KEGG	Longevity regulating pathway	KEGG:04211	8.38781e+08	6076351505116663	89	245	15	8001	EIF4E,STK11,TP53,ADCY3,ADCY9,CREB5,EHMT1,EHMT2,IGF1,INSR,IRS2,PPARG,PPARGC1A,SOD2,PIK3R3
KEGG	FoxO signaling pathway	KEGG:04068	1.01051e+16	5995460383860743	131	245	18	8001	PTEN,STK11,ATM,BCL2L11,CDKN1A,CDKN1B,FASLG,IGF1,IL6,INSR,IRS2,MAPK3,MDM2,SOD2,TGFB1,TGFBR1,TGFBR2,PIK3R3
KEGG	Drug metabolism - other enzymes	KEGG:00983	1.10595e+16	5.95626e+16	79	245	14	8001	CYP3A4,GSTM1,GSTO1,GSTO2,GSTP1,NAT2,UGT1A10,UGT1A3,UGT1A4,UGT1A5,UGT1A6,UGT1A7,UGT1A8,UGT1A9
KEGG	Chagas disease	KEGG:05142	4120699281348482	538502907807825	101	245	15	8001	ACE,CASP8,CFLAR,FAS,FASLG,IFNG,IL1B,IL6,MAPK3,TGFB1,TGFBR1,TGFBR2,TLR6,TLR9,PIK3R3
KEGG	Bile secretion	KEGG:04976	5472869719490988	5261784890022962	90	245	14	8001	ABCB1,ABCG2,ADCY3,ADCY9,CYP3A4,EPHX1,UGT1A10,UGT1A3,UGT1A4,UGT1A5,UGT1A6,UGT1A7,UGT1A8,UGT1A9
KEGG	Pentose and glucuronate interconversions	KEGG:00040	5784638322043249	5237723789633788	34	245	9	8001	AKR1A1,UGT1A10,UGT1A3,UGT1A4,UGT1A5,UGT1A6,UGT1A7,UGT1A8,UGT1A9
KEGG	Retinol metabolism	KEGG:00830	7596647905944285	5119378002073942	68	245	12	8001	CYP1A1,CYP1A2,CYP3A4,CYP3A5,UGT1A10,UGT1A3,UGT1A4,UGT1A5,UGT1A6,UGT1A7,UGT1A8,UGT1A9
KEGG	Estrogen signaling pathway	KEGG:04915	7596647905944285	5119378002073942	137	245	17	8001	ADCY3,ADCY9,CREB5,ESR1,ESR2,HSPA1A,ITPR1,ITPR2,MAPK3,MMP2,MMP9,NCOA1,NCOA3,NOS3,PGR,SHC1,PIK3R3
KEGG	MicroRNAs in cancer	KEGG:05206	7596647905944285	5119378002073942	310	245	27	8001	NOTCH3,PTEN,ATM,APC,TP53,ERBB2,BRCA1,ABCB1,BCL2L11,CCNE1,CDKN1A,CDKN1B,CDKN2A,CYP1B1,DNMT1,DNMT3B,FOXP1,IRS2,ITGB3,MAPK3,MDM2,MDM4,MMP9,MYC,SHC1,ZFPM2,PIK3R3
KEGG	Cushing syndrome	KEGG:04934	7596647905944285	5119378002073942	152	245	18	8001	MEN1,APC,ADCY3,ADCY9,AGTR1,AHR,AXIN2,CCNE1,CDKN1A,CDKN1B,CDKN2A,CREB5,CTNNB1,CYP17A1,ITPR1,ITPR2,MAPK3,TCF7L2
KEGG	Proteoglycans in cancer	KEGG:05205	9510248193853916	5021808148907521	205	245	21	8001	HIF1A,TP53,ERBB2,CDKN1A,CTNNB1,ERBB4,ESR1,FAS,FASLG,IGF1,ITGA2,ITGB3,ITPR1,ITPR2,MAPK3,MDM2,MMP2,MMP9,MYC,TGFB1,PIK3R3
KEGG	Hepatitis B	KEGG:05161	1.73382e+16	4760995226332875	162	245	18	8001	JAK2,TP53,CASP10,CASP8,CCNE1,CDKN1A,CREB5,FAS,FASLG,IL6,MAPK3,MMP9,MYC,TAB2,TGFB1,TGFBR1,TGFBR2,PIK3R3
KEGG	Chronic myeloid leukemia	KEGG:05220	2.34893e+16	4629129981733922	76	245	12	8001	TP53,CDKN1A,CDKN1B,CDKN2A,MAPK3,MDM2,MYC,SHC1,TGFB1,TGFBR1,TGFBR2,PIK3R3
KEGG	Th17 cell differentiation	KEGG:04659	2.41555e+16	4616984808917256	104	245	14	8001	JAK2,HIF1A,AHR,FOXP3,GATA3,IFNG,IL1B,IL1R1,IL6,MAPK3,PPP3CA,TGFB1,TGFBR1,TGFBR2
KEGG	Fluid shear stress and atherosclerosis	KEGG:05418	3231332236635688	4490618386730224	138	245	16	8001	TP53,CTNNB1,GSTM1,GSTO1,GSTO2,GSTP1,ICAM1,IFNG,IL1B,IL1R1,ITGB3,MMP2,MMP9,NOS3,NQO1,PIK3R3
KEGG	Human cytomegalovirus infection	KEGG:05163	3231332236635688	4490618386730224	223	245	21	8001	TP53,ADCY3,ADCY9,CASP8,CDKN1A,CDKN2A,CREB5,CTNNB1,FAS,FASLG,IL1B,IL1R1,IL6,ITGB3,ITPR1,ITPR2,MAPK3,MDM2,MYC,PPP3CA,PIK3R3
KEGG	EGFR tyrosine kinase inhibitor resistance	KEGG:01521	3231332236635688	4490618386730224	79	245	12	8001	EIF4E,JAK2,NF1,PTEN,ERBB2,BCL2L11,FGFR2,IGF1,IL6,MAPK3,SHC1,PIK3R3
KEGG	TNF signaling pathway	KEGG:04668	5.24969e+16	4279866540081613	112	245	14	8001	CASP10,CASP8,CFLAR,CREB5,FAS,ICAM1,IL1B,IL6,LTA,MAPK3,MMP3,MMP9,TAB2,PIK3R3
KEGG	AGE-RAGE signaling pathway in diabetic complications	KEGG:04933	7068643038726678	4150663949336798	100	245	13	8001	JAK2,AGTR1,CDKN1B,ICAM1,IL1B,IL6,MAPK3,MMP2,NOS3,TGFB1,TGFBR1,TGFBR2,PIK3R3
KEGG	Thyroid cancer	KEGG:05216	8446319745379306	4073332481870928	37	245	8	8001	CDH1,TP53,CDKN1A,CTNNB1,MAPK3,MYC,PPARG,TCF7L2
KEGG	Growth hormone synthesis, secretion and action	KEGG:04935	9893536097761920	400464845731381	119	245	14	8001	JAK2,ADCY3,ADCY9,CREB5,GH1,IGF1,IRS2,ITPR1,ITPR2,MAPK3,SHC1,SST,SSTR2,PIK3R3
KEGG	Pancreatic cancer	KEGG:05212	1.14007e+16	3.94307e+16	76	245	11	8001	TP53,ERBB2,BRCA2,CDKN1A,CDKN2A,MAPK3,RAD51,TGFB1,TGFBR1,TGFBR2,PIK3R3
KEGG	Ovarian steroidogenesis	KEGG:04913	1287018242075832	3.89042e+16	51	245	9	8001	ADCY3,ADCY9,CYP17A1,CYP19A1,CYP1A1,CYP1B1,HSD17B1,IGF1,INSR
KEGG	Cell cycle	KEGG:04110	1.47978e+16	382980149541116	124	245	14	8001	ATM,CHEK2,ATR,TP53,CCNE1,CDC27,CDK1,CDKN1A,CDKN1B,CDKN2A,MDM2,MYC,ORC2,TGFB1
KEGG	PI3K-Akt signaling pathway	KEGG:04151	1.64488e+16	378386464117459	353	245	26	8001	EIF4E,JAK2,PTEN,STK11,TP53,ERBB2,BRCA1,BCL2L11,CCNE1,CDKN1A,CDKN1B,CREB5,ERBB4,FASLG,FGFR2,GH1,IGF1,IL6,INSR,ITGA2,ITGB3,MAPK3,MDM2,MYC,NOS3,PIK3R3
KEGG	Porphyrin and chlorophyll metabolism	KEGG:00860	1.92488e+16	3715595451180326	42	245	8	8001	UGT1A10,UGT1A3,UGT1A4,UGT1A5,UGT1A6,UGT1A7,UGT1A8,UGT1A9
KEGG	Antifolate resistance	KEGG:01523	1.92488e+16	3715595451180326	31	245	7	8001	ABCG2,ALOX12,IL1B,IL6,MTHFR,SHMT1,SLC19A1
KEGG	Relaxin signaling pathway	KEGG:04926	2.12269e+16	3.67311e+16	129	245	14	8001	ACTA2,ADCY3,ADCY9,CREB5,MAPK3,MMP1,MMP2,MMP9,NOS3,SHC1,TGFB1,TGFBR1,TGFBR2,PIK3R3
KEGG	Mismatch repair	KEGG:03430	2.82401e+16	3549134315653535	23	245	6	8001	MSH2,MSH6,PMS2,EXO1,MLH1,MLH3
KEGG	Nucleotide excision repair	KEGG:03420	30521747497314	3.51539e+16	45	245	8	8001	BIVM-ERCC5,ERCC1,ERCC2,ERCC4,ERCC5,GTF2H4,XPA,XPC
KEGG	Apoptosis	KEGG:04210	3597117605360905	344404536298095	136	245	14	8001	ATM,TP53,BCL2L11,CASP10,CASP8,CFLAR,FAS,FASLG,ITPR1,ITPR2,MAPK3,PARP1,PIDD1,PIK3R3
KEGG	African trypanosomiasis	KEGG:05143	4766232232203484	3321824800699729	36	245	7	8001	FAS,FASLG,ICAM1,IFNG,IL1B,IL6,TLR9
KEGG	Osteoclast differentiation	KEGG:04380	5676550810050467	3245915470480356	125	245	13	8001	IFNG,IL1B,IL1R1,ITGB3,MAPK3,PPARG,PPP3CA,TAB2,TEC,TGFB1,TGFBR1,TGFBR2,PIK3R3
KEGG	HIF-1 signaling pathway	KEGG:04066	592534410461688	3227286423647495	109	245	12	8001	EIF4E,HIF1A,ERBB2,CDKN1A,CDKN1B,IFNG,IGF1,IL6,INSR,MAPK3,NOS3,PIK3R3
KEGG	Kaposi sarcoma-associated herpesvirus infection	KEGG:05167	1.34965e+16	2869778027399945	193	245	16	8001	JAK2,HIF1A,TP53,CASP8,CDKN1A,CTNNB1,FAS,ICAM1,IL6,ITPR1,ITPR2,MAPK3,MYC,PPP3CA,TCF7L2,PIK3R3
KEGG	Adherens junction	KEGG:04520	1.41943e+16	2.84789e+16	71	245	9	8001	CDH1,ERBB2,CTNNA2,CTNNB1,INSR,MAPK3,TCF7L2,TGFBR1,TGFBR2
KEGG	Thyroid hormone signaling pathway	KEGG:04919	1515530706428912	2.81944e+16	121	245	12	8001	NOTCH3,HIF1A,TP53,CTNNB1,ESR1,ITGB3,MAPK3,MDM2,MYC,NCOA1,NCOA3,PIK3R3
KEGG	Melanoma	KEGG:05218	1.52517e+16	2.81668e+16	72	245	9	8001	CDH1,PTEN,TP53,CDKN1A,CDKN2A,IGF1,MAPK3,MDM2,PIK3R3
KEGG	Glioma	KEGG:05214	2028720973526365	2692777680906937	75	245	9	8001	PTEN,TP53,CDKN1A,CDKN2A,IGF1,MAPK3,MDM2,SHC1,PIK3R3
KEGG	Insulin resistance	KEGG:04931	2028720973526365	2692777680906937	108	245	11	8001	PTEN,CREB5,IL6,INSR,IRS2,NOS3,PPARA,PPARGC1A,PPARGC1B,RPS6KA3,PIK3R3
KEGG	Human papillomavirus infection	KEGG:05165	2.14608e+16	2668353228986332	331	245	22	8001	NOTCH3,PTEN,ATM,ATR,APC,TP53,AXIN2,CASP8,CCNE1,CDKN1A,CDKN1B,CREB5,CTNNB1,FAS,FASLG,ITGA2,ITGB3,MAPK3,MDM2,TCF7L2,TERT,PIK3R3
KEGG	Oocyte meiosis	KEGG:04114	2.14608e+16	2668353228986332	127	245	12	8001	ADCY3,ADCY9,CCNE1,CDC27,CDK1,IGF1,ITPR1,ITPR2,MAPK3,PGR,PPP3CA,RPS6KA3
KEGG	Non-homologous end-joining	KEGG:03450	2.14608e+16	2668353228986332	13	245	4	8001	MRE11,RAD50,XRCC5,XRCC6
KEGG	Longevity regulating pathway - multiple species	KEGG:04213	2388312378811576	26219088703728	62	245	8	8001	ADCY3,ADCY9,HSPA1A,IGF1,INSR,IRS2,SOD2,PIK3R3
KEGG	MAPK signaling pathway	KEGG:04010	2766271404592051	2558105212609105	294	245	20	8001	NF1,TP53,ERBB2,ERBB4,FAS,FASLG,FGFR2,HSPA1A,IGF1,IL1B,IL1R1,INSR,MAPK3,MYC,PPP3CA,RPS6KA3,TAB2,TGFB1,TGFBR1,TGFBR2
KEGG	Non-alcoholic fatty liver disease	KEGG:04932	2766271404592051	2558105212609105	150	245	13	8001	BCL2L11,CASP8,FAS,FASLG,IL1B,IL6,INSR,IRS2,LEPR,NDUFB3,PPARA,TGFB1,PIK3R3
KEGG	Inflammatory mediator regulation of TRP channels	KEGG:04750	3.24226e+16	2489151976172454	98	245	10	8001	ADCY3,ADCY9,ALOX12,IGF1,IL1B,IL1R1,ITPR1,ITPR2,PLA2G6,PIK3R3
KEGG	Apelin signaling pathway	KEGG:04371	3672353422155039	2.43506e+16	136	245	12	8001	CDH1,NOTCH3,ACTA2,ADCY3,ADCY9,AGTR1,ITPR1,ITPR2,MAPK3,NOS3,PPARGC1A,TGFBR1
KEGG	Biosynthesis of cofactors	KEGG:01240	3825495238131862	2.41731e+16	156	245	13	8001	ADSS1,AKR1A1,ALDH2,NQO1,SHMT1,UGT1A10,UGT1A3,UGT1A4,UGT1A5,UGT1A6,UGT1A7,UGT1A8,UGT1A9
KEGG	Hepatitis C	KEGG:05160	4001539030033926	2.39777e+16	157	245	13	8001	TP53,CASP8,CDKN1A,CFLAR,CLDN10,CTNNB1,FAS,FASLG,IFNG,MAPK3,MYC,PPARA,PIK3R3
KEGG	Measles	KEGG:05162	4.26194e+16	2370392532247698	139	245	12	8001	TP53,CASP8,CCNE1,CDKN1B,FAS,FASLG,HSPA1A,IL1B,IL6,TAB2,TLR9,PIK3R3
KEGG	Central carbon metabolism in cancer	KEGG:05230	4737813804610687	2.32442e+16	70	245	8	8001	PTEN,HIF1A,TP53,ERBB2,FGFR2,MAPK3,MYC,PIK3R3
KEGG	C-type lectin receptor signaling pathway	KEGG:04625	4737813804610687	2.32442e+16	104	245	10	8001	CASP8,IL1B,IL6,ITPR1,ITPR2,LSP1,MAPK3,MDM2,PPP3CA,PIK3R3
KEGG	Parathyroid hormone synthesis, secretion and action	KEGG:04928	5.39329e+16	2268146239025724	106	245	10	8001	ADCY3,ADCY9,CDKN1A,CREB5,GATA3,ITPR1,ITPR2,MAPK3,PDE4D,VDR
KEGG	IL-17 signaling pathway	KEGG:04657	7084337218441683	2.1497e+16	92	245	9	8001	CASP8,IFNG,IL1B,IL6,MAPK3,MMP1,MMP3,MMP9,TAB2
KEGG	Tuberculosis	KEGG:05152	9806019975278368	200850722641267	175	245	13	8001	JAK2,CASP10,CASP8,IFNG,IL1B,IL6,LSP1,MAPK3,PPP3CA,TGFB1,TLR6,TLR9,VDR
KEGG	Progesterone-mediated oocyte maturation	KEGG:04914	1.06674e+16	1.97194e+16	98	245	9	8001	ADCY3,ADCY9,CDC27,CDK1,IGF1,MAPK3,PGR,RPS6KA3,PIK3R3
KEGG	Base excision repair	KEGG:03410	1068074188517229	1971398580130836	33	245	5	8001	MUTYH,APEX1,OGG1,PARP1,XRCC1
KEGG	Cortisol synthesis and secretion	KEGG:04927	1.12792e+16	1.94772e+16	64	245	7	8001	ADCY3,ADCY9,AGTR1,CREB5,CYP17A1,ITPR1,ITPR2
KEGG	Malaria	KEGG:05144	1.23215e+16	1.90934e+16	49	245	6	8001	ICAM1,IFNG,IL1B,IL6,TGFB1,TLR9
KEGG	AMPK signaling pathway	KEGG:04152	1.23703e+16	1.90762e+16	120	245	10	8001	STK11,CREB5,IGF1,INSR,IRS2,LEPR,PPARG,PPARGC1A,STRADB,PIK3R3
KEGG	Diabetic cardiomyopathy	KEGG:05415	1.24945e+16	1.90328e+16	203	245	14	8001	PTEN,ACE,AGTR1,INSR,MMP2,MMP9,NDUFB3,NOS3,PARP1,PPARA,TGFB1,TGFBR1,TGFBR2,PIK3R3
KEGG	NF-kappa B signaling pathway	KEGG:04064	1.29617e+16	1.88734e+16	102	245	9	8001	ATM,CFLAR,ICAM1,IL1B,IL1R1,LTA,PARP1,PIDD1,TAB2
KEGG	ErbB signaling pathway	KEGG:04012	1.31803e+16	1880074970053778	84	245	8	8001	ERBB2,CDKN1A,CDKN1B,ERBB4,MAPK3,MYC,SHC1,PIK3R3
KEGG	Platelet activation	KEGG:04611	1.49033e+16	1826717708211271	124	245	10	8001	ADCY3,ADCY9,ITGA2,ITGB3,ITPR1,ITPR2,MAPK3,NOS3,PTGS1,PIK3R3
KEGG	Graft-versus-host disease	KEGG:05332	1611083388839539	1.79288e+16	37	245	5	8001	FAS,FASLG,IFNG,IL1B,IL6
KEGG	Prolactin signaling pathway	KEGG:04917	1.6739e+16	1.77627e+16	70	245	7	8001	JAK2,CYP17A1,ESR1,ESR2,MAPK3,SHC1,PIK3R3
KEGG	Rheumatoid arthritis	KEGG:05323	1.6739e+16	1.77627e+16	88	245	8	8001	CTLA4,ICAM1,IFNG,IL1B,IL6,MMP1,MMP3,TGFB1
KEGG	Transcriptional misregulation in cancer	KEGG:05202	1.74925e+16	1.75715e+16	191	245	13	8001	MEN1,ATM,TP53,CDKN1A,CDKN1B,IGF1,IL6,MDM2,MMP3,MMP9,MYC,PPARG,TGFBR2
KEGG	PD-L1 expression and PD-1 checkpoint pathway in cancer	KEGG:05235	1.74925e+16	1.75715e+16	89	245	8	8001	JAK2,PTEN,HIF1A,IFNG,MAPK3,PPP3CA,TLR9,PIK3R3
KEGG	Regulation of lipolysis in adipocytes	KEGG:04923	2.08584e+16	1.68072e+16	56	245	6	8001	ADCY3,ADCY9,INSR,IRS2,PTGS1,PIK3R3
KEGG	Small cell lung cancer	KEGG:05222	2.08584e+16	1.68072e+16	92	245	8	8001	PTEN,TP53,CCNE1,CDKN1A,CDKN1B,ITGA2,MYC,PIK3R3
KEGG	Type I diabetes mellitus	KEGG:04940	2.08807e+16	1.68025e+16	40	245	5	8001	FAS,FASLG,IFNG,IL1B,LTA
KEGG	Epstein-Barr virus infection	KEGG:05169	2.24329e+16	1.64911e+16	198	245	13	8001	TP53,BCL2L11,CASP8,CCNE1,CDKN1A,CDKN1B,FAS,ICAM1,IL6,MDM2,MYC,TAB2,PIK3R3
KEGG	Autophagy - animal	KEGG:04140	2.6557e+16	1.57582e+16	137	245	10	8001	PTEN,STK11,HIF1A,ATG10,CFLAR,IRS2,ITPR1,MAPK3,TANK,PIK3R3
KEGG	Linoleic acid metabolism	KEGG:00591	3184551694595566	1.49695e+16	29	245	4	8001	CYP2C19,CYP1A2,CYP3A4,PLA2G6
KEGG	Inflammatory bowel disease	KEGG:05321	3215548055764142	1.49274e+16	62	245	6	8001	FOXP3,GATA3,IFNG,IL1B,IL6,TGFB1
KEGG	Signaling pathways regulating pluripotency of stem cells	KEGG:04550	3361683552520242	1.47344e+16	143	245	10	8001	JAK2,APC,AXIN2,CTNNB1,FGFR2,IGF1,MAPK3,MYC,TBX3,PIK3R3
KEGG	Human immunodeficiency virus 1 infection	KEGG:05170	3361683552520242	1.47344e+16	210	245	13	8001	ATM,ATR,APOBEC3A,CASP8,CDK1,FAS,FASLG,ITPR1,ITPR2,MAPK3,PPP3CA,TAB2,PIK3R3
KEGG	Basal cell carcinoma	KEGG:05217	3361683552520242	1.47344e+16	63	245	6	8001	APC,TP53,AXIN2,CDKN1A,CTNNB1,TCF7L2
KEGG	Caffeine metabolism	KEGG:00232	3.43493e+16	1.46408e+16	6	245	2	8001	CYP1A2,NAT2
KEGG	Toll-like receptor signaling pathway	KEGG:04620	3.43493e+16	1.46408e+16	102	245	8	8001	CASP8,IL1B,IL6,MAPK3,TAB2,TLR6,TLR9,PIK3R3
KEGG	cGMP-PKG signaling pathway	KEGG:04022	3.43493e+16	1.46408e+16	166	245	11	8001	ADCY3,ADCY9,AGTR1,CREB5,INSR,IRS2,ITPR1,ITPR2,MAPK3,NOS3,PPP3CA
KEGG	GnRH secretion	KEGG:04929	3.47814e+16	1.45865e+16	64	245	6	8001	ESR2,HCN1,ITPR1,ITPR2,MAPK3,PIK3R3
KEGG	Adipocytokine signaling pathway	KEGG:04920	4858282545303651	1.31352e+16	69	245	6	8001	JAK2,STK11,IRS2,LEPR,PPARA,PPARGC1A

## Sheet: REAC
Supplementary Table S1: Gene ontology analysis (Reactome)
source	term_name	term_id	adjusted_p_value	negative_log10_of_adjusted_p_value	term_size	query_size	intersection_size	effective_domain_size	intersections
REAC	DNA Repair	REAC:R-HSA-73894	1.19629e-08	2392216229234407	303	285	52	10543	BRIP1,FANCC,FANCD2,MRE11,MSH2,MSH6,NBN,PALB2,PMS2,RAD50,RAD51C,RAD51D,RBBP8,ATM,BLM,BARD1,CHEK2,FANCM,ATR,ABRAXAS1,TP53,BRCA1,BRCA2,XRCC2,APEX1,BABAM1,COPS2,DCLRE1B,ELL,ERCC1,ERCC2,ERCC4,ERCC5,EXO1,FTO,GTF2H4,HUS1,MGMT,MLH1,OGG1,PARP1,RAD51,RAD51B,TOPBP1,WRN,XPA,XPC,XRCC1,XRCC3,XRCC5,XRCC6,MUS81
REAC	Resolution of D-loop Structures through Synthesis-Dependent Strand Annealing (SDSA)	REAC:R-HSA-5693554	2.67528e-07	2.15726e+16	26	285	19	10543	BRIP1,MRE11,NBN,PALB2,RAD50,RAD51C,RAD51D,RBBP8,ATM,BLM,BARD1,BRCA1,BRCA2,XRCC2,EXO1,RAD51,RAD51B,WRN,XRCC3
REAC	Resolution of D-loop Structures through Holliday Junction Intermediates	REAC:R-HSA-5693568	5.26658e-07	2.12785e+16	31	285	20	10543	BRIP1,MRE11,NBN,PALB2,RAD50,RAD51C,RAD51D,RBBP8,ATM,BLM,BARD1,BRCA1,BRCA2,XRCC2,EXO1,RAD51,RAD51B,WRN,XRCC3,MUS81
REAC	Resolution of D-Loop Structures	REAC:R-HSA-5693537	9.7506e-07	2.1011e+16	32	285	20	10543	BRIP1,MRE11,NBN,PALB2,RAD50,RAD51C,RAD51D,RBBP8,ATM,BLM,BARD1,BRCA1,BRCA2,XRCC2,EXO1,RAD51,RAD51B,WRN,XRCC3,MUS81
REAC	Homologous DNA Pairing and Strand Exchange	REAC:R-HSA-5693579	9.7506e-07	2.1011e+16	42	285	22	10543	BRIP1,MRE11,NBN,PALB2,RAD50,RAD51C,RAD51D,RBBP8,ATM,BLM,BARD1,ATR,BRCA1,BRCA2,XRCC2,EXO1,HUS1,RAD51,RAD51B,TOPBP1,WRN,XRCC3
REAC	Presynaptic phase of homologous DNA pairing and strand exchange	REAC:R-HSA-5693616	0.000151283	1.88202e+16	39	285	20	10543	BRIP1,MRE11,NBN,RAD50,RAD51C,RAD51D,RBBP8,ATM,BLM,BARD1,ATR,BRCA1,BRCA2,XRCC2,EXO1,HUS1,RAD51,RAD51B,TOPBP1,WRN
REAC	DNA Double-Strand Break Repair	REAC:R-HSA-5693532	0.000151283	1.88202e+16	145	285	33	10543	BRIP1,MRE11,NBN,PALB2,RAD50,RAD51C,RAD51D,RBBP8,ATM,BLM,BARD1,CHEK2,ATR,ABRAXAS1,TP53,BRCA1,BRCA2,XRCC2,BABAM1,ERCC1,ERCC4,EXO1,HUS1,PARP1,RAD51,RAD51B,TOPBP1,WRN,XRCC1,XRCC3,XRCC5,XRCC6,MUS81
REAC	Homology Directed Repair	REAC:R-HSA-5693538	0.00321147	1.74933e+16	117	285	29	10543	BRIP1,MRE11,NBN,PALB2,RAD50,RAD51C,RAD51D,RBBP8,ATM,BLM,BARD1,ATR,ABRAXAS1,BRCA1,BRCA2,XRCC2,BABAM1,ERCC1,ERCC4,EXO1,HUS1,PARP1,RAD51,RAD51B,TOPBP1,WRN,XRCC1,XRCC3,MUS81
REAC	HDR through Homologous Recombination (HRR)	REAC:R-HSA-5685942	0.00351776	1.74537e+16	65	285	23	10543	BRIP1,MRE11,NBN,PALB2,RAD50,RAD51C,RAD51D,RBBP8,ATM,BLM,BARD1,ATR,BRCA1,BRCA2,XRCC2,EXO1,HUS1,RAD51,RAD51B,TOPBP1,WRN,XRCC3,MUS81
REAC	HDR through Homologous Recombination (HRR) or Single Strand Annealing (SSA)	REAC:R-HSA-5693567	0.094206	1.60259e+16	111	285	27	10543	BRIP1,MRE11,NBN,PALB2,RAD50,RAD51C,RAD51D,RBBP8,ATM,BLM,BARD1,ATR,ABRAXAS1,BRCA1,BRCA2,XRCC2,BABAM1,ERCC1,ERCC4,EXO1,HUS1,RAD51,RAD51B,TOPBP1,WRN,XRCC3,MUS81
REAC	Biological oxidations	REAC:R-HSA-211859	0.499819	1.53012e+16	215	285	35	10543	CYP2C19,AHR,AHRR,AKR1A1,ALDH2,COMT,CYP19A1,CYP1A1,CYP1A2,CYP1B1,CYP2D6,CYP3A4,CYP3A5,EPHX1,GSTM1,GSTO1,GSTO2,GSTP1,MTR,MTRR,NAT2,NCOA1,NQO2,PDCD6-AHRR,POR,PTGS1,SULT1E1,UGT1A10,UGT1A3,UGT1A4,UGT1A5,UGT1A6,UGT1A7,UGT1A8,UGT1A9
REAC	HDR through Single Strand Annealing (SSA)	REAC:R-HSA-5685938	1.21608	1.4915e+16	37	285	17	10543	BRIP1,MRE11,NBN,RAD50,RBBP8,ATM,BLM,BARD1,ATR,BRCA1,ERCC1,ERCC4,EXO1,HUS1,RAD51,TOPBP1,WRN
REAC	Transcriptional Regulation by TP53	REAC:R-HSA-3700989	2444.05	1.26119e+16	360	285	41	10543	BRIP1,FANCC,FANCD2,MRE11,MSH2,NBN,PMS2,PTEN,RAD50,RAD51D,RBBP8,STK11,ATM,BLM,BARD1,CHEK2,ATR,TP53,BRCA1,CASP10,CCNE1,CDK1,CDKN1A,CDKN1B,CDKN2A,EHMT1,EHMT2,ELL,ERCC2,EXO1,FAS,GTF2H4,HUS1,MDM2,MDM4,MLH1,PIDD1,PIP4K2A,TOPBP1,WRN,GATAD2A
REAC	G2/M DNA damage checkpoint	REAC:R-HSA-69473	6585.03	1.11814e+16	76	285	19	10543	BRIP1,MRE11,NBN,RAD50,RBBP8,ATM,BLM,BARD1,CHEK2,ATR,ABRAXAS1,TP53,BRCA1,BABAM1,CDK1,EXO1,HUS1,TOPBP1,WRN
REAC	Regulation of TP53 Activity	REAC:R-HSA-5633007	64541.3	1.01902e+16	160	285	25	10543	BRIP1,MRE11,NBN,RAD50,RBBP8,STK11,ATM,BLM,BARD1,CHEK2,ATR,TP53,BRCA1,CDK1,CDKN2A,EHMT1,EHMT2,EXO1,HUS1,MDM2,MDM4,PIP4K2A,TOPBP1,WRN,GATAD2A
REAC	Regulation of TP53 Activity through Phosphorylation	REAC:R-HSA-6804756	2.19712e+06	9658146205931724	92	285	19	10543	BRIP1,MRE11,NBN,RAD50,RBBP8,STK11,ATM,BLM,BARD1,CHEK2,ATR,TP53,BRCA1,EXO1,HUS1,MDM2,MDM4,TOPBP1,WRN
REAC	Phase II - Conjugation of compounds	REAC:R-HSA-156580	1.83201e+07	8737072104606602	104	285	19	10543	AKR1A1,COMT,CYP1A2,GSTM1,GSTO1,GSTO2,GSTP1,MTR,MTRR,NAT2,SULT1E1,UGT1A10,UGT1A3,UGT1A4,UGT1A5,UGT1A6,UGT1A7,UGT1A8,UGT1A9
REAC	Cell Cycle Checkpoints	REAC:R-HSA-69620	1.06967e+08	7970748529436407	271	285	29	10543	BRIP1,MRE11,NBN,RAD50,RBBP8,ATM,BLM,BARD1,CHEK2,ATR,ABRAXAS1,TP53,BRCA1,BABAM1,CCNE1,CDC27,CDK1,CDKN1A,CDKN1B,CDKN2A,EXO1,HUS1,MCM8,MDM2,MDM4,ORC2,PMF1,TOPBP1,WRN
REAC	Processing of DNA double-strand break ends	REAC:R-HSA-5693607	1.23567e+08	7.9081e+16	79	285	16	10543	BRIP1,MRE11,NBN,RAD50,RBBP8,ATM,BLM,BARD1,ATR,ABRAXAS1,BRCA1,BABAM1,EXO1,HUS1,TOPBP1,WRN
REAC	G2/M Checkpoints	REAC:R-HSA-69481	2.30139e+08	7.63801e+16	149	285	21	10543	BRIP1,MRE11,NBN,RAD50,RBBP8,ATM,BLM,BARD1,CHEK2,ATR,ABRAXAS1,TP53,BRCA1,BABAM1,CDK1,EXO1,HUS1,MCM8,ORC2,TOPBP1,WRN
REAC	Meiotic recombination	REAC:R-HSA-912446	2.7048e+08	7567864599393944	51	285	13	10543	MRE11,NBN,RAD50,RAD51C,RBBP8,TEX15,ATM,BLM,BRCA1,BRCA2,MLH1,MLH3,RAD51
REAC	Phase I - Functionalization of compounds	REAC:R-HSA-211945	1.10446e+09	6956851221584896	105	285	17	10543	CYP2C19,AHR,AHRR,ALDH2,CYP19A1,CYP1A1,CYP1A2,CYP1B1,CYP2D6,CYP3A4,CYP3A5,EPHX1,NCOA1,NQO2,PDCD6-AHRR,POR,PTGS1
REAC	TP53 Regulates Transcription of DNA Repair Genes	REAC:R-HSA-6796648	3.8103e+08	6.41904e+16	63	285	13	10543	FANCC,FANCD2,MSH2,PMS2,RAD51D,ATM,ATR,TP53,BRCA1,ELL,ERCC2,GTF2H4,MLH1
REAC	Xenobiotics	REAC:R-HSA-211981	3.8103e+08	6.41904e+16	25	285	9	10543	CYP2C19,AHR,AHRR,CYP1A1,CYP1A2,CYP2D6,CYP3A4,CYP3A5,PDCD6-AHRR
REAC	Cytochrome P450 - arranged by substrate type	REAC:R-HSA-211897	6.68274e+08	6175045262212056	66	285	13	10543	CYP2C19,AHR,AHRR,CYP19A1,CYP1A1,CYP1A2,CYP1B1,CYP2D6,CYP3A4,CYP3A5,NCOA1,PDCD6-AHRR,POR
REAC	Meiosis	REAC:R-HSA-1500620	1056503336708766	5976129126996034	81	285	14	10543	MRE11,NBN,RAD50,RAD51C,RBBP8,TEX15,ATM,BLM,ATR,BRCA1,BRCA2,MLH1,MLH3,RAD51
REAC	HDR through MMEJ (alt-NHEJ)	REAC:R-HSA-5685939	2.49875e+16	5602277902067024	10	285	6	10543	MRE11,NBN,RAD50,RBBP8,PARP1,XRCC1
REAC	Glucuronidation	REAC:R-HSA-156588	303724213806908	5517520583440528	23	285	8	10543	UGT1A10,UGT1A3,UGT1A4,UGT1A5,UGT1A6,UGT1A7,UGT1A8,UGT1A9
REAC	SUMO E3 ligases SUMOylate target proteins	REAC:R-HSA-3108232	6748535741653861	5170790447658438	156	285	18	10543	BLM,TP53,BRCA1,CDKN2A,DNMT1,DNMT3B,ESR1,MDM2,MRTFA,NCOA1,PARP1,PGR,PPARA,PPARG,PPARGC1A,VDR,WRN,XPC
REAC	SUMOylation	REAC:R-HSA-2990846	1.16106e+16	4935146867561059	162	285	18	10543	BLM,TP53,BRCA1,CDKN2A,DNMT1,DNMT3B,ESR1,MDM2,MRTFA,NCOA1,PARP1,PGR,PPARA,PPARG,PPARGC1A,VDR,WRN,XPC
REAC	Regulation of TP53 Activity through Methylation	REAC:R-HSA-6804760	1165026529014095	4933664185133024	19	285	7	10543	ATM,CHEK2,TP53,EHMT1,EHMT2,MDM2,MDM4
REAC	Nonhomologous End-Joining (NHEJ)	REAC:R-HSA-5693571	2.12936e+16	4.67175e+16	50	285	10	10543	MRE11,NBN,RAD50,ATM,BARD1,ABRAXAS1,BRCA1,BABAM1,XRCC5,XRCC6
REAC	Reproduction	REAC:R-HSA-1474165	3.04213e+16	4516821799611667	107	285	14	10543	MRE11,NBN,RAD50,RAD51C,RBBP8,TEX15,ATM,BLM,ATR,BRCA1,BRCA2,MLH1,MLH3,RAD51
REAC	Nuclear Receptor transcription pathway	REAC:R-HSA-383280	3197188855027505	4495231709591968	41	285	9	10543	ESR1,ESR2,ESRRG,HNF4G,NR2F6,PGR,PPARA,PPARG,VDR
REAC	Cellular Senescence	REAC:R-HSA-2559583	3709041947605112	4.43074e+16	159	285	17	10543	MRE11,NBN,RAD50,ATM,TP53,CCNE1,CDC27,CDKN1A,CDKN1B,CDKN2A,EHMT1,EHMT2,IL6,MAPK3,MDM2,MDM4,RPS6KA3
REAC	Interleukin-4 and Interleukin-13 signaling	REAC:R-HSA-6785807	3952538379107154	4403123904380311	110	285	14	10543	JAK2,HIF1A,TP53,CDKN1A,FASLG,GATA3,ICAM1,IL1B,IL6,MMP1,MMP2,MMP3,MMP9,MYC
REAC	Diseases of DNA repair	REAC:R-HSA-9675135	4276061960764173	4.36896e+16	9	285	5	10543	MSH2,MSH6,PMS2,MLH1,OGG1
REAC	Recruitment and ATM-mediated phosphorylation of repair and signaling proteins at DNA double strand breaks	REAC:R-HSA-5693565	6346982833109515	4197432676334837	57	285	10	10543	MRE11,NBN,RAD50,ATM,BARD1,CHEK2,ABRAXAS1,TP53,BRCA1,BABAM1
REAC	Diseases of Mismatch Repair (MMR)	REAC:R-HSA-5423599	6346982833109515	4197432676334837	5	285	4	10543	MSH2,MSH6,PMS2,MLH1
REAC	FasL/ CD95L signaling	REAC:R-HSA-75157	6346982833109515	4197432676334837	5	285	4	10543	CASP10,CASP8,FAS,FASLG
REAC	DNA Double Strand Break Response	REAC:R-HSA-5693606	7148299951162688	4145797232271363	58	285	10	10543	MRE11,NBN,RAD50,ATM,BARD1,CHEK2,ABRAXAS1,TP53,BRCA1,BABAM1
REAC	Fanconi Anemia Pathway	REAC:R-HSA-6783310	1.19673e+16	3922003124453401	37	285	8	10543	FANCC,FANCD2,FANCM,ATR,DCLRE1B,ERCC1,ERCC4,MUS81
REAC	Sensing of DNA Double Strand Breaks	REAC:R-HSA-5693548	1.74373e+16	3.75852e+16	6	285	4	10543	MRE11,NBN,RAD50,ATM
REAC	Transcriptional Regulation by VENTX	REAC:R-HSA-8853884	1.74373e+16	3.75852e+16	39	285	8	10543	TP53,CDC27,CDKN2A,CTNNB1,EHMT1,EHMT2,IL6,TCF7L2
REAC	Formation of Incision Complex in GG-NER	REAC:R-HSA-5696395	366530403753821	3.43589e+16	43	285	8	10543	ERCC1,ERCC2,ERCC4,ERCC5,GTF2H4,PARP1,XPA,XPC
REAC	Deubiquitination	REAC:R-HSA-5688426	4040560332081577	3.39356e+16	276	285	21	10543	PTEN,BARD1,HIF1A,APC,ABRAXAS1,TP53,BRCA1,ATXN7,AXIN2,BABAM1,CDK1,ESR1,GATA3,MDM2,MDM4,MYC,OTUD7B,RNF146,SIAH2,TGFBR1,TGFBR2
REAC	Methylation	REAC:R-HSA-156581	4791442509239991	3.31953e+16	14	285	5	10543	COMT,CYP1A2,GSTO1,MTR,MTRR
REAC	Mismatch repair (MMR) directed by MSH2:MSH6 (MutSalpha)	REAC:R-HSA-5358565	4791442509239991	3.31953e+16	14	285	5	10543	MSH2,MSH6,PMS2,EXO1,MLH1
REAC	Diseases of signal transduction by growth factor receptors and second messengers	REAC:R-HSA-5663202	4932492422454274	330693357326053	371	285	25	10543	JAK2,NF1,PTEN,APC,ERBB2,AKAP9,BCL2L11,CDKN1A,CDKN1B,CTNNB1,CUX1,DKK4,ESR1,ESR2,FGFR2,IRS2,ITGB3,MAPK3,MDM2,MYC,SHC1,TCF7L2,TGFBR1,TGFBR2,PIK3R3
REAC	Signaling by Interleukins	REAC:R-HSA-449147	567902929988091	3245725890650266	446	285	28	10543	JAK2,HIF1A,TP53,CDKN1A,FASLG,GATA3,GSTO1,ICAM1,IFNG,IL19,IL1B,IL1R1,IL1RN,IL6,IRS2,MAPK3,MMP1,MMP2,MMP3,MMP9,MYC,PTPN9,RPS6KA3,SHC1,SOD2,TAB2,TEC,PIK3R3
REAC	Binding of TCF/LEF:CTNNB1 to target gene promoters	REAC:R-HSA-4411364	6430265324721994	3191771106906982	8	285	4	10543	AXIN2,CTNNB1,MYC,TCF7L2
REAC	Synthesis of epoxy (EET) and dihydroxyeicosatrienoic acids (DHET)	REAC:R-HSA-2142670	6430265324721994	3191771106906982	8	285	4	10543	CYP2C19,CYP1A1,CYP1A2,CYP1B1
REAC	Mismatch Repair	REAC:R-HSA-5358508	6430265324721994	3191771106906982	15	285	5	10543	MSH2,MSH6,PMS2,EXO1,MLH1
REAC	Regulation of TP53 Degradation	REAC:R-HSA-6804757	7849412811432631	3.10516e+16	36	285	7	10543	ATM,CHEK2,TP53,CDK1,CDKN2A,MDM2,MDM4
REAC	Biosynthesis of DHA-derived SPMs	REAC:R-HSA-9018677	8812436043785694	3.0549e+16	16	285	5	10543	ALOX12,CYP1A1,CYP1A2,CYP2D6,CYP3A4
REAC	Regulation of TP53 Expression and Degradation	REAC:R-HSA-6806003	9144162341432174	3038856072271313	37	285	7	10543	ATM,CHEK2,TP53,CDK1,CDKN2A,MDM2,MDM4
REAC	MAPK3 (ERK1) activation	REAC:R-HSA-110056	1.02495e+16	2.9893e+16	9	285	4	10543	JAK2,CDK1,IL6,MAPK3
REAC	Synthesis of (16-20)-hydroxyeicosatetraenoic acids (HETE)	REAC:R-HSA-2142816	1.02495e+16	2.9893e+16	9	285	4	10543	CYP2C19,CYP1A1,CYP1A2,CYP1B1
REAC	Signal attenuation	REAC:R-HSA-74749	1.02495e+16	2.9893e+16	9	285	4	10543	INSR,IRS2,MAPK3,SHC1
REAC	PPARA activates gene expression	REAC:R-HSA-1989781	1.06136e+16	2974136476827475	115	285	12	10543	AHR,AHRR,CYP1A1,GRHL1,NCOA1,NCOA3,PDCD6-AHRR,PPARA,PPARG,PPARGC1A,PPARGC1B,UGT1A9
REAC	p53-Dependent G1 DNA Damage Response	REAC:R-HSA-69563	1.07616e+16	2.96812e+16	66	285	9	10543	ATM,CHEK2,TP53,CCNE1,CDKN1A,CDKN1B,CDKN2A,MDM2,MDM4
REAC	p53-Dependent G1/S DNA damage checkpoint	REAC:R-HSA-69580	1.07616e+16	2.96812e+16	66	285	9	10543	ATM,CHEK2,TP53,CCNE1,CDKN1A,CDKN1B,CDKN2A,MDM2,MDM4
REAC	Regulation of lipid metabolism by PPARalpha	REAC:R-HSA-400206	1.104e+16	2.95703e+16	116	285	12	10543	AHR,AHRR,CYP1A1,GRHL1,NCOA1,NCOA3,PDCD6-AHRR,PPARA,PPARG,PPARGC1A,PPARGC1B,UGT1A9
REAC	Global Genome Nucleotide Excision Repair (GG-NER)	REAC:R-HSA-5696399	1.31611e+16	2.88071e+16	84	285	10	10543	COPS2,ERCC1,ERCC2,ERCC4,ERCC5,GTF2H4,PARP1,XPA,XPC,XRCC1
REAC	G1/S DNA Damage Checkpoints	REAC:R-HSA-69615	1.31611e+16	2.88071e+16	68	285	9	10543	ATM,CHEK2,TP53,CCNE1,CDKN1A,CDKN1B,CDKN2A,MDM2,MDM4
REAC	Endogenous sterols	REAC:R-HSA-211976	1.31611e+16	2.88071e+16	28	285	6	10543	AHR,AHRR,CYP19A1,CYP1B1,NCOA1,PDCD6-AHRR
REAC	Biosynthesis of specialized proresolving mediators (SPMs)	REAC:R-HSA-9018678	1.37395e+16	2862030189575558	18	285	5	10543	ALOX12,CYP1A1,CYP1A2,CYP2D6,CYP3A4
REAC	Neurotransmitter clearance	REAC:R-HSA-112311	1.46297e+16	283476385088587	10	285	4	10543	ALDH2,COMT,LRTOMT,SLC6A4
REAC	Dual Incision in GG-NER	REAC:R-HSA-5696400	1496212889911381	2825006608118751	41	285	7	10543	ERCC1,ERCC2,ERCC4,ERCC5,GTF2H4,PARP1,XPA
REAC	Intracellular signaling by second messengers	REAC:R-HSA-9006925	1.63477e+16	2.78654e+16	289	285	20	10543	PTEN,TP53,ERBB2,ADCY3,ADCY9,CDKN1A,CDKN1B,ESR1,ESR2,INSR,IRS2,ITPR1,ITPR2,MAPK3,MDM2,PIP4K2A,PPARG,RNF146,PIK3R3,GATAD2A
REAC	DNA Damage/Telomere Stress Induced Senescence	REAC:R-HSA-2559586	1966240185173799	2.70636e+16	57	285	8	10543	MRE11,NBN,RAD50,ATM,TP53,CCNE1,CDKN1A,CDKN1B
REAC	Extra-nuclear estrogen signaling	REAC:R-HSA-9009391	2078093977495164	2.68233e+16	73	285	9	10543	CDKN1B,ESR1,ESR2,MAPK3,MMP2,MMP3,MMP9,NOS3,PIK3R3
REAC	Nucleotide Excision Repair	REAC:R-HSA-5696398	2406794838099086	2618560928619424	109	285	11	10543	COPS2,ELL,ERCC1,ERCC2,ERCC4,ERCC5,GTF2H4,PARP1,XPA,XPC,XRCC1
REAC	Arachidonic acid metabolism	REAC:R-HSA-2142753	2421338710731625	2.61594e+16	59	285	8	10543	CYP2C19,ALOX12,CYP1A1,CYP1A2,CYP1B1,GPX1,PON1,PTGS1
REAC	Senescence-Associated Secretory Phenotype (SASP)	REAC:R-HSA-2559582	2.73356e+16	2.56327e+16	76	285	9	10543	CDC27,CDKN1A,CDKN1B,CDKN2A,EHMT1,EHMT2,IL6,MAPK3,RPS6KA3
REAC	Transcription-Coupled Nucleotide Excision Repair (TC-NER)	REAC:R-HSA-6781827	2.94866e+16	2.53038e+16	77	285	9	10543	COPS2,ELL,ERCC1,ERCC2,ERCC4,ERCC5,GTF2H4,XPA,XRCC1
REAC	TP53 Regulates Transcription of Caspase Activators and Caspases	REAC:R-HSA-6803207	2.94866e+16	2.53038e+16	12	285	4	10543	ATM,TP53,CASP10,PIDD1
REAC	Biosynthesis of maresin-like SPMs	REAC:R-HSA-9027307	4896050575243122	2.31015e+16	6	285	3	10543	CYP1A2,CYP2D6,CYP3A4
REAC	SUMOylation of intracellular receptors	REAC:R-HSA-4090294	5043047434278107	2.29731e+16	24	285	5	10543	ESR1,PGR,PPARA,PPARG,VDR
REAC	ESR-mediated signaling	REAC:R-HSA-8939211	5052130419342704	2296525446780645	181	285	14	10543	CDKN1B,ESR1,ESR2,GATA3,MAPK3,MMP2,MMP3,MMP9,MYC,NCOA1,NCOA3,NOS3,PGR,PIK3R3
REAC	TP53 Regulates Transcription of Genes Involved in G1 Cell Cycle Arrest	REAC:R-HSA-6804116	5297227550210428	2.27595e+16	14	285	4	10543	TP53,CCNE1,CDKN1A,CDKN1B
REAC	Mismatch repair (MMR) directed by MSH2:MSH3 (MutSbeta)	REAC:R-HSA-5358606	5297227550210428	2.27595e+16	14	285	4	10543	MSH2,PMS2,EXO1,MLH1
REAC	Ovarian tumor domain proteases	REAC:R-HSA-5689896	6114120628948344	2.21367e+16	38	285	6	10543	PTEN,APC,TP53,CDK1,ESR1,OTUD7B
REAC	PI3K/AKT Signaling in Cancer	REAC:R-HSA-2219528	7974207545468877	2098312465102157	89	285	9	10543	PTEN,ERBB2,CDKN1A,CDKN1B,ESR1,ESR2,IRS2,MDM2,PIK3R3
REAC	Aryl hydrocarbon receptor signalling	REAC:R-HSA-8937144	1079672113447841	1966708115754523	8	285	3	10543	AHR,AHRR,PDCD6-AHRR
REAC	RUNX3 regulates WNT signaling	REAC:R-HSA-8951430	1079672113447841	1966708115754523	8	285	3	10543	CTNNB1,MYC,TCF7L2
REAC	Biosynthesis of maresins	REAC:R-HSA-9018682	1079672113447841	1966708115754523	8	285	3	10543	CYP1A2,CYP2D6,CYP3A4
REAC	TRAIL signaling	REAC:R-HSA-75158	1079672113447841	1966708115754523	8	285	3	10543	CASP10,CASP8,CFLAR
REAC	Negative regulation of the PI3K/AKT network	REAC:R-HSA-199418	1.21628e+16	1.91497e+16	96	285	9	10543	PTEN,ERBB2,ESR1,ESR2,INSR,IRS2,MAPK3,PIP4K2A,PIK3R3
REAC	PIP3 activates AKT signaling	REAC:R-HSA-1257604	1.27308e+16	1.89514e+16	249	285	16	10543	PTEN,TP53,ERBB2,CDKN1A,CDKN1B,ESR1,ESR2,INSR,IRS2,MAPK3,MDM2,PIP4K2A,PPARG,RNF146,PIK3R3,GATAD2A
REAC	E2F-enabled inhibition of pre-replication complex formation	REAC:R-HSA-113507	1540992410890776	1.8122e+16	9	285	3	10543	CDK1,MCM8,ORC2
REAC	Oncogene Induced Senescence	REAC:R-HSA-2559585	1.86458e+16	1.72942e+16	33	285	5	10543	TP53,CDKN2A,MAPK3,MDM2,MDM4
REAC	Glutathione conjugation	REAC:R-HSA-156590	2.00362e+16	1698184171896431	34	285	5	10543	AKR1A1,GSTM1,GSTO1,GSTO2,GSTP1
REAC	Transcriptional Regulation by E2F6	REAC:R-HSA-8953750	2.00362e+16	1698184171896431	34	285	5	10543	RBBP8,BRCA1,EHMT1,EHMT2,RAD51
REAC	FOXO-mediated transcription	REAC:R-HSA-9614085	2.00362e+16	1698184171896431	66	285	7	10543	STK11,BCL2L11,CDKN1A,CDKN1B,FASLG,PPARGC1A,SOD2
REAC	Regulation by c-FLIP	REAC:R-HSA-3371378	2.00362e+16	1698184171896431	10	285	3	10543	CASP8,FAS,FASLG
REAC	CASP8 activity is inhibited	REAC:R-HSA-5218900	2.00362e+16	1698184171896431	10	285	3	10543	CASP8,FAS,FASLG
REAC	Dimerization of procaspase-8	REAC:R-HSA-69416	2.00362e+16	1698184171896431	10	285	3	10543	CASP8,FAS,FASLG
REAC	RUNX1 and FOXP3 control the development of regulatory T lymphocytes (Tregs)	REAC:R-HSA-8877330	2.00362e+16	1698184171896431	10	285	3	10543	CTLA4,FOXP3,IFNG
REAC	Metabolism of steroid hormones	REAC:R-HSA-196071	2.16945e+16	1.66365e+16	35	285	5	10543	CYP17A1,CYP19A1,HSD11B1,HSD17B1,SRD5A2
REAC	RAF-independent MAPK1/3 activation	REAC:R-HSA-112409	2.40676e+16	1618566402558606	22	285	4	10543	JAK2,CDK1,IL6,MAPK3
REAC	PI5P, PP2A and IER3 Regulate PI3K/AKT Signaling	REAC:R-HSA-6811558	2.49605e+16	1.60275e+16	89	285	8	10543	ERBB2,ESR1,ESR2,INSR,IRS2,MAPK3,PIP4K2A,PIK3R3
REAC	CLEC7A (Dectin-1) induces NFAT activation	REAC:R-HSA-5607763	2.49605e+16	1.60275e+16	11	285	3	10543	ITPR1,ITPR2,PPP3CA
REAC	Growth hormone receptor signaling	REAC:R-HSA-982772	2.75876e+16	1559285822157196	23	285	4	10543	JAK2,GH1,IRS2,MAPK3
REAC	Diseases of programmed cell death	REAC:R-HSA-9645723	2.75876e+16	1559285822157196	23	285	4	10543	BCL2L11,CDKN2A,FASLG,SOD2
REAC	Formation of the beta-catenin:TCF transactivating complex	REAC:R-HSA-201722	3.1165e+16	1506333422220543	55	285	6	10543	MEN1,AXIN2,CTNNB1,MYC,TCF7L2,TERT
REAC	Erythropoietin activates RAS	REAC:R-HSA-9027284	3.13116e+16	1.50429e+16	12	285	3	10543	JAK2,IRS2,SHC1
REAC	Transcriptional regulation by RUNX3	REAC:R-HSA-8878159	3337950668572341	1.47652e+16	94	285	8	10543	TP53,BCL2L11,CDKN1A,CDKN2A,CTNNB1,MDM2,MYC,TCF7L2
REAC	Signaling by Nuclear Receptors	REAC:R-HSA-9006931	3.36825e+16	1.4726e+16	255	285	15	10543	CDKN1B,ESR1,ESR2,GATA3,MAPK3,MMP2,MMP3,MMP9,MYC,NCOA1,NCOA3,NOS3,PGR,UGT1A3,PIK3R3
REAC	Transcriptional activation of cell cycle inhibitor p21	REAC:R-HSA-69895	3.38947e+16	1.46987e+16	4	285	2	10543	TP53,CDKN1A
REAC	MECP2 regulates transcription factors	REAC:R-HSA-9022707	3.38947e+16	1.46987e+16	4	285	2	10543	PPARG,RBFOX1
REAC	Stabilization of p53	REAC:R-HSA-69541	3.38947e+16	1.46987e+16	57	285	6	10543	ATM,CHEK2,TP53,CDKN2A,MDM2,MDM4
REAC	Transcriptional activation of p53 responsive genes	REAC:R-HSA-69560	3.38947e+16	1.46987e+16	4	285	2	10543	TP53,CDKN1A
REAC	TGFBR1 KD Mutants in Cancer	REAC:R-HSA-3656532	3.38947e+16	1.46987e+16	4	285	2	10543	TGFBR1,TGFBR2
REAC	Resolution of AP sites via the single-nucleotide replacement pathway	REAC:R-HSA-110381	3.38947e+16	1.46987e+16	4	285	2	10543	APEX1,XRCC1
REAC	SMAD2/3 Phosphorylation Motif Mutants in Cancer	REAC:R-HSA-3304356	3.38947e+16	1.46987e+16	4	285	2	10543	TGFBR1,TGFBR2
REAC	Biosynthesis of protectins	REAC:R-HSA-9018681	3.38947e+16	1.46987e+16	4	285	2	10543	CYP1A1,CYP1A2
REAC	Dopamine clearance from the synaptic cleft	REAC:R-HSA-379401	3.38947e+16	1.46987e+16	4	285	2	10543	COMT,LRTOMT
REAC	IRF3-mediated induction of type I IFN	REAC:R-HSA-3270619	3.64033e+16	1.43886e+16	13	285	3	10543	MRE11,XRCC5,XRCC6
REAC	AKT phosphorylates targets in the cytosol	REAC:R-HSA-198323	4444084823190008	1.35222e+16	14	285	3	10543	CDKN1A,CDKN1B,MDM2
REAC	TP53 Regulates Transcription of Cell Death Genes	REAC:R-HSA-5633008	4930289951683743	1.30713e+16	44	285	5	10543	ATM,TP53,CASP10,FAS,PIDD1
REAC	Metalloprotease DUBs	REAC:R-HSA-5689901	4930289951683743	1.30713e+16	28	285	4	10543	BARD1,ABRAXAS1,BRCA1,BABAM1

## Sheet: WP
Supplementary Table S1: Gene ontology analysis (WikiPathways)
source	term_name	term_id	adjusted_p_value	negative_log10_of_adjusted_p_value	term_size	query_size	intersection_size	effective_domain_size	intersections
WP	DNA IR-damage and cellular response via ATR	WP:WP4016	5.37215e-06	2.02699e+16	81	266	30	7581	BRIP1,FANCD2,MCPH1,MRE11,MSH2,NBN,PALB2,PPM1D,RAD50,RBBP8,RECQL,ATM,BARD1,CHEK2,ATR,ABRAXAS1,TP53,BRCA1,BRCA2,CDK1,EXO1,HUS1,MDM2,MLH1,PARP1,RAD51,TOPBP1,WRN,XPA,XRCC5
WP	DNA Repair Pathways Full Network	WP:WP4946	5.37215e-06	2.02699e+16	120	266	35	7581	BRIP1,FANCC,FANCD2,MRE11,MSH2,MSH6,MUTYH,NBN,PALB2,PMS2,RAD50,RAD51C,ATM,FANCM,ATR,BRCA1,BRCA2,APEX1,ERCC1,ERCC2,ERCC4,ERCC5,EXO1,GTF2H4,MGMT,MLH1,OGG1,PARP1,RAD51,WRN,XPA,XPC,XRCC1,XRCC5,XRCC6
WP	Genes involved in male infertility	WP:WP4673	0.00404135	1.83935e+16	155	266	37	7581	PMS2,POLG,TEX15,ATM,BRCA2,XRCC2,ABCB1,AHR,AHRR,CYP17A1,CYP1A1,ERCC1,ERCC2,ESR1,ESR2,FAS,FASLG,GPX1,INSR,MDM2,MLH1,MLH3,MMP2,MMP9,MTHFR,MTR,MTRR,NOS3,NQO1,PARP1,PON1,SHMT1,SOD2,SRD5A2,XPC,XRCC3,XRCC5
WP	Integrated Cancer Pathway	WP:WP1971	159.488	1.37973e+16	45	266	19	7581	MRE11,MSH2,MSH6,PTEN,RAD50,ATM,BLM,BARD1,CHEK2,ATR,TP53,BRCA1,CASP8,CDK1,CDKN1A,CDKN1B,MDM2,MMP1,MYC
WP	Integrated Breast Cancer Pathway	WP:WP1984	723.388	1.21406e+16	154	266	30	7581	CDH1,MRE11,MSH2,MSH6,NF1,PTEN,RAD50,STK11,ATM,BLM,BARD1,CHEK2,ATR,TP53,BRCA1,BRCA2,AHR,CASP8,CTNNB1,CYP19A1,ESR1,MDM2,MMP1,MYC,NCOA3,RAD51,TGFBR1,TGFBR2,XRCC3,ZMIZ1
WP	Estrogen metabolism	WP:WP697	905.318	1.10432e+16	19	266	12	7581	COMT,CYP1A1,CYP1A2,CYP1B1,CYP3A4,GSTM1,NQO1,SULT1A1,SULT1E1,UGT1A3,UGT1A6,UGT1A9
WP	Breast cancer pathway	WP:WP4262	37084.7	1.04308e+16	156	266	28	7581	MRE11,NBN,NOTCH3,PTEN,RAD50,ATM,ATR,APC,TP53,ERBB2,BRCA1,BRCA2,AXIN2,CDKN1A,CTNNB1,ESR1,ESR2,IGF1,MAPK3,MYC,NCOA1,NCOA3,PARP1,PGR,RAD51,SHC1,TCF7L2,PIK3R3
WP	Tamoxifen metabolism	WP:WP691	37193.1	1.04295e+16	21	266	12	7581	CYP2C19,CYP1A1,CYP1A2,CYP1B1,CYP2D6,CYP3A4,CYP3A5,SULT1A1,SULT1E1,UGT1A10,UGT1A4,UGT1A8
WP	DNA Damage Response	WP:WP707	63026.8	102004748337652	69	266	19	7581	FANCD2,MRE11,NBN,RAD50,ATM,CHEK2,ATR,TP53,BRCA1,CASP8,CCNE1,CDK1,CDKN1A,CDKN1B,FAS,MDM2,MYC,PIDD1,RAD51
WP	ATM Signaling Pathway	WP:WP2516	91655.5	1.00378e+16	40	266	15	7581	FANCD2,MRE11,NBN,RAD50,ATM,CHEK2,TP53,BRCA1,CCNE1,CDK1,CDKN1A,MDM2,MDM4,PIDD1,RAD51
WP	DNA IR-Double Strand Breaks (DSBs) and cellular response via ATM	WP:WP3959	102771	9988129468728944	55	266	17	7581	FANCD2,MCPH1,MRE11,NBN,RAD50,ATM,BLM,CHEK2,ATR,TP53,BRCA1,BRCA2,CDKN2A,EXO1,MDM2,PARP1,RAD51
WP	Aryl Hydrocarbon Receptor Pathway	WP:WP2873	113826	9943758291560704	48	266	16	7581	AHR,AHRR,CDKN1B,CYP1A1,CYP1A2,CYP1B1,IFNG,IL1B,NCOA1,NQO1,TGFB1,UGT1A3,UGT1A4,UGT1A6,UGT1A7,UGT1A9
WP	Metapathway biotransformation Phase I and II	WP:WP702	7.84145e+06	810560364026468	185	266	27	7581	CYP2C19,AKR1A1,CHST9,COMT,CYP17A1,CYP19A1,CYP1A1,CYP1A2,CYP1B1,CYP2D6,CYP3A4,CYP3A5,EPHX1,GSTM1,GSTO1,GSTO2,GSTP1,NAT2,SULT1A1,SULT1E1,UGT1A10,UGT1A3,UGT1A4,UGT1A5,UGT1A6,UGT1A7,UGT1A9
WP	miRNA Regulation of DNA Damage Response	WP:WP1530	1.17975e+08	7.92821e+16	93	266	19	7581	FANCD2,MRE11,NBN,RAD50,ATM,CHEK2,ATR,TP53,BRCA1,CASP8,CCNE1,CDK1,CDKN1A,CDKN1B,FAS,MDM2,MYC,PIDD1,RAD51
WP	Nuclear Receptors Meta-Pathway	WP:WP2882	4.82888e+07	7316153821226489	321	266	35	7581	CYP2C19,ABCB1,AHR,AHRR,CDK1,CDKN1B,CYP1A1,CYP1A2,CYP1B1,CYP3A4,CYP3A5,ESR1,GSTM1,GSTP1,HSPA1A,IFNG,IL1B,IRS2,MYC,NCOA1,NCOA3,NQO1,PPARA,PPARGC1A,SLC39A11,SLC6A4,SULT1A1,TGFB1,TGFBR2,UGT1A3,UGT1A4,UGT1A6,UGT1A7,UGT1A9,VDR
WP	Constitutive Androstane Receptor Pathway	WP:WP2875	1.66583e+08	6778370166962679	32	266	11	7581	CYP2C19,ABCB1,CYP3A4,CYP3A5,NCOA1,PPARGC1A,SULT1A1,UGT1A3,UGT1A4,UGT1A6,UGT1A9
WP	Pregnane X Receptor pathway	WP:WP2876	2.27931e+09	6642197049230861	33	266	11	7581	CYP2C19,ABCB1,CYP3A4,CYP3A5,NCOA1,NCOA3,PPARGC1A,UGT1A3,UGT1A4,UGT1A6,UGT1A9
WP	Codeine and Morphine Metabolism	WP:WP1604	2.94123e+08	6531470674978026	15	266	8	7581	ABCB1,CYP2D6,CYP3A4,UGT1A10,UGT1A3,UGT1A6,UGT1A8,UGT1A9
WP	DNA Damage Response (only ATM dependent)	WP:WP710	3.15137e+08	650150047940872	114	266	19	7581	PTEN,ATM,APC,TP53,ERBB2,BCL2L11,CDKN1A,CDKN1B,CDKN2A,CTNNB1,FASLG,INSR,MDM2,MYC,SHC1,SOD2,TCF7L2,TGFB1,PIK3R3
WP	Signaling Pathways in Glioblastoma	WP:WP2261	5.18175e+08	6285523723177002	83	266	16	7581	MSH6,NF1,PTEN,ATM,TP53,ERBB2,BRCA1,BRCA2,CCNE1,CDKN1A,CDKN1B,CDKN2A,FGFR2,MAPK3,MDM2,MDM4
WP	Endometrial cancer	WP:WP4155	5.71792e+08	6242761956915349	63	266	14	7581	CDH1,PTEN,APC,TP53,ERBB2,AXIN2,CDKN1A,CTNNA2,CTNNB1,FGFR2,MAPK3,MYC,TCF7L2,PIK3R3
WP	Chromosomal and microsatellite instability in colorectal cancer	WP:WP4216	6.45623e+08	6190020868983443	74	266	15	7581	MSH2,MSH6,APC,TP53,AXIN2,BCL2L11,CDKN1A,CTNNB1,MAPK3,MLH1,MYC,TCF7L2,TGFB1,TGFBR1,TGFBR2
WP	Hepatitis C and Hepatocellular Carcinoma	WP:WP3646	2148939205698451	5.66778e+16	50	266	12	7581	HIF1A,TP53,BRCA1,CDKN1A,FASLG,FRZB,IL6,MAPK3,MMP1,MYC,TGFB1,TGFBR1
WP	Folate Metabolism	WP:WP176	3.61033e+16	5442452925226759	73	266	14	7581	TP53,GPX1,ICAM1,IFNG,IL1B,IL6,INSR,MTHFR,MTR,MTRR,SHMT1,SLC19A1,SOD2,SERPINA3
WP	Arylamine metabolism	WP:WP694	5881047030046916	5230545347581776	6	266	5	7581	CYP1A2,NAT2,SULT1A1,UGT1A4,UGT1A9
WP	Aryl Hydrocarbon Receptor Netpath	WP:WP2586	1.0887e+16	4963090841132036	48	266	11	7581	NF1,AHR,AHRR,CDKN1A,CDKN1B,CYP1A1,CYP1A2,CYP1B1,ESR1,MYC,NQO1
WP	Bladder Cancer	WP:WP2828	1.79839e+16	4745117318964777	41	266	10	7581	CDH1,TP53,ERBB2,CDKN1A,CDKN2A,MDM2,MMP1,MMP2,MMP9,MYC
WP	p53 transcriptional gene network	WP:WP4963	1.79839e+16	4745117318964777	72	266	13	7581	FANCC,MSH2,PTEN,CDKN1A,ERCC5,FAS,GPX1,ICAM1,MGMT,MLH1,PIDD1,XPC,XRCC5
WP	Photodynamic therapy-induced AP-1 survival signaling.	WP:WP3611	1.87344e+16	4727360395333582	51	266	11	7581	TP53,BCL2L11,CCNE1,CDKN1A,CDKN2A,CFLAR,FAS,FASLG,IFNG,IL6,MMP2
WP	Glucuronidation	WP:WP698	305840340423759	4514505231585687	26	266	8	7581	UGT1A10,UGT1A3,UGT1A4,UGT1A5,UGT1A6,UGT1A7,UGT1A8,UGT1A9
WP	Homologous recombination	WP:WP186	3904935925271205	4408386087914581	13	266	6	7581	MRE11,NBN,RAD50,ATM,BRCA2,RAD51
WP	Adipogenesis	WP:WP236	4387596060830406	4357773362097201	131	266	17	7581	HIF1A,AHR,CDKN1A,CTNNB1,EBF1,FAS,FRZB,GATA3,GH1,IGF1,IL6,IRS2,NCOA1,PPARA,PPARG,PPARGC1A,TGFB1
WP	ATM Signaling Network in Development and Disease	WP:WP3878	4610723678160577	4336230904379158	46	266	10	7581	MRE11,NBN,PPM1D,RAD50,RBBP8,STK11,ATM,CHEK2,ATR,CDK1
WP	Spinal Cord Injury	WP:WP2431	4610723678160577	4336230904379158	118	266	16	7581	TP53,APEX1,CDK1,CDKN1B,ICAM1,IFNG,IL1B,IL1R1,IL6,MAPK3,MMP9,MYC,PLA2G6,PPP3CA,SLIT3,TGFB1
WP	Benzo(a)pyrene metabolism	WP:WP696	808445139771391	4092349445520015	9	266	5	7581	AKR1A1,CYP1A1,CYP1B1,CYP3A4,EPHX1
WP	EGFR Tyrosine Kinase Inhibitor Resistance	WP:WP4806	8392060357124176	4.07613e+16	84	266	13	7581	EIF4E,JAK2,NF1,PTEN,ERBB2,BCL2L11,FGFR2,IGF1,IL6,MAPK3,MYC,SHC1,PIK3R3
WP	Head and Neck Squamous Cell Carcinoma	WP:WP4674	1.47225e+16	3832019833890895	76	266	12	7581	EIF4E,PTEN,STK11,TP53,ERBB2,CASP8,CDKN1A,CDKN2A,CTNNB1,FGFR2,TERT,TGFBR2
WP	Leptin signaling pathway	WP:WP2034	1.47225e+16	3832019833890895	76	266	12	7581	EIF4E,JAK2,PTEN,ERBB2,ESR1,IL1B,IL1RN,LEPR,MAPK3,NCOA1,NOS3,SHC1
WP	Vitamin B12 Metabolism	WP:WP1533	1547573425706503	3.81035e+16	53	266	10	7581	ICAM1,IFNG,IL1B,IL6,INSR,MTHFR,MTR,MTRR,SOD2,SERPINA3
WP	Mammary gland development pathway - Pregnancy and lactation (Stage 3 of 4)	WP:WP2817	1645964209069872	3.78358e+16	33	266	8	7581	EIF4E,JAK2,ERBB2,ERBB4,ESR1,ESR2,MYC,PGR
WP	Selenium Micronutrient Network	WP:WP15	1.81248e+16	374172793647864	91	266	13	7581	GPX1,ICAM1,IFNG,IL1B,IL6,INSR,MTHFR,MTR,PTGS1,SELENOP,SOD2,TXNRD2,SERPINA3
WP	Photodynamic therapy-induced NF-kB survival signaling	WP:WP3617	2499989734335781	3.60206e+16	35	266	8	7581	CFLAR,ICAM1,IL1B,IL6,MMP1,MMP2,MMP3,MMP9
WP	Apoptosis	WP:WP254	4691746029356319	3328665504875851	86	266	12	7581	TP53,BCL2L11,CASP10,CASP8,CDKN2A,CFLAR,FAS,FASLG,IGF1,LTA,MDM2,MYC
WP	TP53 Network	WP:WP1742	5047793941023916	3.2969e+16	20	266	6	7581	ATM,TP53,CDKN1A,CDKN2A,MDM2,MYC
WP	Aflatoxin B1 metabolism	WP:WP699	5217187949601412	3.28256e+16	7	266	4	7581	CYP1A2,CYP3A4,EPHX1,GSTM1
WP	Estrogen Receptor Pathway	WP:WP2881	5475659373061495	3.26156e+16	13	266	5	7581	CYP1A1,CYP1A2,CYP1B1,ESR1,PPARA
WP	Irinotecan Pathway	WP:WP229	5475659373061495	3.26156e+16	13	266	5	7581	ABCG2,CYP3A4,CYP3A5,UGT1A10,UGT1A9
WP	Oxidation by Cytochrome P450	WP:WP43	6047466724458598	3.21843e+16	63	266	10	7581	CYP2C19,CYP17A1,CYP19A1,CYP1A1,CYP1A2,CYP1B1,CYP2D6,CYP3A4,CYP3A5,POR
WP	Galanin receptor pathway	WP:WP4970	6058182739274285	3.21766e+16	21	266	6	7581	BCL2L11,CDKN1A,CDKN1B,IL6,PPARG,PPARGC1A
WP	Extracellular vesicle-mediated signaling in recipient cells	WP:WP2870	6058182739274285	3.21766e+16	30	266	7	7581	APC,ERBB2,CTNNB1,DKK4,TGFB1,TGFBR1,TGFBR2
WP	G1 to S cell cycle control	WP:WP45	6540389461680607	3.1844e+16	64	266	10	7581	ATM,TP53,CCNE1,CDK1,CDKN1A,CDKN1B,CDKN2A,MDM2,MYC,ORC2
WP	Cell Cycle	WP:WP179	8254032927483118	3083333802941557	122	266	14	7581	ATM,CHEK2,ATR,TP53,CCNE1,CDC27,CDK1,CDKN1A,CDKN1B,CDKN2A,MDM2,MYC,ORC2,TGFB1
WP	Apoptosis Modulation and Signaling	WP:WP1772	8335596609406843	307906331066495	93	266	12	7581	TP53,BCL2L11,CASP10,CASP8,CDKN2A,CFLAR,FAS,FASLG,HSPA1A,IL1R1,MAPK3,PIDD1
WP	Hepatitis B infection	WP:WP4666	8430941476454541	3074123925351692	154	266	16	7581	JAK2,CASP10,CASP8,CDKN1A,CREB5,FAS,FASLG,IL6,MAPK3,MMP9,MYC,TAB2,TGFB1,TGFBR1,TGFBR2,PIK3R3
WP	Ovarian Infertility Genes	WP:WP34	8573926111027514	3066820263502234	32	266	7	7581	ATM,CDKN1B,CYP19A1,ESR2,MLH1,PGR,VDR
WP	Fatty Acid Omega Oxidation	WP:WP206	9942580463444612	3002500885663723	15	266	5	7581	ALDH2,CYP1A1,CYP1A2,CYP2D6,CYP3A4
WP	Melanoma	WP:WP4685	9942580463444612	3002500885663723	68	266	10	7581	CDH1,NF1,PTEN,TP53,CDKN1A,CDKN2A,ERBB4,MAPK3,MDM2,PIK3R3
WP	miRNA regulation of p53 pathway in prostate cancer	WP:WP3982	1.00138e+16	2.9994e+16	33	266	7	7581	PTEN,ATM,CHEK2,EI24,TP53,CASP8,MDM2
WP	Oxidative Stress	WP:WP408	1.20293e+16	2.91976e+16	34	266	7	7581	CYP1A1,GPX1,NFIX,NQO1,SOD2,TXNRD2,UGT1A6
WP	DDX1 as a regulatory component of the Drosha microprocessor	WP:WP2942	1.33207e+16	2875471885739823	9	266	4	7581	MRE11,NBN,RAD50,ATM
WP	Classical pathway of steroidogenesis with Glucocorticoid and Mineralocorticoid Metabolism	WP:WP4523	1.77779e+16	2750119699302275	17	266	5	7581	CYP17A1,CYP19A1,HSD11B1,POR,SRD5A2
WP	Leptin Insulin Overlap	WP:WP3935	1.77779e+16	2750119699302275	17	266	5	7581	JAK2,INSR,IRS2,LEPR,PIK3R3
WP	Pancreatic adenocarcinoma pathway	WP:WP4263	1.80414e+16	2.74373e+16	88	266	11	7581	TP53,ERBB2,BRCA2,CDKN1A,CDKN2A,MAPK3,RAD51,TGFB1,TGFBR1,TGFBR2,PIK3R3
WP	Retinoblastoma Gene in Cancer	WP:WP2446	1.80414e+16	2.74373e+16	88	266	11	7581	MSH6,BARD1,TP53,CCNE1,CDK1,CDKN1A,CDKN1B,DNMT1,MDM2,MYC,SMC2
WP	Mammary gland development pathway - Involution (Stage 4 of 4)	WP:WP2815	1.99296e+16	2.7005e+16	10	266	4	7581	CDH1,TP53,MMP9,MYC
WP	MTHFR deficiency	WP:WP4288	2.08935e+16	2.67999e+16	27	266	6	7581	COMT,DNMT1,DNMT3B,EHMT1,EHMT2,MTHFR
WP	ErbB Signaling Pathway	WP:WP673	2.10552e+16	2676639903407996	90	266	11	7581	TP53,ERBB2,BCL2L11,CDKN1A,CDKN1B,ERBB4,MAPK3,MDM2,MYC,SHC1,PIK3R3
WP	Mammary gland development pathway - Embryonic development (Stage 1 of 4)	WP:WP2813	2.18051e+16	2661441009366042	18	266	5	7581	CDH1,ERBB4,MYC,TERT,TGFB1
WP	Nuclear Receptors	WP:WP170	2.53113e+16	2.59669e+16	39	266	7	7581	ESR1,ESR2,NR2F6,PGR,PPARA,PPARG,VDR
WP	Senescence and Autophagy in Cancer	WP:WP615	2647657087731027	2.57714e+16	108	266	12	7581	PTEN,TP53,ATG10,CDKN1A,CDKN1B,CDKN2A,IFNG,IGF1,IL1B,IL6,MDM2,TGFB1
WP	Serotonin Transporter Activity	WP:WP1455	2.74962e+16	2.56073e+16	11	266	4	7581	IL1B,IL1R1,ITGB3,SLC6A4
WP	LncRNA-mediated mechanisms of therapeutic resistance	WP:WP3672	2.74962e+16	2.56073e+16	11	266	4	7581	HIF1A,TP53,ABCB1,CDKN1A
WP	RAS and Bradykinin pathways in COVID-19	WP:WP4969	285770334654848	2543982856596089	29	266	6	7581	ACE,AGTR1,CYP3A4,IL1B,NOS3,VDR
WP	AGE/RAGE pathway	WP:WP2324	3000817843181154	2.52276e+16	66	266	9	7581	JAK2,HIF1A,CASP8,INSR,MAPK3,MMP2,MMP9,NOS3,SHC1
WP	Association Between Physico-Chemical Features and Toxicity Associated Pathways	WP:WP3680	3.7082e+16	2.43084e+16	68	266	9	7581	APC,ERBB2,CDKN1A,CDKN1B,CTNNB1,ERBB4,GPX1,MYC,SHC1
WP	One Carbon Metabolism	WP:WP241	4011146236413122	2396731504433323	31	266	6	7581	DNMT1,DNMT3B,MTHFR,MTR,MTRR,SHMT1
WP	Vitamin D Receptor Pathway	WP:WP2877	4031449021830658	2.39454e+16	182	266	16	7581	HIF1A,ABCB1,CCNE1,CDKAL1,CDKN1A,CDKN1B,CDKN2A,CTLA4,CYP1A1,CYP2D6,CYP3A4,CYP3A5,MYC,TGFB1,TNFSF4,VDR
WP	Nucleotide Excision Repair	WP:WP4753	4161531919137751	2.38075e+16	43	266	7	7581	ERCC1,ERCC2,ERCC4,ERCC5,GTF2H4,XPA,XPC
WP	TGF-beta Signaling Pathway	WP:WP366	4706228829288015	2327326960100711	133	266	13	7581	TP53,CDK1,CDKN1A,FOXP3,ITGA2,ITGB3,MMP1,MYC,SHC1,TERT,TGFB1,TGFBR1,TGFBR2
WP	IL-18 signaling pathway	WP:WP4754	4706228829288015	2327326960100711	279	266	21	7581	PTEN,TP53,ACTA2,CASP8,CFLAR,CTNNB1,FAS,FASLG,GRM7,ICAM1,IFNG,IL1B,IL6,KLC1,MAPK3,MMP1,MMP2,MMP3,MMP9,PARP1,SLC4A7
WP	Benzene metabolism	WP:WP3891	4796562555389097	2319069887213367	6	266	3	7581	EPHX1,GSTM1,NQO1
WP	Mammary gland development pathway - Puberty (Stage 2 of 4)	WP:WP2814	4.835e+16	2.3156e+16	13	266	4	7581	ERBB2,ESR1,MYC,PGR
WP	Transcription factor regulation in adipogenesis	WP:WP3599	4.835e+16	2.3156e+16	22	266	5	7581	IL6,INSR,IRS2,PPARG,PPARGC1A
WP	Control of immune tolerance by vasoactive intestinal peptide	WP:WP4484	4.835e+16	2.3156e+16	13	266	4	7581	CTLA4,FAS,IFNG,TGFB1
WP	Allograft Rejection	WP:WP2328	5580612688387382	2.25332e+16	88	266	10	7581	ABCB1,AGTR1,CASP8,CTLA4,FAS,FASLG,FOXP3,IFNG,IL1B,TGFB1
WP	Photodynamic therapy-induced NFE2L2 (NRF2) survival signaling	WP:WP3612	5730164107024993	2.24183e+16	23	266	5	7581	ABCG2,EPHX1,GSTP1,NQO1,NQO2
WP	PI3K-Akt Signaling Pathway	WP:WP4172	5730164107024993	2.24183e+16	345	266	24	7581	EIF4E,JAK2,PTEN,STK11,TP53,BRCA1,BCL2L11,CCNE1,CDKN1A,CDKN1B,CREB5,FASLG,FGFR2,GH1,IGF1,IL6,INSR,ITGA2,ITGB3,MAPK3,MDM2,MYC,NOS3,PIK3R3
WP	DNA Mismatch Repair	WP:WP531	5730164107024993	2.24183e+16	23	266	5	7581	MSH2,MSH6,PMS2,EXO1,MLH1
WP	Nuclear Receptors in Lipid Metabolism and Toxicity	WP:WP299	6705858754185375	2.17355e+16	35	266	6	7581	ABCB1,CYP1A2,CYP3A4,PPARA,PPARG,VDR
WP	Hypothesized Pathways in Pathogenesis of Cardiovascular Disease	WP:WP3668	8171449264906712	2087700911407178	25	266	5	7581	AGTR1,MAPK3,SHC1,TGFBR1,TGFBR2
WP	IL1 and megakaryocytes in obesity	WP:WP2865	8171449264906712	2087700911407178	25	266	5	7581	ICAM1,IFNG,IL1B,IL1R1,MMP9
WP	Sudden Infant Death Syndrome (SIDS) Susceptibility Pathways	WP:WP706	8512900482037624	2069922443590424	162	266	14	7581	HIF1A,CTNNB1,ESR2,GATA3,IL1B,IL1RN,IL6,LMX1B,PPARGC1A,PPARGC1B,SLC6A4,SST,SSTR2,CDCA7L
WP	Neovascularisation processes	WP:WP4331	8584617393541626	2066279056073993	37	266	6	7581	NOTCH3,HIF1A,MAPK3,MMP9,TGFB1,TGFBR1
WP	NRF2 pathway	WP:WP2884	8724170673577543	2059275846776523	145	266	13	7581	GSTM1,GSTP1,HSPA1A,NQO1,SLC39A11,SLC6A4,TGFB1,TGFBR2,UGT1A3,UGT1A4,UGT1A6,UGT1A7,UGT1A9
WP	Epithelial to mesenchymal transition in colorectal cancer	WP:WP4239	926675019204638	2033072544292806	164	266	14	7581	CDH1,NOTCH3,HIF1A,TP53,CLDN10,CTNNB1,MAPK3,MMP2,MMP9,SHC1,TGFB1,TGFBR1,TGFBR2,PIK3R3
WP	Oncostatin M Signaling Pathway	WP:WP2374	1021185305744349	1.9909e+16	66	266	8	7581	JAK2,HIF1A,TP53,CDKN1B,MAPK3,MMP1,MMP3,SHC1
WP	Pathways Affected in Adenoid Cystic Carcinoma	WP:WP3651	1021185305744349	1.9909e+16	66	266	8	7581	PTEN,ATM,CHEK2,TP53,ERBB2,BRCA1,KANSL1,MYC
WP	Gastrin Signaling Pathway	WP:WP4659	1.02872e+16	1.9877e+16	114	266	11	7581	CDH1,JAK2,CDKN1A,CDKN1B,CDKN2A,CTNNB1,MAPK3,MYC,PPARG,SHC1,PIK3R3
WP	FTO Obesity Variant Mechanism	WP:WP3407	1.02872e+16	1.9877e+16	8	266	3	7581	FTO,PPARGC1A,TBX1
WP	Caloric restriction and aging	WP:WP4191	1.02872e+16	1.9877e+16	8	266	3	7581	TP53,IGF1,PPARGC1A
WP	Human Thyroid Stimulating Hormone (TSH) signaling pathway	WP:WP2032	1.16603e+16	1933290328284072	68	266	8	7581	JAK2,ADCY3,APEX1,CCNE1,CDKN1B,MAPK3,MYC,PDE4D
WP	AMP-activated Protein Kinase (AMPK) Signaling	WP:WP1403	1.16603e+16	1933290328284072	68	266	8	7581	STK11,TP53,CDKN1A,INSR,LEPR,PPARGC1B,STRADB,PIK3R3
WP	ACE Inhibitor Pathway	WP:WP554	1.16603e+16	1933290328284072	17	266	4	7581	ACE,AGTR1,NOS3,TGFB1
WP	RAC1/PAK1/p38/MMP2 Pathway	WP:WP3303	1267644644580009	1897002473999474	69	266	8	7581	MSH2,TP53,ERBB2,CTNNB1,MAPK3,MMP2,MYC,RAD51
WP	ATR Signaling	WP:WP3875	1409789849944603	1.85085e+16	9	266	3	7581	ATR,HUS1,TOPBP1
WP	Cannabinoid receptor signaling	WP:WP3869	1409789849944603	1.85085e+16	29	266	5	7581	CYP2C19,AHR,CYP1A1,CYP3A4,MAPK3
WP	Tryptophan metabolism	WP:WP465	1.44302e+16	1.84073e+16	42	266	6	7581	ALDH2,CYP19A1,CYP1A1,CYP1A2,CYP1B1,CYP3A4
WP	Melatonin metabolism and effects	WP:WP3298	1.44302e+16	1.84073e+16	42	266	6	7581	CYP2C19,CYP1A1,CYP1A2,CYP1B1,CYP2D6,SULT1A1
WP	IL-6 signaling pathway	WP:WP364	1613924843057154	1792116693285284	43	266	6	7581	JAK2,IL6,MAPK3,NCOA1,NR2F6,SHC1
WP	Apoptosis Modulation by HSP70	WP:WP384	1.66889e+16	1777571168550672	19	266	4	7581	CASP8,FAS,FASLG,HSPA1A
WP	Nonalcoholic fatty liver disease	WP:WP4396	1.66889e+16	1777571168550672	159	266	13	7581	BCL2L11,CASP8,FAS,FASLG,IL1B,IL6,INSR,IRS2,LEPR,NDUFB3,PPARA,TGFB1,PIK3R3
WP	Ethanol effects on histone modifications	WP:WP3996	1.75866e+16	1.75482e+16	31	266	5	7581	ALDH2,EHMT2,MTHFR,MTR,SLC19A1
WP	Androgen receptor signaling pathway	WP:WP138	1.75866e+16	1.75482e+16	90	266	9	7581	PTEN,BRCA1,CCNE1,CDKN1A,CTNNB1,MDM2,NCOA1,NCOA3,ZMIZ1
WP	Base Excision Repair	WP:WP4752	1.75866e+16	1.75482e+16	31	266	5	7581	MUTYH,APEX1,OGG1,PARP1,XRCC1
WP	Fas Ligand (FasL) pathway and Stress induction of Heat Shock Proteins (HSP) regulation	WP:WP314	1.75866e+16	1.75482e+16	44	266	6	7581	CASP10,CASP8,CFLAR,FAS,FASLG,PARP1
WP	Nanomaterial induced apoptosis	WP:WP2507	1.91966e+16	1716776694101201	20	266	4	7581	CASP8,CFLAR,FAS,FASLG
WP	aspirin and miRNAs	WP:WP4707	1.91966e+16	1716776694101201	20	266	4	7581	NOS3,PPARA,PTGS1,H19
WP	Development and heterogeneity of the ILC family	WP:WP3893	1943840256856345	1.71134e+16	32	266	5	7581	AHR,GATA3,IFNG,IL1B,IL6
WP	Trans-sulfuration and one carbon metabolism	WP:WP2525	1943840256856345	1.71134e+16	32	266	5	7581	DNMT1,DNMT3B,MTHFR,MTR,SHMT1
WP	Imatinib and Chronic Myeloid Leukemia	WP:WP3640	2.24974e+16	1.64787e+16	21	266	4	7581	ABCB1,ABCG2,CDKN1B,MYC
WP	Thymic Stromal LymphoPoietin (TSLP) Signaling Pathway	WP:WP2203	2.26814e+16	1.64433e+16	47	266	6	7581	JAK2,IL6,MAPK3,MYC,TEC,TNFSF4
WP	NAD metabolism, sirtuins and aging	WP:WP3630	2.26814e+16	1.64433e+16	11	266	3	7581	HIF1A,PARP1,PPARG
WP	Non-homologous end joining	WP:WP438	2.26814e+16	1.64433e+16	11	266	3	7581	WRN,XRCC5,XRCC6
WP	Fluoropyrimidine Activity	WP:WP1601	2.41309e+16	1.61743e+16	34	266	5	7581	TP53,ABCG2,ERCC2,MTHFR,XRCC3
WP	Energy Metabolism	WP:WP1541	2.41309e+16	1.61743e+16	48	266	6	7581	NCOA1,PPARA,PPARG,PPARGC1A,PPARGC1B,PPP3CA
WP	Genotoxicity pathway	WP:WP4286	2.41309e+16	1.61743e+16	63	266	7	7581	PPM1D,EI24,ACTA2,CDKN1A,ITPR1,MDM2,PHLDA3
WP	Lung fibrosis	WP:WP3624	2.41309e+16	1.61743e+16	63	266	7	7581	IGF1,IL1B,IL6,MMP2,MMP9,TERT,TGFB1
WP	Hematopoietic Stem Cell Gene Regulation by GABP alpha/beta Complex	WP:WP3657	2.50919e+16	1.60047e+16	22	266	4	7581	PTEN,ATM,DNMT1,DNMT3B
WP	Glycine Metabolism	WP:WP1495	2597872770007014	1.58538e+16	4	266	2	7581	MTHFR,SHMT1
WP	Caffeine and Theobromine metabolism	WP:WP3633	2597872770007014	1.58538e+16	4	266	2	7581	CYP1A2,NAT2
WP	Downregulation of ACE2 expression by SARS-CoV infection and SARS-CoV Spike protein	WP:WP4799	2597872770007014	1.58538e+16	4	266	2	7581	ACE,AGTR1
WP	Signal transduction through IL1R	WP:WP4496	2597872770007014	1.58538e+16	35	266	5	7581	IL1B,IL1R1,IL1RN,IL6,TGFB1
WP	Small cell lung cancer	WP:WP4658	2.66257e+16	1.5747e+16	98	266	9	7581	PTEN,TP53,CASP8,CCNE1,CDKN1A,CDKN1B,ITGA2,MYC,PIK3R3
WP	The alternative pathway of fetal androgen synthesis	WP:WP4524	2.70647e+16	1.5676e+16	12	266	3	7581	CYP17A1,POR,SRD5A2
WP	miRNAs involved in DNA damage response	WP:WP1545	2.75452e+16	1.55995e+16	50	266	6	7581	ATM,TP53,CCNE1,CDKN1A,CDKN1B,MYC
WP	Structural Pathway of Interleukin 1 (IL-1)	WP:WP2637	2.75452e+16	1.55995e+16	50	266	6	7581	EIF4E,IL1R1,MAPK3,MYC,TAB2,TANK
WP	Kynurenine Pathway and links to Cellular Senescence	WP:WP5044	2.76242e+16	1558709936488094	23	266	4	7581	TP53,AHR,CDKN1A,IFNG
WP	NAD Metabolism in Oncogene-Induced Senescence and Mitochondrial Dysfunction-Associated Senescence	WP:WP5046	3.17913e+16	1.49769e+16	24	266	4	7581	TP53,IL1B,IL6,PARP1
WP	Angiogenesis	WP:WP1539	3.17913e+16	1.49769e+16	24	266	4	7581	HIF1A,FGFR2,MMP9,NOS3
WP	BMP2-WNT4-FOXO1 Pathway in Human Primary Endometrial Stromal Cell Differentiation	WP:WP3876	3259246045441352	1486882852746268	13	266	3	7581	BCL2L11,CTNNB1,SST
WP	Osteopontin Signaling	WP:WP1434	3259246045441352	1486882852746268	13	266	3	7581	ITGB3,MAPK3,MMP9
WP	Wnt Signaling Pathway (Netpath)	WP:WP363	3.49452e+16	1456612285674869	53	266	6	7581	APC,AXIN2,CTNNB1,MYC,PPARG,TCF7L2
WP	Unfolded protein response	WP:WP4925	3555421073504165	1449108957783684	25	266	4	7581	TP53,BCL2L11,CASP8,IL1B
WP	Relationship between inflammation, COX-2 and EGFR	WP:WP4483	3555421073504165	1449108957783684	25	266	4	7581	CYP19A1,ESR1,MAPK3,MMP1
WP	Sulindac Metabolic Pathway	WP:WP2542	3.85319e+16	1.41418e+16	5	266	2	7581	CYP1A2,CYP1B1
WP	Cytokines and Inflammatory Response	WP:WP530	3952167079323355	1.40316e+16	26	266	4	7581	IFNG,IL1B,IL6,TGFB1
WP	EPO Receptor Signaling	WP:WP581	3952167079323355	1.40316e+16	26	266	4	7581	JAK2,IRS2,MAPK3,SHC1
WP	PPAR Alpha Pathway	WP:WP2878	3952167079323355	1.40316e+16	26	266	4	7581	CDK1,MYC,PPARA,UGT1A9
WP	Wnt/beta-catenin Signaling Pathway in Leukemia	WP:WP3658	3952167079323355	1.40316e+16	26	266	4	7581	APC,AXIN2,CTNNB1,MYC
WP	Hair Follicle Development: Cytodifferentiation - Part 3 of 3	WP:WP2840	4089313062554248	1.38835e+16	89	266	8	7581	CTNNB1,CUX1,DKK3,DKK4,GATA3,IFNG,IGF1,TGFB1
WP	MECP2 and Associated Rett Syndrome	WP:WP3584	4101089852587224	1.3871e+16	72	266	7	7581	NF1,PTEN,IGF1,NREP,RBFOX1,SST,TET2
WP	Non-small cell lung cancer	WP:WP4255	4101089852587224	1.3871e+16	72	266	7	7581	TP53,ERBB2,CASP8,CDKN1A,CDKN2A,MAPK3,PIK3R3
WP	Extracellular vesicles in the crosstalk of cardiac cells	WP:WP4300	4.39718e+16	1.35683e+16	27	266	4	7581	PTEN,IGF1,IL6,MMP9
WP	MAPK Signaling Pathway	WP:WP382	4.4633e+16	1.35034e+16	249	266	16	7581	NF1,TP53,FAS,FASLG,FGFR2,HSPA1A,IL1B,IL1R1,MAPK3,MYC,PPP3CA,RPS6KA3,TAB2,TGFB1,TGFBR1,TGFBR2
WP	Cardiac Hypertrophic Response	WP:WP2795	4480925902204328	1.34863e+16	57	266	6	7581	FGFR2,IGF1,MAPK3,PPP3CA,TGFB1,TGFBR1
WP	T-Cell antigen Receptor (TCR) Signaling Pathway	WP:WP69	4480925902204328	1.34863e+16	91	266	8	7581	FAS,GATA3,IL1B,IL6,ITPR1,MAPK3,SHC1,TGFB1
WP	TNF related weak inducer of apoptosis (TWEAK) Signaling Pathway	WP:WP2036	4696184085144565	132825488757059	42	266	5	7581	CASP8,CTNNB1,IL6,MAPK3,MMP9
WP	TGF-beta Receptor Signaling	WP:WP560	4794513610688709	1.31926e+16	58	266	6	7581	CTNNB1,IFNG,MAPK3,TGFB1,TGFBR1,TGFBR2

## Sheet: All Terms
Supplementary Table S1: Gene ontology analysis (All terms)
source	term_name	term_id	adjusted_p_value	negative_log10_of_adjusted_p_value	term_size	query_size	intersection_size	effective_domain_size	intersections
GO:MF	catalytic activity, acting on DNA	GO:0140097	0.166524	1.67785e+16	204	376	33	18676	BRIP1,MRE11,MUTYH,POLG,RAD50,RAD51C,RBBP8,RECQL,BLM,FANCM,APEX1,DCLRE1B,DNMT1,DNMT3B,ERCC1,ERCC2,ERCC4,ERCC5,EXO1,FTO,MCM8,MGMT,OGG1,RAD51,SUB1,TERT,WRN,XRCC1,XRCC3,XRCC5,XRCC6,HELQ,MUS81
GO:MF	damaged DNA binding	GO:0003684	105.807	1.39755e+16	66	376	19	18676	MSH2,MSH6,MUTYH,NBN,RBBP8,BLM,BRCA1,APEX1,DCLRE1B,ERCC1,ERCC2,ERCC4,OGG1,WRN,XPA,XPC,XRCC1,XRCC5,XRCC6
GO:MF	four-way junction DNA binding	GO:0000400	608.401	1.22158e+16	17	376	11	18676	MEN1,MSH2,MSH6,RAD51C,RAD51D,BLM,FANCM,XRCC2,RAD51B,WRN,XRCC3
GO:MF	DNA secondary structure binding	GO:0000217	13047.1	118844865169975	37	376	14	18676	MEN1,MSH2,MSH6,RAD51C,RAD51D,RBBP8,BLM,FANCM,XRCC2,ERCC5,RAD51B,WRN,XPC,XRCC3
GO:MF	single-stranded DNA binding	GO:0003697	4.25836e+06	9370757751676802	119	376	19	18676	MSH2,PMS2,RAD50,RAD51D,RBBP8,BLM,BRCA2,BIVM-ERCC5,ERCC1,ERCC4,ERCC5,MCM8,MLH1,RAD51,RAD51B,SMC2,SSBP2,SUB1,XPC
GO:MF	mismatch repair complex binding	GO:0032404	501460	9299764126351768	11	376	8	18676	MSH2,MSH6,MUTYH,PMS2,ATR,MCM8,MLH1,WRN
GO:MF	endodeoxyribonuclease activity	GO:0004520	1.81811e+07	8740380360224773	41	376	12	18676	MRE11,RAD50,RAD51C,RBBP8,APEX1,ERCC1,ERCC4,ERCC5,EXO1,XRCC1,XRCC3,MUS81
GO:MF	oxidized DNA binding	GO:0032356	1.10785e+08	7955517514669686	10	376	7	18676	MSH2,MSH6,MUTYH,BLM,OGG1,WRN,XRCC1
GO:MF	deoxyribonuclease activity	GO:0004536	1.14722e+08	7940351498934543	60	376	13	18676	MRE11,RAD50,RAD51C,RBBP8,APEX1,DCLRE1B,ERCC1,ERCC4,ERCC5,EXO1,XRCC1,XRCC3,MUS81
GO:MF	DNA helicase activity	GO:0003678	2.00226e+08	7698480326276642	76	376	14	18676	BRIP1,MRE11,RAD50,RECQL,BLM,FANCM,ERCC2,MCM8,RAD51,SUB1,WRN,XRCC5,XRCC6,HELQ
GO:MF	ligand-activated transcription factor activity	GO:0098531	3.43083e+08	7464600670534124	54	376	12	18676	AHR,AHRR,ESR1,ESR2,ESRRG,HNF4G,NR2F6,PDCD6-AHRR,PGR,PPARA,PPARG,VDR
GO:MF	nuclear receptor activity	GO:0004879	3.43083e+08	7464600670534124	54	376	12	18676	AHR,AHRR,ESR1,ESR2,ESRRG,HNF4G,NR2F6,PDCD6-AHRR,PGR,PPARA,PPARG,VDR
GO:MF	protein N-terminus binding	GO:0047485	4.16211e+07	7380686688143704	111	376	16	18676	MEN1,NBN,ATM,STT3A-AS1,TP53,ERCC2,ERCC4,ERCC5,HSPA1A,MDM2,NCOA1,NCOA3,PARP1,PEX14,TERT,TGFB1
GO:MF	endonuclease activity	GO:0004519	2.24769e+09	6648263393847119	125	376	16	18676	MRE11,PMS2,RAD50,RAD51C,RBBP8,APEX1,BIVM-ERCC5,ERCC1,ERCC4,ERCC5,EXO1,OGG1,XRCC1,XRCC3,MUS81,ANKLE1
GO:MF	oxidized purine DNA binding	GO:0032357	2.44801e+09	6611186903429809	9	376	6	18676	MSH2,MSH6,MUTYH,BLM,OGG1,WRN
GO:MF	mismatched DNA binding	GO:0030983	3.14144e+09	6502871150251653	15	376	7	18676	MSH2,MSH6,MUTYH,PMS2,MLH1,MLH3,XPC
GO:MF	nuclease activity	GO:0004518	3.31059e+09	6480094109737674	207	376	20	18676	MRE11,PMS2,POLG,RAD50,RAD51C,RBBP8,FANCM,APEX1,BIVM-ERCC5,DCLRE1B,ERCC1,ERCC4,ERCC5,EXO1,OGG1,WRN,XRCC1,XRCC3,MUS81,ANKLE1
GO:MF	DNA-dependent ATPase activity	GO:0008094	3.44709e+09	6462547836935454	54	376	11	18676	MSH2,MSH6,RAD51C,RAD51D,BLM,XRCC2,RAD51,RAD51B,XRCC3,XRCC5,XRCC6
GO:MF	single-stranded DNA endodeoxyribonuclease activity	GO:0000014	4.97889e+08	6302867203955416	10	376	6	18676	MRE11,RAD50,RBBP8,ERCC1,ERCC4,XRCC1
GO:MF	protein C-terminus binding	GO:0008022	1.02837e+16	5987848759440759	202	376	19	18676	JAK2,MRE11,MSH2,ERBB2,BRCA2,ATXN1,CTNNB1,ERCC1,ERCC2,ERCC4,NUMA1,PPARG,RAD51,RBFOX1,SIPA1,TERT,TOPBP1,XRCC5,XRCC6
GO:MF	steroid hydroxylase activity	GO:0008395	1.62594e+16	5788895793062931	38	376	9	18676	CYP2C19,CYP17A1,CYP19A1,CYP1A1,CYP1A2,CYP1B1,CYP2D6,CYP3A4,CYP3A5
GO:MF	MutSalpha complex binding	GO:0032407	2114470997509407	5674798267342812	7	376	5	18676	MUTYH,PMS2,ATR,MCM8,MLH1
GO:MF	estrogen 16-alpha-hydroxylase activity	GO:0101020	4934424916047521	5306763455018773	8	376	5	18676	CYP1A1,CYP1A2,CYP1B1,CYP3A4,CYP3A5
GO:MF	oxidoreductase activity, acting on paired donors, with incorporation or reduction of molecular oxygen	GO:0016705	7824601960054241	510653774591555	167	376	16	18676	CYP2C19,ASPH,CYP17A1,CYP19A1,CYP1A1,CYP1A2,CYP1B1,CYP2D6,CYP3A4,CYP3A5,FTO,MTRR,NOS3,POR,PTGS1,TET2
GO:MF	glucuronosyltransferase activity	GO:0015020	7882061629728437	5.10336e+16	34	376	8	18676	UGT1A10,UGT1A3,UGT1A4,UGT1A5,UGT1A6,UGT1A7,UGT1A8,UGT1A9
GO:MF	aromatase activity	GO:0070330	1.16529e+16	4933565129701387	25	376	7	18676	CYP2C19,CYP19A1,CYP1A1,CYP1A2,CYP1B1,CYP3A4,CYP3A5
GO:MF	oxidoreductase activity, acting on paired donors, with incorporation or reduction of molecular oxygen, reduced flavin or flavoprotein as one donor, and incorporation of one atom of oxygen	GO:0016712	1183711826152818	4926754013444642	36	376	8	18676	CYP2C19,CYP19A1,CYP1A1,CYP1A2,CYP1B1,CYP2D6,CYP3A4,CYP3A5
GO:MF	ATPase activity	GO:0016887	1.83609e+16	4736106018541133	488	376	28	18676	BRIP1,MRE11,MSH2,MSH6,PMS2,RAD50,RAD51C,RAD51D,RECQL,BLM,FANCM,XRCC2,ABCB1,ABCG2,ERCC2,HSPA1A,MCM8,MLH1,MLH3,RAD51,RAD51B,SUB1,WRN,XRCC3,XRCC5,XRCC6,HELQ,DNAH11
GO:MF	Y-form DNA binding	GO:0000403	1947134419066955	4.7106e+16	5	376	4	18676	MEN1,RBBP8,BLM,WRN
GO:MF	oxygen binding	GO:0019825	2.14032e+16	4669521511319115	39	376	8	18676	CYP2C19,CYP17A1,CYP19A1,CYP1A1,CYP1B1,CYP3A4,CYP3A5,SOD2
GO:MF	monooxygenase activity	GO:0004497	3.37146e+16	4472182506507579	106	376	12	18676	CYP2C19,CYP17A1,CYP19A1,CYP1A1,CYP1A2,CYP1B1,CYP2D6,CYP3A4,CYP3A5,MTRR,NOS3,POR
GO:MF	four-way junction helicase activity	GO:0009378	4.73988e+16	4324233047236566	6	376	4	18676	RECQL,BLM,FANCM,WRN
GO:MF	MutLalpha complex binding	GO:0032405	4.73988e+16	4324233047236566	6	376	4	18676	MSH2,MSH6,ATR,WRN
GO:MF	DNA insertion or deletion binding	GO:0032135	4.73988e+16	4324233047236566	6	376	4	18676	MSH2,MSH6,PMS2,XPC
GO:MF	cytokine receptor binding	GO:0005126	6634690930611297	4178179303433517	275	376	19	18676	JAK2,CASP8,CFLAR,FASLG,GATA3,GH1,IFNG,IL1B,IL1RN,IL6,ITGB3,LTA,PIDD1,SHC1,TGFB1,TGFBR1,TGFBR2,TLR9,TNFSF4
GO:MF	disordered domain specific binding	GO:0097718	8180670994518914	4087211073191067	34	376	7	18676	TP53,CDKN2A,CTNNB1,HSPA1A,MDM2,NCOA3,NUMA1
GO:MF	DNA-binding transcription factor binding	GO:0140297	9166662290300688	4037788768231078	391	376	23	18676	EIF4E,RBBP8,HIF1A,TP53,APEX1,CDKN2A,CTNNB1,ESR1,FOXP1,FOXP3,MYC,NCOA1,NCOA3,PARP1,PPARA,PPARG,PPARGC1A,PPARGC1B,SUB1,TBX3,TCF7L2,VDR,ZFPM2
GO:MF	helicase activity	GO:0004386	9767617099278104	4010211373523656	162	376	14	18676	BRIP1,MRE11,RAD50,RECQL,BLM,FANCM,ERCC2,MCM8,RAD51,SUB1,WRN,XRCC5,XRCC6,HELQ
GO:MF	steroid binding	GO:0005496	9912995138870816	4003795106790716	100	376	11	18676	CYP3A4,ESR1,ESR2,ESRRG,HSD11B1,HSD17B1,PGR,SHBG,SULT1E1,UGT1A8,VDR
GO:MF	telomeric DNA binding	GO:0042162	1.14954e+16	393947602804899	36	376	7	18676	RAD50,BLM,APEX1,TERT,WRN,XRCC5,XRCC6
GO:MF	bubble DNA binding	GO:0000405	1.79559e+16	3.74579e+16	8	376	4	18676	BLM,ERCC5,WRN,XPC
GO:MF	tetrapyrrole binding	GO:0046906	2448729839656229	3611059126520268	154	376	13	18676	CYP2C19,JAK2,CYP17A1,CYP19A1,CYP1A1,CYP1A2,CYP1B1,CYP2D6,CYP3A4,CYP3A5,MTR,NOS3,PTGS1
GO:MF	3'-5' DNA helicase activity	GO:0043138	2.68226e+16	3571499749410683	17	376	5	18676	RECQL,BLM,FANCM,WRN,HELQ
GO:MF	RNA polymerase II-specific DNA-binding transcription factor binding	GO:0061629	2716855740057225	3565933421192124	281	376	18	18676	RBBP8,HIF1A,APEX1,CDKN2A,CTNNB1,ESR1,FOXP1,FOXP3,NCOA1,NCOA3,PARP1,PPARA,PPARG,PPARGC1A,PPARGC1B,TBX3,TCF7L2,VDR
GO:MF	double-stranded telomeric DNA binding	GO:0003691	2962820220520018	3528294700057199	9	376	4	18676	RAD50,APEX1,XRCC5,XRCC6
GO:MF	hormone receptor binding	GO:0051427	3.10158e+16	3.50842e+16	182	376	14	18676	JAK2,HIF1A,CTNNB1,ESR1,FOXP1,GH1,NCOA1,NCOA3,PARP1,PPARG,PPARGC1A,PPARGC1B,TCF7L2,VDR
GO:MF	estrogen receptor binding	GO:0030331	3869306509578044	3412366866002238	44	376	7	18676	CTNNB1,ESR1,NCOA1,PARP1,PPARG,PPARGC1A,PPARGC1B
GO:MF	RNA polymerase II general transcription initiation factor binding	GO:0001091	4.43242e+16	3.35336e+16	19	376	5	18676	TP53,AHR,ERCC1,ERCC4,ESR1
GO:MF	TFIID-class transcription factor complex binding	GO:0001094	4.54807e+16	3342173019721519	10	376	4	18676	TP53,AHR,ERCC1,ERCC4
GO:MF	single base insertion or deletion binding	GO:0032138	4643912215467706	3.33312e+16	4	376	3	18676	MSH2,MSH6,PMS2
GO:MF	heme binding	GO:0020037	5104557531759794	3.29204e+16	144	376	12	18676	CYP2C19,JAK2,CYP17A1,CYP19A1,CYP1A1,CYP1A2,CYP1B1,CYP2D6,CYP3A4,CYP3A5,NOS3,PTGS1
GO:MF	oxidoreductase activity, acting on paired donors, with incorporation or reduction of molecular oxygen, NAD(P)H as one donor, and incorporation of one atom of oxygen	GO:0016709	635291402848558	3.19703e+16	48	376	7	18676	CYP2C19,CYP1A1,CYP2D6,CYP3A4,MTRR,NOS3,POR
GO:MF	nuclear hormone receptor binding	GO:0035257	6368262577658781	3.19598e+16	148	376	12	18676	HIF1A,CTNNB1,ESR1,FOXP1,NCOA1,NCOA3,PARP1,PPARG,PPARGC1A,PPARGC1B,TCF7L2,VDR
GO:MF	nuclear receptor binding	GO:0016922	6935608265427838	3.15892e+16	105	376	10	18676	CTNNB1,ESR1,FOXP1,NCOA1,NCOA3,PARP1,PPARG,PPARGC1A,PPARGC1B,VDR
GO:MF	basal RNA polymerase II transcription machinery binding	GO:0001099	927408258743301	3.03273e+16	69	376	8	18676	TP53,AHR,ERCC1,ERCC4,ERCC5,ESR1,NCOA3,WDR43
GO:MF	basal transcription machinery binding	GO:0001098	927408258743301	3.03273e+16	69	376	8	18676	TP53,AHR,ERCC1,ERCC4,ERCC5,ESR1,NCOA3,WDR43
GO:MF	p53 binding	GO:0002039	927408258743301	3.03273e+16	69	376	8	18676	STK11,BLM,HIF1A,TP53,CDKN2A,EHMT1,EHMT2,MDM2
GO:MF	iron ion binding	GO:0005506	9322087749358384	3030486813344779	155	376	12	18676	CYP2C19,ALOX12,CYP17A1,CYP19A1,CYP1A1,CYP1A2,CYP1B1,CYP2D6,CYP3A4,CYP3A5,FTO,TET2
GO:MF	estrogen 2-hydroxylase activity	GO:0101021	9927971042862096	3003139498224027	5	376	3	18676	CYP1A1,CYP1A2,CYP3A4
GO:MF	oxidoreductase activity, acting on NAD(P)H, heme protein as acceptor	GO:0016653	1.2379e+16	290731339856663	13	376	4	18676	MTRR,NOS3,NQO1,POR
GO:MF	transcription coactivator binding	GO:0001223	1.75438e+16	2.75588e+16	26	376	5	18676	AHR,ESR1,PGR,PPARA,TERT
GO:MF	NADPH-hemoprotein reductase activity	GO:0003958	1762250929019712	2.75393e+16	6	376	3	18676	MTRR,NOS3,POR
GO:MF	growth factor receptor binding	GO:0070851	1762250929019712	2.75393e+16	143	376	11	18676	JAK2,PTEN,ERBB4,GATA3,IL1B,IL1R1,IL1RN,IL6,ITGB3,SHC1,TLR9
GO:MF	DNA-methyltransferase activity	GO:0009008	1762250929019712	2.75393e+16	6	376	3	18676	DNMT1,DNMT3B,MGMT
GO:MF	organic acid binding	GO:0043177	1.78173e+16	2749159102314093	120	376	10	18676	GRM7,NOS3,PPARG,SHMT1,SLC19A1,UGT1A3,UGT1A7,UGT1A8,UGT1A9,VDR
GO:MF	steroid hormone receptor activity	GO:0003707	2.01499e+16	2.69573e+16	27	376	5	18676	ESR1,ESR2,ESRRG,PGR,PPARA
GO:MF	steroid hormone receptor binding	GO:0035258	2.69674e+16	2569160706079444	82	376	8	18676	CTNNB1,ESR1,FOXP1,NCOA1,PARP1,PPARG,PPARGC1A,PPARGC1B
GO:MF	transcription coregulator binding	GO:0001221	286752417952762	2542492911354804	63	376	7	18676	AHR,EHMT1,EHMT2,ESR1,PGR,PPARA,TERT
GO:MF	hydroperoxy icosatetraenoate dehydratase activity	GO:0106256	286752417952762	2542492911354804	7	376	3	18676	CYP1A1,CYP1A2,CYP1B1
GO:MF	ubiquitin protein ligase binding	GO:0031625	3710237414212965	243059829944596	296	376	16	18676	CHEK2,HIF1A,APC,TP53,BRCA1,ABCB1,AXIN2,CASP10,CASP8,CDKN1A,HSPA1A,MDM2,PPARGC1A,TANK,WRAP53,XRCC5
GO:MF	antioxidant activity	GO:0016209	3831743595831101	2416603559781726	87	376	8	18676	GPX1,GSTO1,GSTO2,GSTP1,NQO1,PTGS1,SOD2,TXNRD2
GO:MF	tumor necrosis factor receptor superfamily binding	GO:0032813	4.16325e+16	2380567716057993	49	376	6	18676	CASP8,CFLAR,FASLG,LTA,PIDD1,TNFSF4
GO:MF	NADP binding	GO:0050661	5485366527074009	2.26079e+16	52	376	6	18676	HSD11B1,HSD17B1,MTHFR,MTRR,NOS3,POR
GO:MF	retinoic acid binding	GO:0001972	5494025692540233	2260109313953979	20	376	4	18676	UGT1A3,UGT1A7,UGT1A8,UGT1A9
GO:MF	death receptor binding	GO:0005123	5494025692540233	2260109313953979	20	376	4	18676	CASP8,CFLAR,FASLG,PIDD1
GO:MF	cysteine-type endopeptidase activity involved in execution phase of apoptosis	GO:0097200	5539355969048864	2256540725406439	9	376	3	18676	CASP10,CASP8,CFLAR
GO:MF	MDM2/MDM4 family protein binding	GO:0097371	5539355969048864	2256540725406439	9	376	3	18676	TP53,CDKN2A,PPARA
GO:MF	repressing transcription factor binding	GO:0070491	5837959505944955	2.23374e+16	73	376	7	18676	EIF4E,RBBP8,CTNNB1,MYC,PPARA,PPARG,TCF7L2
GO:MF	ubiquitin-like protein ligase binding	GO:0044389	5.86904e+16	2231432706801108	314	376	16	18676	CHEK2,HIF1A,APC,TP53,BRCA1,ABCB1,AXIN2,CASP10,CASP8,CDKN1A,HSPA1A,MDM2,PPARGC1A,TANK,WRAP53,XRCC5
GO:MF	monocarboxylic acid binding	GO:0033293	6242285817920038	2204656350008449	74	376	7	18676	GSTP1,PPARG,UGT1A3,UGT1A7,UGT1A8,UGT1A9,VDR
GO:MF	G-quadruplex DNA binding	GO:0051880	7394269329097041	2.1311e+16	10	376	3	18676	RAD50,BLM,WRN
GO:MF	lyase activity	GO:0016829	7394269329097041	2.1311e+16	203	376	12	18676	ADCY3,ADCY9,CYP17A1,CYP1A1,CYP1A2,CYP1B1,ECHDC1,GLO1,OGG1,SHMT1,XRCC5,XRCC6
GO:MF	cysteine-type endopeptidase activity involved in apoptotic signaling pathway	GO:0097199	7394269329097041	2.1311e+16	10	376	3	18676	CASP10,CASP8,CFLAR
GO:MF	endodeoxyribonuclease activity, producing 3'-phosphomonoesters	GO:0016889	7394269329097041	2.1311e+16	10	376	3	18676	RAD51C,XRCC3,MUS81
GO:MF	hydrolase activity, hydrolyzing N-glycosyl compounds	GO:0016799	7856638075567971	2.10476e+16	38	376	5	18676	MUTYH,APEX1,IL1R1,OGG1,TLR6
GO:MF	SMAD binding	GO:0046332	8185253401369812	2086967871033578	78	376	7	18676	MEN1,AXIN2,CTNNB1,PARP1,TGFBR1,TGFBR2,ZMIZ1
GO:MF	promoter-specific chromatin binding	GO:1990841	8709614441859968	2060001069961208	58	376	6	18676	TP53,DNMT1,EHMT2,ERCC1,ERCC4,PPARGC1A
GO:MF	carbon-oxygen lyase activity	GO:0016835	8882583310382587	2.05146e+16	81	376	7	18676	CYP1A1,CYP1A2,CYP1B1,ECHDC1,OGG1,XRCC5,XRCC6
GO:MF	RNA polymerase II transcription coregulator binding	GO:0001224	8975535527049789	2.04694e+16	24	376	4	18676	EHMT1,EHMT2,ESR1,PGR
GO:MF	glutathione transferase activity	GO:0004364	1.04518e+16	1980810446944521	25	376	4	18676	GSTM1,GSTO1,GSTO2,GSTP1
GO:MF	exonuclease activity	GO:0004527	1.07884e+16	1.96704e+16	84	376	7	18676	MRE11,POLG,RAD50,APEX1,DCLRE1B,EXO1,WRN
GO:MF	cyclin-dependent protein serine/threonine kinase inhibitor activity	GO:0004861	1.09768e+16	1.95953e+16	12	376	3	18676	CDKN1A,CDKN1B,CDKN2A
GO:MF	transcription coactivator activity	GO:0003713	1.18562e+16	1.92605e+16	280	376	14	18676	BRCA1,APEX1,CTNNB1,MRTFA,NCOA1,NCOA3,PMF1,PPARGC1A,PPARGC1B,SUB1,TOX3,XPC,ZFPM2,ZMIZ1
GO:MF	beta-catenin binding	GO:0008013	1.28273e+16	1.89187e+16	87	376	7	18676	CDH1,APC,AXIN2,CTNNA2,CTNNB1,ESR1,TCF7L2
GO:MF	drug binding	GO:0008144	1.32278e+16	1.87851e+16	65	376	6	18676	GSTP1,PPARA,PPP3CA,SLC6A4,UGT1A7,UGT1A8
GO:MF	growth factor binding	GO:0019838	1.32278e+16	1.87851e+16	138	376	9	18676	ERBB2,FGFR2,IL1R1,IL1RN,INSR,ITGB3,SHC1,TGFBR1,TGFBR2
GO:MF	carboxylic acid binding	GO:0031406	13245305847861	1.87794e+16	194	376	11	18676	GRM7,GSTP1,NOS3,PPARG,SHMT1,SLC19A1,UGT1A3,UGT1A7,UGT1A8,UGT1A9,VDR
GO:MF	gamma-catenin binding	GO:0045295	13245305847861	1.87794e+16	13	376	3	18676	CDH1,APC,TCF7L2
GO:MF	histone acetyltransferase binding	GO:0035035	13245305847861	1.87794e+16	27	376	4	18676	HIF1A,TP53,FOXP3,KANSL1
GO:MF	DNA N-glycosylase activity	GO:0019104	13245305847861	1.87794e+16	13	376	3	18676	MUTYH,APEX1,OGG1
GO:MF	general transcription initiation factor binding	GO:0140296	1.34227e+16	1.87216e+16	45	376	5	18676	TP53,AHR,ERCC1,ERCC4,ESR1
GO:MF	caffeine oxidase activity	GO:0034875	1.45997e+16	1.83565e+16	4	376	2	18676	CYP1A2,CYP3A4
GO:MF	flavonol 3-sulfotransferase activity	GO:0047894	1.45997e+16	1.83565e+16	4	376	2	18676	SULT1A1,SULT1E1
GO:MF	oxidoreductase activity, acting on CH or CH2 groups, quinone or similar compound as acceptor	GO:0033695	1.45997e+16	1.83565e+16	4	376	2	18676	CYP1A2,CYP3A4
GO:MF	double-stranded DNA exodeoxyribonuclease activity	GO:0008309	1.45997e+16	1.83565e+16	4	376	2	18676	APEX1,EXO1
GO:MF	death effector domain binding	GO:0035877	1.45997e+16	1.83565e+16	4	376	2	18676	CASP10,CASP8
GO:MF	telomeric D-loop binding	GO:0061821	1.45997e+16	1.83565e+16	4	376	2	18676	BLM,WRN
GO:MF	testosterone 6-beta-hydroxylase activity	GO:0050649	1.45997e+16	1.83565e+16	4	376	2	18676	CYP3A4,CYP3A5
GO:MF	oxidized base lesion DNA N-glycosylase activity	GO:0000702	1.45997e+16	1.83565e+16	4	376	2	18676	MUTYH,OGG1
GO:MF	oxidoreductase activity, acting on a sulfur group of donors, quinone or similar compound as acceptor	GO:0016672	1.45997e+16	1.83565e+16	4	376	2	18676	GSTO1,GSTO2
GO:MF	serine binding	GO:0070905	1.45997e+16	1.83565e+16	4	376	2	18676	GRM7,SHMT1
GO:MF	E-box binding	GO:0070888	1.50948e+16	1.82117e+16	47	376	5	18676	HIF1A,AHR,GATA3,MYC,PPARG
GO:MF	I-SMAD binding	GO:0070411	1.52017e+16	1.81811e+16	14	376	3	18676	AXIN2,CTNNB1,TGFBR1
GO:MF	UDP-glycosyltransferase activity	GO:0008194	1.7205e+16	1.76434e+16	146	376	9	18676	POGLUT3,UGT1A10,UGT1A3,UGT1A4,UGT1A5,UGT1A6,UGT1A7,UGT1A8,UGT1A9
GO:MF	receptor antagonist activity	GO:0048019	1.76346e+16	1.75363e+16	30	376	4	18676	DKK3,DKK4,ESR2,IL1RN
GO:MF	C2H2 zinc finger domain binding	GO:0070742	1823801608109223	1.73902e+16	15	376	3	18676	EBF1,EHMT1,EHMT2
GO:MF	cysteine-type endopeptidase activity involved in apoptotic process	GO:0097153	1823801608109223	1.73902e+16	15	376	3	18676	CASP10,CASP8,CFLAR
GO:MF	platelet-derived growth factor receptor binding	GO:0005161	1823801608109223	1.73902e+16	15	376	3	18676	PTEN,IL1R1,ITGB3
GO:MF	cyclin binding	GO:0030332	1.95212e+16	1.70949e+16	31	376	4	18676	CDK1,CDKN1A,CDKN1B,XRCC6
GO:MF	tumor necrosis factor receptor binding	GO:0005164	2.16677e+16	1664186297645578	32	376	4	18676	CASP8,FASLG,LTA,TNFSF4
GO:MF	insulin-like growth factor receptor binding	GO:0005159	2.16677e+16	1664186297645578	16	376	3	18676	IGF1,INSR,SHC1
GO:MF	FMN binding	GO:0010181	2.16677e+16	1664186297645578	16	376	3	18676	MTRR,NOS3,POR
GO:MF	D-loop DNA binding	GO:0062037	216781022858377	1663978738870823	5	376	2	18676	BLM,WRN
GO:MF	NFAT protein binding	GO:0051525	216781022858377	1663978738870823	5	376	2	18676	FOXP3,PPARA
GO:MF	steroid sulfotransferase activity	GO:0050294	216781022858377	1663978738870823	5	376	2	18676	SULT1A1,SULT1E1
GO:MF	glutathione disulfide oxidoreductase activity	GO:0015038	216781022858377	1663978738870823	5	376	2	18676	GSTO1,GSTO2
GO:MF	estrogen receptor activity	GO:0030284	216781022858377	1663978738870823	5	376	2	18676	ESR1,ESR2
GO:MF	superoxide dismutase activity	GO:0004784	216781022858377	1663978738870823	5	376	2	18676	NQO1,SOD2
GO:MF	histone methyltransferase activity (H3-K27 specific)	GO:0046976	216781022858377	1663978738870823	5	376	2	18676	EHMT1,EHMT2
GO:MF	oxidoreductase activity, acting on superoxide radicals as acceptor	GO:0016721	216781022858377	1663978738870823	5	376	2	18676	NQO1,SOD2
GO:MF	tubulin binding	GO:0015631	2.31145e+16	1.63611e+16	376	376	16	18676	RAD51D,STT3A-AS1,APC,ABRAXAS1,BRCA1,BRCA2,BCL2L11,CCDC170,CCDC88C,LZTS1,MTCL1,NUMA1,OGG1,PEX14,PPARGC1A,PRC1
GO:MF	LRR domain binding	GO:0030275	2.45574e+16	1.60982e+16	17	376	3	18676	STK11,MRTFA,PMF1
GO:MF	interleukin-1 receptor binding	GO:0005149	2.45574e+16	1.60982e+16	17	376	3	18676	IL1B,IL1RN,TLR9
GO:MF	transcription corepressor activity	GO:0003714	2.56926e+16	1.59019e+16	187	376	10	18676	RBBP8,APEX1,CDYL2,COPS2,DNMT3B,FOXP3,HSPA1A,PEX14,SIAH2,ZFPM2
GO:MF	nuclear receptor coactivator activity	GO:0030374	2.66391e+16	1.57448e+16	55	376	5	18676	NCOA1,NCOA3,PPARGC1A,PPARGC1B,ZMIZ1
GO:MF	RNA polymerase II repressing transcription factor binding	GO:0001103	2.79225e+16	1.55405e+16	35	376	4	18676	RBBP8,PPARA,PPARG,TCF7L2
GO:MF	RNA polymerase II transcription corepressor binding	GO:0001226	2.81136e+16	1.55108e+16	18	376	3	18676	EHMT1,EHMT2,ESR1
GO:MF	retinoid X receptor binding	GO:0046965	2.81136e+16	1.55108e+16	18	376	3	18676	NCOA1,PPARG,VDR
GO:MF	protein self-association	GO:0043621	2.8115e+16	1.55106e+16	56	376	5	18676	TP53,ATXN1,CCDC88C,FOXP1,PPARG
GO:MF	protease binding	GO:0002020	2.9265e+16	1.53365e+16	133	376	8	18676	POLG,PTEN,TP53,BRCA2,AMFR,CFLAR,IL1R1,ITGB3
GO:MF	centromeric DNA binding	GO:0019237	2.97727e+16	1.52618e+16	6	376	2	18676	MSH2,MLH3
GO:MF	crossover junction endodeoxyribonuclease activity	GO:0008821	2.97727e+16	1.52618e+16	6	376	2	18676	RAD51C,XRCC3
GO:MF	5'-deoxyribose-5-phosphate lyase activity	GO:0051575	2.97727e+16	1.52618e+16	6	376	2	18676	XRCC5,XRCC6
GO:MF	3'-5' exonuclease activity	GO:0008408	2.97727e+16	1.52618e+16	57	376	5	18676	MRE11,POLG,RAD50,APEX1,WRN
GO:MF	oxidoreductase activity, acting on NAD(P)H	GO:0016651	3050499009046669	1515629111751952	107	376	7	18676	MTRR,NDUFB3,NOS3,NQO1,NQO2,POR,TXNRD2
GO:MF	5'-3' exonuclease activity	GO:0008409	3155304260341938	1.50096e+16	19	376	3	18676	MRE11,DCLRE1B,EXO1
GO:MF	endonuclease activity, active with either ribo- or deoxyribonucleic acids and producing 3'-phosphomonoesters	GO:0016894	3155304260341938	1.50096e+16	19	376	3	18676	RAD51C,XRCC3,MUS81
GO:MF	transmembrane receptor protein kinase activity	GO:0019199	3.15589e+16	1.50088e+16	82	376	6	18676	ERBB2,ERBB4,FGFR2,INSR,TGFBR1,TGFBR2
GO:MF	retinoid binding	GO:0005501	3202507301873107	1494509871369511	37	376	4	18676	UGT1A3,UGT1A7,UGT1A8,UGT1A9
GO:MF	flavin adenine dinucleotide binding	GO:0050660	3316269853373355	1.47935e+16	83	376	6	18676	MTHFR,MTRR,NOS3,NQO2,POR,TXNRD2
GO:MF	isoprenoid binding	GO:0019840	3491547703426216	1.45698e+16	38	376	4	18676	UGT1A3,UGT1A7,UGT1A8,UGT1A9
GO:MF	phosphatase binding	GO:0019902	3491547703426216	1.45698e+16	198	376	10	18676	TP53,ERBB2,CDC27,CDKN1B,CTNNB1,ELL,IRS2,MAPK3,PPARA,PPARG
GO:MF	transferase activity, transferring one-carbon groups	GO:0016741	3.77072e+16	1.42358e+16	232	376	11	18676	MEN1,COMT,DNMT1,DNMT3B,EHMT1,EHMT2,LRTOMT,MGMT,MTR,PRDM2,SHMT1
GO:MF	S-methyltransferase activity	GO:0008172	3.90198e+16	1408715309448773	7	376	2	18676	MGMT,MTR
GO:MF	cytochrome-b5 reductase activity, acting on NAD(P)H	GO:0004128	3.90198e+16	1408715309448773	7	376	2	18676	NQO1,POR
GO:MF	annealing helicase activity	GO:0036310	3.90198e+16	1408715309448773	7	376	2	18676	RECQL,BLM
GO:MF	receptor inhibitor activity	GO:0030547	445483301278685	1351168570635955	41	376	4	18676	DKK3,DKK4,ESR2,IL1RN
GO:MF	exodeoxyribonuclease activity, producing 5'-phosphomonoesters	GO:0016895	455346955839084	1341657562495862	22	376	3	18676	APEX1,DCLRE1B,EXO1
GO:MF	exodeoxyribonuclease activity	GO:0004529	455346955839084	1341657562495862	22	376	3	18676	APEX1,DCLRE1B,EXO1
GO:MF	electron transfer activity	GO:0009055	4903252972872127	1.30952e+16	148	376	8	18676	AKR1A1,ALDH2,ASPH,CYP19A1,CYP1A2,NDUFB3,NQO2,POR
GO:MF	Roundabout binding	GO:0048495	4903252972872127	1.30952e+16	8	376	2	18676	LGR6,SLIT3
GO:MF	DNA-binding transcription activator activity, RNA polymerase II-specific	GO:0001228	4903252972872127	1.30952e+16	451	376	17	18676	HIF1A,TP53,AIRE,EBF2,ESR1,ESRRG,GATA3,GRHL1,HNF4G,MDM2,MDM4,MYC,NFIA,PAX9,PGR,PPARA,PRDM2
GO:MF	5'-3' exodeoxyribonuclease activity	GO:0035312	4903252972872127	1.30952e+16	8	376	2	18676	DCLRE1B,EXO1
GO:MF	testosterone dehydrogenase [NAD(P)] activity	GO:0030283	4903252972872127	1.30952e+16	8	376	2	18676	HSD17B1,SRD5A2
GO:MF	importin-alpha family protein binding	GO:0061676	4903252972872127	1.30952e+16	8	376	2	18676	EI24,DESI1
GO:MF	RNA-DNA hybrid ribonuclease activity	GO:0004523	4903252972872127	1.30952e+16	8	376	2	18676	APEX1,EXO1
GO:BP	double-strand break repair	GO:0006302	2.91463e-07	2253541585955738	269	368	43	18117	BRIP1,FANCD2,MRE11,MSH2,NBN,PALB2,RAD50,RAD51C,RAD51D,RBBP8,RECQL,TEX15,ATM,BLM,BARD1,CHEK2,FANCM,ABRAXAS1,TP53,BRCA1,BRCA2,XRCC2,BABAM1,DCLRE1B,ERCC1,ERCC4,HUS1,MCM8,MGMT,MLH1,OGG1,PARP1,RAD51,RAD51B,WRAP53,WRN,XRCC1,XRCC3,XRCC5,XRCC6,ZNF365,HELQ,MUS81
GO:BP	response to ionizing radiation	GO:0010212	1.70061e-06	2.17694e+16	146	368	33	18117	FANCD2,MEN1,MSH2,POLG,STK11,ATM,BLM,CHEK2,ATR,ABRAXAS1,TP53,BRCA1,BRCA2,XRCC2,BABAM1,CDKN1A,DNMT3B,ERCC1,GATA3,GPX1,HUS1,ICAM1,MDM2,MGMT,MYC,PARP1,RAD51,TANK,TGFB1,TOPBP1,WRN,XRCC5,XRCC6
GO:BP	response to xenobiotic stimulus	GO:0009410	1.57423e-05	2.08029e+16	134	368	31	18117	CYP2C19,AHR,AHRR,APOBEC3A,CYP1A1,CYP1A2,CYP1B1,CYP2D6,CYP3A4,CYP3A5,EPHX1,GPX1,GSTM1,GSTO1,GSTO2,GSTP1,NAT2,NQO1,NQO2,PDCD6-AHRR,POR,PTGS1,SULT1A1,UGT1A10,UGT1A3,UGT1A4,UGT1A5,UGT1A6,UGT1A7,UGT1A8,UGT1A9
GO:BP	cellular response to xenobiotic stimulus	GO:0071466	3.76709e-06	2.0424e+16	127	368	30	18117	CYP2C19,AHR,AHRR,APOBEC3A,CYP1A1,CYP1A2,CYP1B1,CYP2D6,CYP3A4,CYP3A5,EPHX1,GSTM1,GSTO1,GSTO2,GSTP1,NAT2,NQO1,NQO2,PDCD6-AHRR,POR,PTGS1,SULT1A1,UGT1A10,UGT1A3,UGT1A4,UGT1A5,UGT1A6,UGT1A7,UGT1A8,UGT1A9
GO:BP	DNA recombination	GO:0006310	4.52332e-06	2.03445e+16	294	368	42	18117	BRIP1,FANCD2,MRE11,MSH2,MSH6,NBN,PALB2,RAD50,RAD51C,RAD51D,RBBP8,RECQL,TEX15,ATM,BLM,FANCM,BRCA1,BRCA2,XRCC2,APEX1,ERCC1,ERCC2,ERCC4,EXO1,FOXP3,HUS1,MCM8,MLH1,MLH3,PARP1,RAD51,RAD51B,TNFSF4,WRAP53,WRN,XRCC1,XRCC3,XRCC5,XRCC6,ZNF365,HELQ,MUS81
GO:BP	xenobiotic metabolic process	GO:0006805	0.000151139	1.98206e+16	122	368	29	18117	CYP2C19,AHR,AHRR,CYP1A1,CYP1A2,CYP1B1,CYP2D6,CYP3A4,CYP3A5,EPHX1,GSTM1,GSTO1,GSTO2,GSTP1,NAT2,NQO1,NQO2,PDCD6-AHRR,POR,PTGS1,SULT1A1,UGT1A10,UGT1A3,UGT1A4,UGT1A5,UGT1A6,UGT1A7,UGT1A8,UGT1A9
GO:BP	response to drug	GO:0042493	0.000246431	1.96083e+16	396	368	47	18117	CDH1,CYP2C19,PMS2,PTEN,CHEK2,ATR,TP53,ABCB1,ADSS1,APEX1,CDK1,CDKN1A,CDKN1B,COMT,CTNNB1,CYP1A1,CYP1A2,CYP2D6,CYP3A4,DNMT3B,DRD3,EHMT2,GATA3,ICAM1,IL1B,ITGA2,LTA,MDM2,MGMT,MTHFR,MYC,NCOA1,NQO1,OGG1,POR,PPARG,PPARGC1A,RAD51,SLC19A1,SLC6A4,SOD2,SST,TGFB1,TGFBR2,XPC,XRCC1,XRCC5
GO:BP	response to radiation	GO:0009314	5.2593e-05	1.92791e+16	461	368	50	18117	FANCD2,MEN1,MSH2,MSH6,NF1,POLG,PPM1D,STK11,ATM,BLM,CHEK2,HIF1A,ATR,ABRAXAS1,TP53,BRCA1,BRCA2,XRCC2,BABAM1,CDKN1A,DNMT3B,DRD3,ERCC1,ERCC2,ERCC4,ERCC5,GATA3,GPX1,HUS1,ICAM1,MDM2,MGMT,MMP1,MMP2,MMP3,MMP9,MYC,NR2F6,OGG1,PARP1,RAD51,SOD2,TANK,TGFB1,TOPBP1,WRN,XPA,XPC,XRCC5,XRCC6
GO:BP	double-strand break repair via homologous recombination	GO:0000724	0.00506457	1.72955e+16	138	368	28	18117	MRE11,NBN,PALB2,RAD50,RAD51C,RAD51D,RBBP8,RECQL,TEX15,ATM,BLM,FANCM,BRCA1,BRCA2,XRCC2,ERCC4,HUS1,MCM8,PARP1,RAD51,RAD51B,WRAP53,WRN,XRCC1,XRCC3,ZNF365,HELQ,MUS81
GO:BP	recombinational repair	GO:0000725	0.00723941	1.71403e+16	140	368	28	18117	MRE11,NBN,PALB2,RAD50,RAD51C,RAD51D,RBBP8,RECQL,TEX15,ATM,BLM,FANCM,BRCA1,BRCA2,XRCC2,ERCC4,HUS1,MCM8,PARP1,RAD51,RAD51B,WRAP53,WRN,XRCC1,XRCC3,ZNF365,HELQ,MUS81
GO:BP	regulation of DNA metabolic process	GO:0051052	0.496543	1.6304e+16	363	368	41	18117	MEN1,MRE11,MSH2,MSH6,NBN,RAD50,TEX15,ATM,BLM,ATR,ABRAXAS1,TP53,BRCA1,AXIN2,BABAM1,CDKN1A,CDKN2A,CTNNB1,EHMT2,ERCC1,ERCC2,ERCC4,FOXP3,GATA3,IL6,MAPK3,MGMT,MLH1,MYC,OGG1,PARP1,PPARG,PPARGC1A,RAD51,SUB1,TNFSF4,WRAP53,WRN,XRCC1,XRCC5,ZNF365
GO:BP	telomere maintenance	GO:0000723	0.544284	1626417463279559	165	368	29	18117	MRE11,NBN,RAD50,RAD51C,RAD51D,ATM,BLM,ATR,BRCA2,APEX1,CCNE1,CTNNB1,DCLRE1B,ERCC1,ERCC4,EXO1,HUS1,MAPK3,MYC,PARP1,RAD51,TERT,WRAP53,WRN,XRCC1,XRCC3,XRCC5,XRCC6,ZNF365
GO:BP	response to gamma radiation	GO:0010332	0.0866131	1606241622598871	55	368	19	18117	FANCD2,MEN1,POLG,ATM,CHEK2,ATR,TP53,BRCA2,XRCC2,CDKN1A,GATA3,GPX1,MDM2,MYC,PARP1,RAD51,WRN,XRCC5,XRCC6
GO:BP	telomere organization	GO:0032200	0.418789	1.5378e+16	178	368	29	18117	MRE11,NBN,RAD50,RAD51C,RAD51D,ATM,BLM,ATR,BRCA2,APEX1,CCNE1,CTNNB1,DCLRE1B,ERCC1,ERCC4,EXO1,HUS1,MAPK3,MYC,PARP1,RAD51,TERT,WRAP53,WRN,XRCC1,XRCC3,XRCC5,XRCC6,ZNF365
GO:BP	muscle cell proliferation	GO:0033002	0.62988	1.52007e+16	244	368	33	18117	JAK2,PTEN,ALOX12,CDK1,CDKN1A,CDKN1B,CFLAR,COMT,CTNNB1,DNMT1,ERBB4,FGFR2,FOXP1,GSTP1,IFNG,IGF1,IL6,ITGA2,MDM2,MIR499A,MMP2,MMP9,NQO2,PPARG,PPARGC1A,SOD2,TCF7L2,TERT,TGFBR1,TGFBR2,XRCC5,XRCC6,ZFPM2
GO:BP	flavonoid metabolic process	GO:0009812	0.82695	1508252097603388	16	368	12	18117	CYP1A1,POR,PPARGC1A,SULT1A1,UGT1A10,UGT1A3,UGT1A4,UGT1A5,UGT1A6,UGT1A7,UGT1A8,UGT1A9
GO:BP	regulation of smooth muscle cell proliferation	GO:0048660	21.0884	1467595588497978	174	368	28	18117	JAK2,PTEN,ALOX12,CDKN1A,CDKN1B,COMT,CTNNB1,DNMT1,FGFR2,FOXP1,GSTP1,IFNG,IGF1,IL6,ITGA2,MDM2,MIR499A,MMP2,MMP9,NQO2,PPARG,PPARGC1A,SOD2,TCF7L2,TERT,TGFBR2,XRCC5,XRCC6
GO:BP	smooth muscle cell proliferation	GO:0048659	2.77843	1.45562e+16	176	368	28	18117	JAK2,PTEN,ALOX12,CDKN1A,CDKN1B,COMT,CTNNB1,DNMT1,FGFR2,FOXP1,GSTP1,IFNG,IGF1,IL6,ITGA2,MDM2,MIR499A,MMP2,MMP9,NQO2,PPARG,PPARGC1A,SOD2,TCF7L2,TERT,TGFBR2,XRCC5,XRCC6
GO:BP	response to toxic substance	GO:0009636	179.814	1.27452e+16	243	368	30	18117	BRIP1,CDH1,FANCC,ABCG2,AHR,AKR1A1,CDK1,CDKN1A,CYP1A1,CYP1B1,DNMT3B,EHMT1,EHMT2,EPHX1,GPX1,GSTM1,GSTO1,GSTO2,GSTP1,MAPK3,MDM2,MGMT,NOS3,NQO1,PON1,PTGS1,RAD51,SLC6A4,SOD2,TXNRD2
GO:BP	cellular response to environmental stimulus	GO:0104004	1990.06	1.27011e+16	339	368	35	18117	PTEN,STK11,ATM,BLM,CHEK2,ATR,TP53,ADSS1,CASP8,CDKN1A,ERCC1,ERCC4,FAS,GATA3,HUS1,IL1B,ITGA2,MAPK3,MDM2,MGMT,MMP1,MMP2,MMP3,MMP9,MYC,PARP1,RAD51,SIPA1,TANK,TGFB1,WRN,XPA,XPC,XRCC5,XRCC6
GO:BP	cellular response to abiotic stimulus	GO:0071214	1990.06	1.27011e+16	339	368	35	18117	PTEN,STK11,ATM,BLM,CHEK2,ATR,TP53,ADSS1,CASP8,CDKN1A,ERCC1,ERCC4,FAS,GATA3,HUS1,IL1B,ITGA2,MAPK3,MDM2,MGMT,MMP1,MMP2,MMP3,MMP9,MYC,PARP1,RAD51,SIPA1,TANK,TGFB1,WRN,XPA,XPC,XRCC5,XRCC6
GO:BP	cellular response to radiation	GO:0071478	2765.4	1.25582e+16	196	368	27	18117	STK11,ATM,BLM,CHEK2,ATR,TP53,CDKN1A,ERCC1,ERCC4,GATA3,HUS1,MDM2,MGMT,MMP1,MMP2,MMP3,MMP9,MYC,PARP1,RAD51,TANK,TGFB1,WRN,XPA,XPC,XRCC5,XRCC6
GO:BP	response to UV	GO:0009411	356.39	1.24481e+16	151	368	24	18117	MEN1,MSH2,MSH6,STK11,ATR,TP53,BRCA2,CDKN1A,ERCC1,ERCC2,ERCC4,ERCC5,GPX1,HUS1,MDM2,MMP1,MMP2,MMP3,MMP9,MYC,PARP1,WRN,XPA,XPC
GO:BP	anatomical structure homeostasis	GO:0060249	511.155	1229144712288712	482	368	41	18117	MRE11,NBN,NF1,RAD50,RAD51C,RAD51D,STK11,ATM,BLM,BARD1,HIF1A,ATR,BRCA2,APEX1,CCNE1,CTNNB1,DCLRE1B,ERCC1,ERCC4,EXO1,FGGY,HUS1,IL6,ITGB3,MAPK3,MYC,NOS3,PARP1,PPARGC1B,RAD51,TERT,TGFB1,TLR9,WRAP53,WRN,XRCC1,XRCC3,XRCC5,XRCC6,ZNF365,SERPINA3
GO:BP	DNA damage checkpoint	GO:0000077	511.155	1229144712288712	154	368	24	18117	BRIP1,FANCD2,MRE11,MSH2,NBN,RINT1,ATM,BLM,CHEK2,ATR,ABRAXAS1,TP53,BRCA1,BABAM1,CDK1,CDKN1A,CDKN1B,HUS1,MDM2,MDM4,PIDD1,TOPBP1,XPC,MUS81
GO:BP	mitotic recombination	GO:0006312	552.969	1225729935201423	24	368	12	18117	MRE11,RAD50,RAD51C,RAD51D,BRCA2,ERCC1,ERCC2,ERCC4,MLH1,RAD51,XRCC1,XRCC3
GO:BP	response to estradiol	GO:0032355	638.171	1.21951e+16	141	368	23	18117	PTEN,RBBP8,BCL2L11,CASP8,CDKN1B,CFLAR,CTNNB1,CYP19A1,CYP1A2,DNMT3B,ESR1,ESR2,GH1,GSTP1,ITGA2,NCOA1,NCOA3,NQO1,OGG1,PPARGC1A,SLC6A4,SSTR2,TGFB1
GO:BP	cellular response to chemical stress	GO:0062197	13647.6	1186494285190744	365	368	35	18117	FANCC,FANCD2,JAK2,ATM,HIF1A,TP53,APEX1,CDK1,CFLAR,CTNNB1,CYP1B1,DNMT3B,FAS,GPX1,GSTP1,HSPA1A,IL6,MAPK3,MDM2,MGMT,MMP2,MMP3,MMP9,MTR,NOS3,NQO1,PARP1,PPARG,PPARGC1A,PPARGC1B,SOD2,TLR6,TXNRD2,XRCC5,XRCC6
GO:BP	signal transduction by p53 class mediator	GO:0072331	17126.7	1.17663e+16	268	368	30	18117	BRIP1,MRE11,MSH2,NBN,PPM1D,RAD50,RBBP8,STK11,ATM,BLM,BARD1,CHEK2,ATR,TP53,BRCA1,BRCA2,CDK1,CDKN1A,CDKN1B,CDKN2A,EHMT1,EHMT2,EXO1,HUS1,MDM2,MDM4,PHLDA3,PIDD1,TOPBP1,WRN
GO:BP	DNA integrity checkpoint	GO:0031570	17926.7	1.17465e+16	164	368	24	18117	BRIP1,FANCD2,MRE11,MSH2,NBN,RINT1,ATM,BLM,CHEK2,ATR,ABRAXAS1,TP53,BRCA1,BABAM1,CDK1,CDKN1A,CDKN1B,HUS1,MDM2,MDM4,PIDD1,TOPBP1,XPC,MUS81
GO:BP	cell cycle checkpoint	GO:0000075	22055.6	1165648065514202	216	368	27	18117	BRIP1,FANCD2,MRE11,MSH2,NBN,RINT1,ATM,BLM,CHEK2,ATR,APC,ABRAXAS1,TP53,BRCA1,BABAM1,CDK1,CDKN1A,CDKN1B,DCLRE1B,HUS1,MDM2,MDM4,PIDD1,TOPBP1,XPC,XRCC3,MUS81
GO:BP	meiosis I cell cycle process	GO:0061982	6456.07	111900318516583	128	368	21	18117	BRIP1,FANCD2,MRE11,MSH6,RAD50,RAD51C,RAD51D,TEX15,ATM,FANCM,BRCA2,BCL2L11,CCNE1,EHMT2,ERCC1,ERCC4,MLH1,MLH3,RAD51,RAD51B,MUS81
GO:BP	DNA replication	GO:0006260	8302.3	1.10808e+16	286	368	30	18117	BRIP1,MRE11,NBN,POLG,RAD50,RBBP8,RECQL,ATM,BLM,BARD1,CHEK2,FANCM,ATR,TP53,BRCA1,BRCA2,CCNE1,CDK1,EHMT2,EXO1,HUS1,MCM8,NFIA,NFIX,ORC2,RAD51,TOPBP1,WRN,ZBTB38,ZNF365
GO:BP	response to nutrient levels	GO:0031667	8628.55	1.10641e+16	482	368	39	18117	BRIP1,PPM1D,PTEN,TP53,ADSS1,CDKN1A,COMT,CYP1A1,DNMT3B,EHMT2,ERCC1,FAS,GH1,GIPR,GSTP1,ICAM1,ITGA2,LTA,MAPK3,MDM2,MGMT,MTHFR,NCOA1,NQO1,OGG1,PON1,POR,PPARA,PPARG,PPARGC1A,SLC6A4,SOD2,SST,SSTR2,TGFB1,TGFBR2,VDR,WRN,BCKDHB
GO:BP	DNA geometric change	GO:0032392	913.867	1.10391e+16	116	368	20	18117	BRIP1,MRE11,NBN,RAD50,RECQL,BLM,FANCM,TP53,ERCC2,GTF2H4,MCM8,PARP1,RAD51,SUB1,WRN,XPA,XPC,XRCC5,XRCC6,HELQ
GO:BP	aging	GO:0007568	100670	1.09971e+16	329	368	32	18117	MSH2,MSH6,POLG,PTEN,ATM,CHEK2,ATR,TP53,BRCA2,ALOX12,AMFR,APEX1,CDK1,CDKN1A,CDKN2A,CYP1A1,ERCC1,ERCC2,ICAM1,MAPK3,NQO1,OGG1,PPARGC1A,PPP3CA,PRDM2,SOD2,TBX3,TERT,TGFB1,TGFBR2,WRN,ZMIZ1
GO:BP	flavonoid glucuronidation	GO:0052696	104547	1098068851273204	9	368	8	18117	UGT1A10,UGT1A3,UGT1A4,UGT1A5,UGT1A6,UGT1A7,UGT1A8,UGT1A9
GO:BP	mitotic cell cycle checkpoint	GO:0007093	12786	1.08933e+16	164	368	23	18117	FANCD2,MRE11,MSH2,NBN,RINT1,ATM,BLM,CHEK2,APC,TP53,BRCA1,CDK1,CDKN1A,CDKN1B,DCLRE1B,HUS1,MDM2,MDM4,PIDD1,TOPBP1,XPC,XRCC3,MUS81
GO:BP	meiotic cell cycle	GO:0051321	14558.3	1083688796327615	254	368	28	18117	BRIP1,FANCD2,MRE11,MSH6,NBN,RAD50,RAD51C,RAD51D,RBBP8,TEX15,ATM,FANCM,BRCA2,XRCC2,BCL2L11,CCNE1,EHMT2,ERCC1,ERCC4,EXO1,HUS1,MLH1,MLH3,NUMA1,RAD51,RAD51B,SMC2,MUS81
GO:BP	response to nutrient	GO:0007584	14753.7	1.08311e+16	182	368	24	18117	BRIP1,PTEN,CYP1A1,DNMT3B,ERCC1,GIPR,GSTP1,ITGA2,LTA,MDM2,MGMT,MTHFR,NCOA1,NQO1,OGG1,POR,PPARG,SLC6A4,SOD2,SST,TGFB1,TGFBR2,VDR,BCKDHB
GO:BP	response to alcohol	GO:0097305	15853.5	1.07999e+16	255	368	28	18117	CDH1,PTEN,BLM,BRCA1,ADCY3,AHR,CASP8,CDK1,CDKN1A,CTNNB1,EHMT2,FGFR2,GATA3,GSTP1,ICAM1,ITPR2,MGMT,NQO1,OGG1,PARP1,PPARA,PPARG,RAD51,SLIT3,SOD2,TGFBR1,TGFBR2,TNFSF4
GO:BP	mitotic DNA damage checkpoint	GO:0044773	16122.3	107925717504685	106	368	19	18117	FANCD2,MRE11,MSH2,NBN,RINT1,ATM,BLM,CHEK2,TP53,CDK1,CDKN1A,CDKN1B,HUS1,MDM2,MDM4,PIDD1,TOPBP1,XPC,MUS81
GO:BP	cellular response to ionizing radiation	GO:0071479	176569	1.07531e+16	69	368	16	18117	ATM,BLM,CHEK2,ATR,TP53,CDKN1A,GATA3,HUS1,MDM2,MGMT,RAD51,TANK,TGFB1,WRN,XRCC5,XRCC6
GO:BP	DNA modification	GO:0006304	21706.9	1.06634e+16	122	368	20	18117	MUTYH,PPM1D,TEX15,BRCA1,APEX1,APOBEC3A,CYP1A1,DNMT1,DNMT3B,EHMT1,EHMT2,FTO,GATA3,MGMT,MTRR,MYC,OGG1,PARP1,TET2,GATAD2A
GO:BP	positive regulation of DNA metabolic process	GO:0051054	217483	1.06626e+16	203	368	25	18117	MRE11,MSH2,NBN,RAD50,ATM,ATR,ABRAXAS1,BRCA1,BABAM1,CTNNB1,ERCC1,ERCC2,IL6,MAPK3,MGMT,MLH1,MYC,PARP1,PPARGC1A,RAD51,TNFSF4,WRAP53,WRN,XRCC1,XRCC5
GO:BP	estrogen metabolic process	GO:0008210	232036	1.06344e+16	40	368	13	18117	COMT,CYP19A1,CYP1A1,CYP1A2,CYP1B1,CYP2D6,CYP3A4,CYP3A5,HSD17B1,SULT1A1,SULT1E1,UGT1A3,UGT1A7
GO:BP	response to X-ray	GO:0010165	249116	1.06036e+16	32	368	12	18117	MSH2,ATM,BLM,TP53,BRCA2,XRCC2,CDKN1A,ERCC1,GATA3,RAD51,XRCC5,XRCC6
GO:BP	DNA duplex unwinding	GO:0032508	256522	1.05909e+16	109	368	19	18117	BRIP1,MRE11,NBN,RAD50,RECQL,BLM,FANCM,ERCC2,GTF2H4,MCM8,PARP1,RAD51,SUB1,WRN,XPA,XPC,XRCC5,XRCC6,HELQ
GO:BP	negative regulation of DNA metabolic process	GO:0051053	32807.4	1.0484e+16	125	368	20	18117	MEN1,MSH2,MSH6,NBN,RAD50,ATM,BLM,TP53,CDKN1A,ERCC1,ERCC4,FOXP3,GATA3,MLH1,OGG1,PARP1,PPARG,SUB1,XRCC1,XRCC5
GO:BP	mitotic DNA integrity checkpoint	GO:0044774	41406	1.03829e+16	112	368	19	18117	FANCD2,MRE11,MSH2,NBN,RINT1,ATM,BLM,CHEK2,TP53,CDK1,CDKN1A,CDKN1B,HUS1,MDM2,MDM4,PIDD1,TOPBP1,XPC,MUS81
GO:BP	hormone metabolic process	GO:0042445	422898	1.03738e+16	228	368	26	18117	HIF1A,ACE,CHST9,COMT,CYP17A1,CYP19A1,CYP1A1,CYP1A2,CYP1B1,CYP2D6,CYP3A4,CYP3A5,DKK3,ESR1,GATA3,HSD17B1,POR,PPARGC1A,SRD5A2,SULT1A1,SULT1E1,TCF7L2,UGT1A3,UGT1A7,UGT1A8,UGT1A9
GO:BP	DNA methylation or demethylation	GO:0044728	56082.5	1.02512e+16	100	368	18	18117	PPM1D,TEX15,BRCA1,APEX1,APOBEC3A,CYP1A1,DNMT1,DNMT3B,EHMT1,EHMT2,FTO,GATA3,MGMT,MTRR,MYC,PARP1,TET2,GATAD2A
GO:BP	reactive oxygen species metabolic process	GO:0072593	56810.4	1.02456e+16	290	368	29	18117	FANCC,JAK2,HIF1A,TP53,BRCA1,AGTR1,ALOX12,CDKN1A,CFLAR,CYP1A1,CYP1A2,CYP1B1,GPX1,GSTP1,ICAM1,IFNG,IL19,IL1B,INSR,MMP3,NOS3,NQO1,NQO2,POR,PPARA,SHC1,SOD2,TGFBR2,TLR6
GO:BP	telomere maintenance via recombination	GO:0000722	84492	1.00732e+16	15	368	9	18117	RAD50,RAD51C,RAD51D,BRCA2,ERCC1,ERCC4,RAD51,XRCC1,XRCC3
GO:BP	regulation of chromosome organization	GO:0033044	122604	9911496354995012	279	368	28	18117	MCPH1,MRE11,NBN,RAD50,ATM,ATR,APC,TP53,BRCA1,AXIN2,CDC27,CTNNB1,DNMT1,DNMT3B,ERCC1,ERCC4,FOXP3,GATA3,IL1B,MAPK3,MYC,NUMA1,PARP1,PPARGC1A,TGFB1,XRCC1,XRCC3,XRCC5
GO:BP	xenobiotic glucuronidation	GO:0052697	1.44834e+06	9839128920743588	11	368	8	18117	UGT1A10,UGT1A3,UGT1A4,UGT1A5,UGT1A6,UGT1A7,UGT1A8,UGT1A9
GO:BP	gland development	GO:0048732	1.51973e+06	9818234616159288	436	368	35	18117	CDH1,HOXB13,JAK2,NF1,PTEN,STK11,ATM,HIF1A,BRCA2,AIRE,BCL2L11,CDKN1B,CFLAR,CTNNB1,CYP1A1,DKK3,ERBB4,ESR1,FGFR2,FRZB,GATA3,GPX1,IL6,IRS2,ITGA2,MAPK3,MGMT,NCOA1,PGR,TBX1,TBX3,TGFB1,TGFBR1,TGFBR2,VDR
GO:BP	non-recombinational repair	GO:0000726	1.71182e+06	9766542503116366	107	368	18	18117	MRE11,NBN,RAD50,RBBP8,ATM,BARD1,ABRAXAS1,BRCA1,BABAM1,DCLRE1B,ERCC1,ERCC4,MLH1,OGG1,WRAP53,XRCC1,XRCC5,XRCC6
GO:BP	interstrand cross-link repair	GO:0036297	184455	9734109303642728	57	368	14	18117	FANCC,FANCD2,MSH6,RAD51D,FANCM,ATR,DCLRE1B,ERCC1,ERCC4,MCM8,RAD51,XPA,XRCC3,MUS81
GO:BP	negative regulation of extrinsic apoptotic signaling pathway	GO:2001237	199609	9699820161796944	108	368	18	18117	BRCA1,CASP8,CFLAR,FAS,FASLG,GPX1,GSTP1,HSPA1A,ICAM1,IGF1,IL19,IL1B,NOS3,SIAH2,STRADB,TCF7L2,TERT,TGFBR1
GO:BP	meiosis I	GO:0007127	206316	9685467593637238	123	368	19	18117	BRIP1,FANCD2,MRE11,RAD50,RAD51C,RAD51D,TEX15,ATM,FANCM,BRCA2,BCL2L11,CCNE1,EHMT2,ERCC4,MLH1,MLH3,RAD51,RAD51B,MUS81
GO:BP	response to light stimulus	GO:0009416	206834	968437834114088	328	368	30	18117	MEN1,MSH2,MSH6,NF1,POLG,STK11,HIF1A,ATR,TP53,BRCA2,CDKN1A,DRD3,ERCC1,ERCC2,ERCC4,ERCC5,GPX1,HUS1,MDM2,MMP1,MMP2,MMP3,MMP9,MYC,NR2F6,OGG1,PARP1,WRN,XPA,XPC
GO:BP	response to oxidative stress	GO:0006979	215051	9667458581278232	466	368	36	18117	FANCC,FANCD2,JAK2,HIF1A,TP53,APEX1,CDK1,CFLAR,CTNNB1,CYP1B1,ERCC1,ERCC2,GPX1,GSTP1,HSPA1A,IL6,MAPK3,MDM2,MGMT,MMP2,MMP3,MMP9,MTR,NOS3,NQO1,OGG1,PARP1,PPARGC1A,PPARGC1B,PTGS1,SELENOP,SOD2,TLR6,TXNRD2,WRN,XRCC1
GO:BP	reciprocal meiotic recombination	GO:0007131	23048.3	9637361259128096	58	368	14	18117	BRIP1,FANCD2,MRE11,RAD50,RAD51C,RAD51D,ATM,FANCM,ERCC4,MLH1,MLH3,RAD51,RAD51B,MUS81
GO:BP	reciprocal homologous recombination	GO:0140527	23048.3	9637361259128096	58	368	14	18117	BRIP1,FANCD2,MRE11,RAD50,RAD51C,RAD51D,ATM,FANCM,ERCC4,MLH1,MLH3,RAD51,RAD51B,MUS81
GO:BP	cellular hormone metabolic process	GO:0034754	245090	9610674206451174	140	368	20	18117	COMT,CYP17A1,CYP19A1,CYP1A1,CYP1A2,CYP1B1,CYP2D6,CYP3A4,CYP3A5,DKK3,ESR1,HSD17B1,PPARGC1A,SRD5A2,SULT1A1,SULT1E1,UGT1A3,UGT1A7,UGT1A8,UGT1A9
GO:BP	nuclear division	GO:0000280	305449	951506170084988	448	368	35	18117	BRIP1,FANCD2,MRE11,RAD50,RAD51C,RAD51D,TEX15,ATM,CHEK2,FANCM,APC,ABRAXAS1,BRCA2,BCL2L11,CCNE1,CDC27,CDK1,CDKN1B,DRD3,EHMT2,ERCC4,HSPA1A,IGF1,IL1B,INSR,MLH1,MLH3,NUMA1,PRC1,RAD51,RAD51B,SMC2,TGFB1,XRCC3,MUS81
GO:BP	organelle fission	GO:0048285	31126.9	9506863768704124	497	368	37	18117	BRIP1,FANCD2,MRE11,RAD50,RAD51C,RAD51D,TEX15,ATM,CHEK2,FANCM,APC,ABRAXAS1,BRCA2,BCL2L11,C11ORF65,CCNE1,CDC27,CDK1,CDKN1B,DRD3,EHMT2,ERCC4,HSPA1A,IGF1,IL1B,INSR,MLH1,MLH3,NUMA1,PPARGC1A,PRC1,RAD51,RAD51B,SMC2,TGFB1,XRCC3,MUS81
GO:BP	replicative senescence	GO:0090399	353813	9451226484205788	17	368	9	18117	ATM,CHEK2,ATR,TP53,CDKN1A,CDKN2A,ERCC1,TERT,WRN
GO:BP	meiotic cell cycle process	GO:1903046	3.69018e+06	9432952236040418	195	368	23	18117	BRIP1,FANCD2,MRE11,MSH6,RAD50,RAD51C,RAD51D,TEX15,ATM,FANCM,BRCA2,BCL2L11,CCNE1,EHMT2,ERCC1,ERCC4,HUS1,MLH1,MLH3,RAD51,RAD51B,SMC2,MUS81
GO:BP	homologous recombination	GO:0035825	3.69018e+06	9432952236040418	60	368	14	18117	BRIP1,FANCD2,MRE11,RAD50,RAD51C,RAD51D,ATM,FANCM,ERCC4,MLH1,MLH3,RAD51,RAD51B,MUS81
GO:BP	cellular response to oxidative stress	GO:0034599	4.07435e+06	9389941847434076	316	368	29	18117	FANCC,FANCD2,JAK2,HIF1A,TP53,APEX1,CDK1,CFLAR,CTNNB1,CYP1B1,GPX1,GSTP1,HSPA1A,IL6,MAPK3,MDM2,MGMT,MMP2,MMP3,MMP9,MTR,NOS3,NQO1,PARP1,PPARGC1A,PPARGC1B,SOD2,TLR6,TXNRD2
GO:BP	response to oxygen levels	GO:0070482	46827.2	932950167367968	408	368	33	18117	BRIP1,NF1,POLG,PTEN,ATM,HIF1A,TP53,CDKN1A,CDKN1B,CFLAR,CYP1A1,DNMT3B,ERCC2,FAS,ICAM1,ITGA2,ITPR1,ITPR2,LTA,MDM2,MDM4,MMP2,MTHFR,MYC,PPARA,PPARG,PPARGC1A,SLC6A4,SOD2,TERT,TGFB1,TGFBR2,XRCC1
GO:BP	regulation of signal transduction by p53 class mediator	GO:1901796	496041	9304482262835982	180	368	22	18117	BRIP1,MRE11,NBN,RAD50,RBBP8,STK11,ATM,BLM,BARD1,CHEK2,ATR,TP53,BRCA1,CDKN2A,EHMT1,EHMT2,EXO1,HUS1,MDM2,MDM4,TOPBP1,WRN
GO:BP	regulation of cell cycle phase transition	GO:1901987	992294	9003359519967855	493	368	36	18117	MEN1,MRE11,NBN,PTEN,RAD51C,RINT1,ATM,BLM,CHEK2,APC,ABRAXAS1,TP53,BRCA1,AKAP9,APEX1,BABAM1,CDC27,CDK1,CDKN1A,CDKN1B,CDKN2A,CYP1A1,ERCC2,HMMR,HUS1,MDM2,MDM4,PCNT,PIDD1,RAD51B,STXBP4,TERT,TGFB1,TOPBP1,XPC,XRCC3
GO:BP	G2 DNA damage checkpoint	GO:0031572	1.64769e+07	8783125218386473	35	368	11	18117	MRE11,NBN,RINT1,ATM,BLM,ABRAXAS1,BRCA1,BABAM1,CDK1,CDKN1A,TOPBP1
GO:BP	nucleotide-excision repair	GO:0006289	232450	863367013073973	110	368	17	18117	BRIP1,FANCC,TP53,BRCA2,BIVM-ERCC5,COPS2,ERCC1,ERCC2,ERCC4,ERCC5,GTF2H4,HUS1,OGG1,PARP1,XPA,XPC,XRCC1
GO:BP	double-strand break repair via nonhomologous end joining	GO:0006303	4.12721e+07	8384343635277272	99	368	16	18117	MRE11,NBN,RAD50,ATM,BARD1,ABRAXAS1,BRCA1,BABAM1,DCLRE1B,ERCC1,ERCC4,MLH1,WRAP53,XRCC1,XRCC5,XRCC6
GO:BP	extrinsic apoptotic signaling pathway	GO:0097191	5.03891e+06	8297663608474537	223	368	23	18117	JAK2,PTEN,BRCA1,BCL2L11,CASP8,CFLAR,FAS,FASLG,GPX1,GSTP1,HSPA1A,ICAM1,IFNG,IGF1,IL19,IL1B,NOS3,PIDD1,SIAH2,STRADB,TCF7L2,TERT,TGFBR1
GO:BP	cellular response to gamma radiation	GO:0071480	606065	8217480931145493	30	368	10	18117	ATM,CHEK2,ATR,TP53,CDKN1A,MDM2,RAD51,WRN,XRCC5,XRCC6
GO:BP	positive regulation of cell cycle	GO:0045787	6.26006e+06	8203421499323111	403	368	31	18117	EIF4E,RAD51C,ATM,CHEK2,TP53,BRCA1,BRCA2,APEX1,BCL2L11,CDC27,CDK1,CDKN1A,CDKN1B,CDKN2A,CYP1A1,DRD3,FGFR2,IGF1,IL1B,INSR,MDM2,MDM4,NUMA1,PIDD1,RAD51B,SLC6A4,STXBP4,TBX3,TERT,TGFB1,XRCC3
GO:BP	vascular associated smooth muscle cell proliferation	GO:1990874	6.83652e+06	8165164960475133	88	368	15	18117	JAK2,PTEN,CDKN1A,CDKN1B,DNMT1,GSTP1,IGF1,MDM2,MIR499A,MMP2,MMP9,NQO2,PPARG,SOD2,TERT
GO:BP	regulation of vascular associated smooth muscle cell proliferation	GO:1904705	6.83652e+06	8165164960475133	88	368	15	18117	JAK2,PTEN,CDKN1A,CDKN1B,DNMT1,GSTP1,IGF1,MDM2,MIR499A,MMP2,MMP9,NQO2,PPARG,SOD2,TERT
GO:BP	positive regulation of smooth muscle cell proliferation	GO:0048661	7.24339e+06	8140058420843724	103	368	16	18117	JAK2,ALOX12,DNMT1,FGFR2,FOXP1,IGF1,IL6,ITGA2,MDM2,MIR499A,MMP2,MMP9,NQO2,PPARGC1A,TERT,TGFBR2
GO:BP	signal transduction in response to DNA damage	GO:0042770	7.31764e+06	8135628950166003	135	368	18	18117	NBN,PPM1D,RINT1,ATM,CHEK2,ATR,ABRAXAS1,TP53,BRCA1,BRCA2,BABAM1,CDK1,CDKN1A,CDKN1B,CDKN2A,MDM2,MDM4,PIDD1
GO:BP	regulation of response to DNA damage stimulus	GO:2001020	7.47809e+06	8126209568670003	228	368	23	18117	RINT1,TEX15,ATM,CHEK2,ATR,ABRAXAS1,TP53,BRCA1,AXIN2,BABAM1,CDKN2A,ERCC1,ERCC4,MDM2,MGMT,MYC,OGG1,PARP1,RAD51,WRAP53,XRCC1,ZNF365,ANKLE1
GO:BP	cellular response to UV	GO:0034644	9.24583e+06	8034053883847438	90	368	15	18117	STK11,ATR,TP53,CDKN1A,ERCC1,ERCC4,MDM2,MMP1,MMP2,MMP3,MMP9,MYC,PARP1,XPA,XPC
GO:BP	steroid metabolic process	GO:0008202	1.09811e+07	7959353014052498	342	368	28	18117	CYP2C19,AGTR1,COMT,CYP17A1,CYP19A1,CYP1A1,CYP1A2,CYP1B1,CYP2D6,CYP3A4,CYP3A5,DKK3,ESR1,HSD11B1,HSD17B1,IFNG,LEPR,PON1,POR,PPARGC1A,SRD5A2,SULT1A1,SULT1E1,UGT1A3,UGT1A4,UGT1A7,UGT1A8,VDR
GO:BP	response to hypoxia	GO:0001666	1.20997e+08	7917223651513525	367	368	29	18117	BRIP1,NF1,PTEN,ATM,HIF1A,TP53,CDKN1B,CFLAR,CYP1A1,DNMT3B,ERCC2,ICAM1,ITGA2,ITPR1,ITPR2,LTA,MDM2,MDM4,MMP2,MTHFR,MYC,PPARA,PPARGC1A,SLC6A4,SOD2,TERT,TGFB1,TGFBR2,XRCC1
GO:BP	mammary gland development	GO:0030879	1.28507e+08	7.89107e+16	140	368	18	18117	JAK2,HIF1A,BRCA2,BCL2L11,ERBB4,ESR1,FGFR2,GATA3,GPX1,IRS2,ITGA2,MGMT,NCOA1,PGR,TBX3,TGFB1,TGFBR2,VDR
GO:BP	negative regulation of apoptotic signaling pathway	GO:2001234	1.42133e+08	7847303783510771	236	368	23	18117	HIF1A,BRCA1,CASP8,CFLAR,CTNNB1,FAS,FASLG,GPX1,GSTP1,HSPA1A,ICAM1,IGF1,IL19,IL1B,MDM2,MMP9,NOS3,SIAH2,SOD2,STRADB,TCF7L2,TERT,TGFBR1
GO:BP	regulation of extrinsic apoptotic signaling pathway	GO:2001236	1.48728e+08	7827608693046873	159	368	19	18117	PTEN,BRCA1,CASP8,CFLAR,FAS,FASLG,GPX1,GSTP1,HSPA1A,ICAM1,IGF1,IL19,IL1B,NOS3,SIAH2,STRADB,TCF7L2,TERT,TGFBR1
GO:BP	meiotic nuclear division	GO:0140013	1.72617e+08	7762915235386183	179	368	20	18117	BRIP1,FANCD2,MRE11,RAD50,RAD51C,RAD51D,TEX15,ATM,FANCM,BRCA2,BCL2L11,CCNE1,EHMT2,ERCC4,MLH1,MLH3,RAD51,RAD51B,SMC2,MUS81
GO:BP	glucuronate metabolic process	GO:0019585	1.95257e+08	7709394160447848	25	368	9	18117	AKR1A1,UGT1A10,UGT1A3,UGT1A4,UGT1A5,UGT1A6,UGT1A7,UGT1A8,UGT1A9
GO:BP	DNA double-strand break processing	GO:0000729	1.95257e+08	7709394160447848	25	368	9	18117	BRIP1,MRE11,NBN,RAD50,RBBP8,ATM,BLM,BARD1,BRCA1
GO:BP	uronic acid metabolic process	GO:0006063	1.95257e+08	7709394160447848	25	368	9	18117	AKR1A1,UGT1A10,UGT1A3,UGT1A4,UGT1A5,UGT1A6,UGT1A7,UGT1A8,UGT1A9
GO:BP	cell cycle arrest	GO:0007050	2.03928e+07	7690522875730831	241	368	23	18117	MCPH1,MSH2,NBN,STK11,ATM,BARD1,CHEK2,APC,TP53,BRCA1,CDK1,CDKN1A,CDKN1B,CDKN2A,IFNG,MDM2,MDM4,MYC,PIDD1,STRADB,TCF7L2,TGFB1,TGFBR1
GO:BP	regulation of mitotic cell cycle phase transition	GO:1901990	2.10951e+08	7675819235500835	451	368	32	18117	MRE11,NBN,PTEN,RAD51C,RINT1,ATM,BLM,CHEK2,APC,TP53,BRCA1,AKAP9,APEX1,CDC27,CDK1,CDKN1A,CDKN1B,CDKN2A,CYP1A1,ERCC2,HMMR,HUS1,MDM2,MDM4,PCNT,PIDD1,RAD51B,TERT,TGFB1,TOPBP1,XPC,XRCC3
GO:BP	mismatch repair	GO:0006298	2.12166e+08	7673324808363553	34	368	10	18117	MSH2,MSH6,MUTYH,PMS2,AXIN2,ERCC1,EXO1,MLH1,MLH3,XPC
GO:BP	negative regulation of mitotic cell cycle	GO:0045930	2.57522e+07	7589184867799996	333	368	27	18117	FANCD2,MCPH1,MRE11,MSH2,NBN,PTEN,RINT1,ATM,BLM,CHEK2,APC,TP53,BRCA1,CDK1,CDKN1A,CDKN1B,CDKN2A,CTNNB1,DCLRE1B,HUS1,MDM2,MDM4,PIDD1,TOPBP1,XPC,XRCC3,MUS81
GO:BP	chromosome organization involved in meiotic cell cycle	GO:0070192	2.59314e+07	7586174058318331	69	368	13	18117	BRIP1,FANCD2,MRE11,RAD50,RAD51C,TEX15,ATM,CCNE1,EHMT2,MLH1,MLH3,RAD51,SMC2
GO:BP	mammary gland epithelium development	GO:0061180	2.59314e+07	7586174058318331	69	368	13	18117	JAK2,HIF1A,BRCA2,ERBB4,ESR1,FGFR2,GATA3,GPX1,MGMT,PGR,TBX3,TGFB1,VDR
GO:BP	response to decreased oxygen levels	GO:0036293	2.78759e+07	755477062387231	382	368	29	18117	BRIP1,NF1,PTEN,ATM,HIF1A,TP53,CDKN1B,CFLAR,CYP1A1,DNMT3B,ERCC2,ICAM1,ITGA2,ITPR1,ITPR2,LTA,MDM2,MDM4,MMP2,MTHFR,MYC,PPARA,PPARGC1A,SLC6A4,SOD2,TERT,TGFB1,TGFBR2,XRCC1
GO:BP	cellular response to peptide	GO:1901653	3.03501e+07	7517839900941068	408	368	30	18117	BRIP1,JAK2,MEN1,PTEN,APC,TP53,ADCY3,ADCY9,AGTR1,APEX1,BAIAP2L1,BCL2L11,CFLAR,GH1,GSTP1,ICAM1,IGF1,IL1B,INSR,IRS2,MDM2,PARP1,PIP4K2A,POR,PPARG,SHC1,STXBP4,TGFB1,TLR6,PIK3R3
GO:BP	positive regulation of chromosome organization	GO:2001252	3.48313e+07	7458030430163624	168	368	19	18117	MRE11,NBN,RAD50,ATM,ATR,TP53,BRCA1,CTNNB1,DNMT1,DNMT3B,ERCC1,FOXP3,GATA3,IL1B,MAPK3,NUMA1,PPARGC1A,TGFB1,XRCC5
GO:BP	negative regulation of telomere capping	GO:1904354	4.11123e+08	7386028693858959	8	368	6	18117	NBN,RAD50,ATM,ERCC1,ERCC4,XRCC1
GO:BP	mitotic G2/M transition checkpoint	GO:0044818	5.08059e+08	7294085653997122	37	368	10	18117	MRE11,NBN,RINT1,ATM,BLM,BRCA1,CDK1,CDKN1A,HUS1,TOPBP1
GO:BP	cellular glucuronidation	GO:0052695	6.01486e+07	7220774578748197	20	368	8	18117	UGT1A10,UGT1A3,UGT1A4,UGT1A5,UGT1A6,UGT1A7,UGT1A8,UGT1A9
GO:BP	response to steroid hormone	GO:0048545	6.65908e+07	7176586060719703	349	368	27	18117	EIF4E,JAK2,BRCA1,BCL2L11,CDKN1A,CFLAR,DNMT3B,ESR1,ESR2,ESRRG,FOXP1,GSTP1,ICAM1,IL1RN,IL6,MDM2,NCOA1,PARP1,PGR,PPARA,PPARGC1B,SLIT3,SST,SSTR2,TGFB1,TGFBR2,ZMIZ1
GO:BP	olefinic compound metabolic process	GO:0120254	6.74515e+07	7171008556892169	121	368	16	18117	CYP2C19,ALOX12,CYP17A1,CYP1A1,CYP1A2,CYP1B1,CYP2D6,DKK3,EPHX1,GPX1,GSTP1,HSD17B1,MAPK3,PPARGC1A,PTGS1,SRD5A2
GO:BP	signal transduction involved in DNA damage checkpoint	GO:0072422	7.05891e+07	7151262502395497	75	368	13	18117	RINT1,ATM,CHEK2,ABRAXAS1,TP53,BRCA1,BABAM1,CDK1,CDKN1A,CDKN1B,MDM2,MDM4,PIDD1
GO:BP	signal transduction involved in DNA integrity checkpoint	GO:0072401	7.05891e+07	7151262502395497	75	368	13	18117	RINT1,ATM,CHEK2,ABRAXAS1,TP53,BRCA1,BABAM1,CDK1,CDKN1A,CDKN1B,MDM2,MDM4,PIDD1
GO:BP	DNA alkylation	GO:0006305	8.3063e+07	7080592503824472	76	368	13	18117	PPM1D,TEX15,BRCA1,CYP1A1,DNMT1,DNMT3B,EHMT1,EHMT2,MGMT,MTRR,MYC,PARP1,GATAD2A
GO:BP	DNA methylation	GO:0006306	8.3063e+07	7080592503824472	76	368	13	18117	PPM1D,TEX15,BRCA1,CYP1A1,DNMT1,DNMT3B,EHMT1,EHMT2,MGMT,MTRR,MYC,PARP1,GATAD2A
GO:BP	reproductive structure development	GO:0048608	9.10427e+06	7040755017047771	429	368	30	18117	BRIP1,HOXB13,MEN1,MSH2,PTEN,STK11,ATM,HIF1A,BRCA2,BCL2L11,CASP8,CDKN1B,CTNNB1,CYP19A1,ERCC1,ESR1,FGFR2,GATA3,ICAM1,MAPK3,NCOA1,PGR,PPARG,SLIT3,SRD5A2,TBX3,TGFBR1,VDR,ZFPM2,ADAM29
GO:BP	positive regulation of protein-containing complex assembly	GO:0031334	9.85525e+07	7006332516221872	263	368	23	18117	ATM,ATR,TP53,AKAP9,BAIAP2L1,BCL2L11,CDKN1B,CTNNA2,ERCC1,ERCC2,ERCC4,ERCC5,ESR1,GTF2H4,HSPA1A,ICAM1,IFNG,MMP1,MMP3,NUMA1,PARP1,TLR6,XPA
GO:BP	positive regulation of cell cycle process	GO:0090068	1.02381e+07	698978055059954	309	368	25	18117	RAD51C,ATM,CHEK2,TP53,BRCA1,APEX1,CDC27,CDK1,CDKN1A,CDKN1B,CDKN2A,CYP1A1,DRD3,IGF1,IL1B,INSR,MDM2,MDM4,NUMA1,PIDD1,RAD51B,STXBP4,TERT,TGFB1,XRCC3
GO:BP	transcription initiation from RNA polymerase II promoter	GO:0006367	1.03385e+09	698554413694563	200	368	20	18117	NOTCH3,PPM1D,PTEN,TP53,CDK1,CDKN1A,ERCC1,ERCC2,ESR1,ESR2,ESRRG,GTF2H4,HNF4G,NR2F6,PGR,PPARA,PPARG,PPARGC1A,SUB1,VDR
GO:BP	reproductive system development	GO:0061458	1.05239e+09	6.97783e+16	432	368	30	18117	BRIP1,HOXB13,MEN1,MSH2,PTEN,STK11,ATM,HIF1A,BRCA2,BCL2L11,CASP8,CDKN1B,CTNNB1,CYP19A1,ERCC1,ESR1,FGFR2,GATA3,ICAM1,MAPK3,NCOA1,PGR,PPARG,SLIT3,SRD5A2,TBX3,TGFBR1,VDR,ZFPM2,ADAM29
GO:BP	signal transduction involved in cell cycle checkpoint	GO:0072395	1.13023e+09	6946832393260558	78	368	13	18117	RINT1,ATM,CHEK2,ABRAXAS1,TP53,BRCA1,BABAM1,CDK1,CDKN1A,CDKN1B,MDM2,MDM4,PIDD1
GO:BP	meiotic chromosome segregation	GO:0045132	1.14526e+09	6941097408754764	93	368	14	18117	BRIP1,FANCD2,MRE11,RAD51C,TEX15,ATM,FANCM,CCNE1,EHMT2,ERCC4,MLH1,MLH3,SMC2,MUS81
GO:BP	DNA damage response, signal transduction by p53 class mediator	GO:0030330	1.31417e+09	6881347135088144	110	368	15	18117	NBN,PPM1D,ATM,CHEK2,ATR,TP53,BRCA1,BRCA2,CDK1,CDKN1A,CDKN1B,CDKN2A,MDM2,MDM4,PIDD1
GO:BP	regulation of reactive oxygen species metabolic process	GO:2000377	1.31607e+09	6880722411089514	203	368	20	18117	JAK2,HIF1A,TP53,BRCA1,AGTR1,CDKN1A,CFLAR,CYP1B1,GSTP1,ICAM1,IFNG,IL1B,INSR,MMP3,NQO2,PPARA,SHC1,SOD2,TGFBR2,TLR6
GO:BP	regulation of apoptotic signaling pathway	GO:2001233	1.47043e+09	6832555297941778	363	368	27	18117	PTEN,HIF1A,TP53,BRCA1,BCL2L11,CASP8,CFLAR,CTNNB1,FAS,FASLG,GPX1,GSTP1,HSPA1A,ICAM1,IGF1,IL19,IL1B,MDM2,MMP9,NOS3,PARP1,SIAH2,SOD2,STRADB,TCF7L2,TERT,TGFBR1
GO:BP	formation of extrachromosomal circular DNA	GO:0001325	1.52438e+09	6816906294861507	15	368	7	18117	NBN,BLM,ERCC1,EXO1,WRN,XRCC3,XRCC5
GO:BP	t-circle formation	GO:0090656	1.52438e+09	6816906294861507	15	368	7	18117	NBN,BLM,ERCC1,EXO1,WRN,XRCC3,XRCC5
GO:BP	telomere maintenance via telomere trimming	GO:0090737	1.52438e+09	6816906294861507	15	368	7	18117	NBN,BLM,ERCC1,EXO1,WRN,XRCC3,XRCC5
GO:BP	in utero embryonic development	GO:0001701	1.61714e+09	6791252553318798	365	368	27	18117	MSH2,NBN,PALB2,RBBP8,HIF1A,TP53,BRCA2,XRCC2,ADCY9,BCL2L11,CASP8,COPS2,CTNNB1,ELL,ERCC2,FGFR2,GATA3,IGF1,LMX1B,NCOA1,OTUD7B,RAD51B,TBX3,TGFBR1,TGFBR2,ZFPM2,ZMIZ1
GO:BP	intrinsic apoptotic signaling pathway	GO:0097193	1.67274e+09	6776572449911529	294	368	24	18117	JAK2,MSH2,MSH6,NBN,STK11,ATM,CHEK2,HIF1A,TP53,BRCA1,BRCA2,BCL2L11,CDKN1A,CYP1B1,GPX1,HSPA1A,IL19,ITPR1,MDM2,MLH1,MMP9,PARP1,PHLDA3,SOD2
GO:BP	telomere maintenance via telomere lengthening	GO:0010833	2.00355e+08	6698199112658078	82	368	13	18117	MRE11,RAD50,ATM,ATR,CTNNB1,DCLRE1B,ERCC4,MAPK3,PARP1,RAD51,TERT,WRAP53,XRCC5
GO:BP	regulation of telomere maintenance	GO:0032204	2.00355e+08	6698199112658078	82	368	13	18117	MRE11,NBN,RAD50,ATM,ATR,CTNNB1,ERCC1,ERCC4,MAPK3,MYC,PARP1,XRCC1,XRCC5
GO:BP	negative regulation of cell cycle process	GO:0010948	2.33909e+08	6630953962576044	372	368	27	18117	MEN1,MRE11,NBN,PTEN,RBBP8,RINT1,ATM,BLM,CHEK2,APC,ABRAXAS1,TP53,BRCA1,BABAM1,CDK1,CDKN1A,CDKN1B,CDKN2A,EHMT1,EHMT2,HUS1,MDM2,MDM4,PIDD1,RAD51,TOPBP1,XRCC3
GO:BP	mitotic G2 DNA damage checkpoint	GO:0007095	2.88125e+08	65404196377824	24	368	8	18117	MRE11,NBN,RINT1,ATM,BLM,CDK1,CDKN1A,TOPBP1
GO:BP	cell aging	GO:0007569	2.90031e+08	653755500411909	117	368	15	18117	PTEN,ATM,CHEK2,ATR,TP53,BRCA2,CDK1,CDKN1A,CDKN2A,ERCC1,ICAM1,TBX3,TERT,WRN,ZMIZ1
GO:BP	negative regulation of cell cycle phase transition	GO:1901988	3.15053e+08	6.50162e+16	281	368	23	18117	MEN1,MRE11,NBN,PTEN,RINT1,ATM,BLM,CHEK2,APC,ABRAXAS1,TP53,BRCA1,BABAM1,CDK1,CDKN1A,CDKN1B,CDKN2A,HUS1,MDM2,MDM4,PIDD1,TOPBP1,XRCC3
GO:BP	response to reactive oxygen species	GO:0000302	3.36192e+09	6473412812178727	237	368	21	18117	FANCC,HIF1A,APEX1,CDK1,CFLAR,CYP1B1,GPX1,GSTP1,IL6,MAPK3,MDM2,MMP2,MMP3,MMP9,MTR,NOS3,NQO1,PPARGC1A,PPARGC1B,SOD2,TXNRD2
GO:BP	DNA conformation change	GO:0071103	3.57112e+09	6447195865302947	355	368	26	18117	BRIP1,MCPH1,MRE11,NBN,RAD50,RECQL,BLM,FANCM,TP53,CDK1,CDKN2A,DNMT1,ERCC2,GTF2H4,MCM8,PARP1,RAD51,SMC2,SUB1,TSPYL6,WRN,XPA,XPC,XRCC5,XRCC6,HELQ
GO:BP	nucleic acid phosphodiester bond hydrolysis	GO:0090305	3.66074e+08	643643162616991	307	368	24	18117	MRE11,PMS2,POLG,RAD50,RBBP8,FANCM,APEX1,BIVM-ERCC5,CDKN2A,DCLRE1B,ERCC1,ERCC2,ERCC4,ERCC5,EXO1,GTF2H4,IL6,OGG1,PARP1,WRN,XPA,XPC,MUS81,ANKLE1
GO:BP	flavone metabolic process	GO:0051552	3.73714e+08	6427461011300519	6	368	5	18117	PPARGC1A,UGT1A10,UGT1A7,UGT1A8,UGT1A9
GO:BP	intracellular receptor signaling pathway	GO:0030522	3.75479e+09	6425414799661445	284	368	23	18117	JAK2,BRCA1,AHR,AHRR,CASP8,ESR1,ESR2,ESRRG,FOXP1,HNF4G,HSPA1A,NCOA1,NR2F6,PARP1,PDCD6-AHRR,PGR,PPARA,PPARG,PPARGC1B,TAB2,TBX1,VDR,ZMIZ1
GO:BP	regulation of DNA recombination	GO:0000018	3.98162e+08	6399940589653468	103	368	14	18117	MRE11,MSH2,MSH6,RAD50,TEX15,BLM,ERCC2,FOXP3,MLH1,PARP1,RAD51,TNFSF4,WRAP53,ZNF365
GO:BP	DNA-templated transcription, initiation	GO:0006352	3.98162e+08	6399940589653468	262	368	22	18117	NOTCH3,PPM1D,PTEN,TP53,CDK1,CDKN1A,CTNNB1,ERCC1,ERCC2,ESR1,ESR2,ESRRG,GTF2H4,HNF4G,MAPK3,NR2F6,PGR,PPARA,PPARG,PPARGC1A,SUB1,VDR
GO:BP	intra-S DNA damage checkpoint	GO:0031573	4.08053e+08	6389283799747773	17	368	7	18117	FANCD2,MRE11,MSH2,CHEK2,HUS1,XPC,MUS81
GO:BP	cell cycle G1/S phase transition	GO:0044843	4.08053e+08	6389283799747773	309	368	24	18117	EIF4E,MEN1,PTEN,RBBP8,ATM,CHEK2,APC,TP53,APEX1,CCNE1,CDK1,CDKN1A,CDKN1B,CDKN2A,CYP1A1,MCM8,MDM2,MDM4,MYC,ORC2,PIDD1,PPP3CA,STXBP4,TERT
GO:BP	chromosome segregation	GO:0007059	4.28688e+08	6367858776936065	334	368	25	18117	BRIP1,FANCD2,MRE11,RAD51C,TEX15,ATM,FANCM,APC,ABRAXAS1,BRCA1,AXIN2,CCNE1,CDC27,CTNNB1,EHMT2,ERCC2,ERCC4,MLH1,MLH3,NUMA1,PMF1,PRC1,SMC2,XRCC3,MUS81
GO:BP	mesenchyme development	GO:0060485	5.75772e+08	6239749383368952	291	368	23	18117	PTEN,HIF1A,ACTA2,AXIN2,CTNNB1,ERBB4,FGFR2,FRZB,GATA3,IL1B,IL6,MAPK3,MDM2,MDM4,MYC,NOS3,SEMA4G,TBX1,TCF7L2,TGFB1,TGFBR1,TGFBR2,ZFPM2
GO:BP	cellular response to peptide hormone stimulus	GO:0071375	5.98598e+08	6.22286e+16	340	368	25	18117	BRIP1,JAK2,MEN1,PTEN,APC,ADCY3,ADCY9,AGTR1,APEX1,BAIAP2L1,CFLAR,GH1,GSTP1,IL1B,INSR,IRS2,MDM2,PARP1,PIP4K2A,POR,PPARG,SHC1,STXBP4,TGFB1,PIK3R3
GO:BP	regulation of binding	GO:0051098	5.99483e+08	6222222782952278	365	368	26	18117	JAK2,MEN1,ACE,AMFR,CDKN1A,CTNNB1,CYP2D6,EBF2,ERCC2,ERCC4,GATA3,IFNG,IGF1,ITGA2,MAPK3,MMP9,PARP1,PEX14,PON1,PPARA,PPARG,PPP3CA,TCF7L2,TERT,TGFB1,TGFBR1
GO:BP	nuclear chromosome segregation	GO:0098813	7.54735e+08	6122205692567409	272	368	22	18117	BRIP1,FANCD2,MRE11,RAD51C,TEX15,ATM,FANCM,APC,ABRAXAS1,AXIN2,CCNE1,CDC27,CTNNB1,EHMT2,ERCC4,MLH1,MLH3,NUMA1,PRC1,SMC2,XRCC3,MUS81
GO:BP	regeneration	GO:0031099	8.05651e+06	6093852921327995	206	368	19	18117	JAK2,PTEN,CDK1,CDKN1A,CDKN1B,CFLAR,ERBB4,GPX1,GSTP1,IGF1,IL6,LGR6,MTR,NREP,PPARG,PPP3CA,TEC,TGFB1,TGFBR2
GO:BP	regulation of epithelial cell proliferation	GO:0050678	1.02651e+16	5988638025091616	401	368	27	18117	MEN1,NF1,PTEN,STK11,HIF1A,ERBB2,BRCA2,AGTR1,CDKN1B,CFLAR,CTNNB1,FGFR2,GATA3,GPX1,IGF1,ITGB3,MCC,MIR499A,MYC,PGR,PPARG,STXBP4,TBX1,TCF7L2,TGFB1,TGFBR1,VDR
GO:BP	cellular response to steroid hormone stimulus	GO:0071383	1.0846e+16	5964731411477904	210	368	19	18117	EIF4E,JAK2,BRCA1,BCL2L11,CFLAR,DNMT3B,ESR1,ESR2,ESRRG,FOXP1,GSTP1,ICAM1,PARP1,PGR,PPARA,PPARGC1B,SSTR2,TGFB1,ZMIZ1
GO:BP	regulation of DNA-binding transcription factor activity	GO:0051090	1.11889e+16	5.95121e+16	456	368	29	18117	FANCD2,JAK2,MEN1,PTEN,ARHGEF5,CDKN2A,CFLAR,CTNNB1,CYP1B1,ESR1,ESR2,FOXP3,HSPA1A,ICAM1,IL1B,IL6,MAPK3,PEX14,PIDD1,PPARG,PPARGC1A,PPARGC1B,PPP3CA,TAB2,TCF7L2,TGFB1,TLR6,TLR9,TNFSF4
GO:BP	epithelial cell proliferation	GO:0050673	1.33856e+16	5873361252685591	460	368	29	18117	MEN1,NF1,PTEN,STK11,HIF1A,ERBB2,BRCA2,AGTR1,CDKN1B,CFLAR,CTNNB1,ESR1,FGFR2,GATA3,GPX1,IGF1,IL6,ITGB3,MCC,MIR499A,MYC,PGR,PPARG,STXBP4,TBX1,TCF7L2,TGFB1,TGFBR1,VDR
GO:BP	cell cycle G2/M phase transition	GO:0044839	1.48006e+16	5829720156847687	283	368	22	18117	MRE11,NBN,PPM1D,RAD51C,RINT1,ATM,BLM,CHEK2,ABRAXAS1,TP53,BRCA1,ABCB1,AKAP9,BABAM1,CDK1,CDKN1A,CDKN2A,HMMR,HUS1,PCNT,RAD51B,TOPBP1
GO:BP	G1/S transition of mitotic cell cycle	GO:0000082	1.48006e+16	5829720156847687	283	368	22	18117	EIF4E,PTEN,RBBP8,ATM,CHEK2,APC,TP53,APEX1,CCNE1,CDK1,CDKN1A,CDKN1B,CDKN2A,CYP1A1,MCM8,MDM2,MDM4,MYC,ORC2,PIDD1,PPP3CA,TERT
GO:BP	response to vitamin	GO:0033273	1.6029e+16	5795093064988254	98	368	13	18117	BRIP1,CYP1A1,DNMT3B,GSTP1,ITGA2,MDM2,MGMT,MTHFR,OGG1,PPARG,SOD2,TGFB1,VDR
GO:BP	positive regulation of binding	GO:0051099	1.73519e+16	5760652604449437	174	368	17	18117	JAK2,MEN1,ACE,AMFR,CTNNB1,EBF2,ERCC2,GATA3,IFNG,IGF1,ITGA2,MMP9,PARP1,PON1,PPARG,TCF7L2,TERT
GO:BP	regulation of cysteine-type endopeptidase activity involved in apoptotic process	GO:0043281	1.76918e+16	5752228820987375	217	368	19	18117	JAK2,ALOX12,BCL2L11,CASP10,CASP8,CDKN2A,CFLAR,FAS,FASLG,GPX1,MDM2,MGMT,MMP9,MYC,PIDD1,POR,PPARG,RPS6KA3,SIAH2
GO:BP	UV protection	GO:0009650	1.76918e+16	5752228820987375	13	368	6	18117	ERCC1,ERCC2,ERCC4,ERCC5,GPX1,XPA
GO:BP	regulation of cysteine-type endopeptidase activity	GO:2000116	1.83718e+16	5735847939576398	240	368	20	18117	JAK2,ALOX12,ASPH,BCL2L11,CASP10,CASP8,CDKN2A,CFLAR,FAS,FASLG,GPX1,MDM2,MGMT,MMP9,MYC,PIDD1,POR,PPARG,RPS6KA3,SIAH2
GO:BP	cellular response to light stimulus	GO:0071482	1985615103794965	5702104932325069	136	368	15	18117	STK11,ATR,TP53,CDKN1A,ERCC1,ERCC4,MDM2,MMP1,MMP2,MMP3,MMP9,MYC,PARP1,XPA,XPC
GO:BP	nucleotide-excision repair, DNA incision, 3'-to lesion	GO:0006295	2.07893e+16	568216076256357	21	368	7	18117	ERCC1,ERCC2,ERCC4,ERCC5,GTF2H4,PARP1,XPA
GO:BP	nucleotide-excision repair, preincision complex stabilization	GO:0006293	2.07893e+16	568216076256357	21	368	7	18117	ERCC1,ERCC2,ERCC4,ERCC5,GTF2H4,PARP1,XPA
GO:BP	response to carbohydrate	GO:0009743	2.21633e+16	5654366536270917	243	368	20	18117	MEN1,POLG,PTEN,HIF1A,CDKN1B,ERCC1,GIPR,GSTP1,ICAM1,IRS2,ITGA2,NQO1,PLA2G6,PPARGC1A,PPP3CA,SOD2,STXBP4,TCF7L2,TGFB1,TGFBR2
GO:BP	regulation of cell cycle G2/M phase transition	GO:1902749	2.63558e+16	5579123986972035	223	368	19	18117	MRE11,NBN,RAD51C,RINT1,ATM,BLM,ABRAXAS1,TP53,BRCA1,AKAP9,BABAM1,CDK1,CDKN1A,CDKN2A,HMMR,HUS1,PCNT,RAD51B,TOPBP1
GO:BP	telomeric 3' overhang formation	GO:0031860	2.78216e+16	5555618543791969	4	368	4	18117	MRE11,NBN,RAD50,DCLRE1B
GO:BP	regulation of fibroblast proliferation	GO:0048145	3082503076321531	5511096481308452	87	368	12	18117	NF1,TP53,CDKN1A,CTNNB1,ESR1,GSTP1,IGF1,LTA,MYC,PPARG,TGFB1,ZMIZ1
GO:BP	positive regulation of DNA binding	GO:0043388	3222074977702157	5491864357764272	57	368	10	18117	JAK2,CTNNB1,ERCC2,GATA3,IFNG,IGF1,ITGA2,MMP9,PARP1,PPARG
GO:BP	positive regulation of cell cycle arrest	GO:0071158	3460740319704855	5.46083e+16	88	368	12	18117	ATM,CHEK2,TP53,BRCA1,CDK1,CDKN1A,CDKN1B,CDKN2A,MDM2,MDM4,PIDD1,TGFB1
GO:BP	fibroblast proliferation	GO:0048144	3460740319704855	5.46083e+16	88	368	12	18117	NF1,TP53,CDKN1A,CTNNB1,ESR1,GSTP1,IGF1,LTA,MYC,PPARG,TGFB1,ZMIZ1
GO:BP	DNA-dependent DNA replication	GO:0006261	3.64231e+16	543862342953802	163	368	16	18117	MRE11,NBN,POLG,RECQL,BLM,CHEK2,FANCM,ATR,BRCA2,CCNE1,MCM8,ORC2,RAD51,TOPBP1,WRN,ZNF365
GO:BP	icosanoid metabolic process	GO:0006690	3705448452206057	5431159223978156	124	368	14	18117	CYP2C19,ALOX12,CYP1A1,CYP1A2,CYP1B1,CYP2D6,EPHX1,GPX1,GSTM1,GSTP1,IL1B,MAPK3,PON1,PTGS1
GO:BP	fatty acid metabolic process	GO:0006631	3957166872100523	5402615635328016	404	368	26	18117	CYP2C19,BRCA1,ALOX12,CYP1A1,CYP1A2,CYP1B1,CYP2D6,CYP3A4,ECHDC1,EPHX1,GPX1,GSTM1,GSTP1,IL1B,IRS2,MAPK3,PON1,POR,PPARA,PPARG,PPARGC1A,PTGS1,UGT1A10,UGT1A4,UGT1A7,UGT1A8
GO:BP	positive regulation of reactive oxygen species metabolic process	GO:2000379	4210646989916973	5375651167213673	107	368	13	18117	JAK2,TP53,AGTR1,CDKN1A,GSTP1,ICAM1,IFNG,IL1B,INSR,NQO2,SOD2,TGFBR2,TLR6
GO:BP	demethylation	GO:0070988	444146380968604	5352473872295914	74	368	11	18117	APEX1,APOBEC3A,CYP1A1,CYP1A2,CYP2D6,CYP3A4,CYP3A5,FTO,GATA3,POR,TET2
GO:BP	negative regulation of growth	GO:0045926	4.55598e+16	5341418167935513	255	368	20	18117	PTEN,STK11,HIF1A,EI24,TP53,CDKN1A,CDKN1B,CDKN2A,ESR2,FRZB,HSPA1A,PPARA,PPARG,SEMA4G,SIPA1,SLC6A4,SLIT3,TGFB1,TGFBR2,TRIM46
GO:BP	response to peptide hormone	GO:0043434	4579364566563483	5.33919e+16	462	368	28	18117	BRIP1,JAK2,MEN1,PTEN,APC,ADCY3,ADCY9,AGTR1,APEX1,BAIAP2L1,CDKN1B,CFLAR,GH1,GSTP1,ICAM1,IL1B,INSR,IRS2,MDM2,PARP1,PIP4K2A,POR,PPARA,PPARG,SHC1,STXBP4,TGFB1,PIK3R3
GO:BP	positive regulation of histone modification	GO:0031058	4850966658415816	5314171710349362	91	368	12	18117	ATM,TP53,BRCA1,CTNNB1,DNMT1,DNMT3B,FOXP3,GATA3,IL1B,MAPK3,PPARGC1A,TGFB1
GO:BP	arachidonic acid metabolic process	GO:0019369	5074496812187912	5294607015981175	60	368	10	18117	CYP2C19,ALOX12,CYP1A1,CYP1A2,CYP1B1,CYP2D6,EPHX1,GPX1,MAPK3,PTGS1
GO:BP	signal transduction involved in mitotic DNA integrity checkpoint	GO:1902403	5892166470350615	5229724991609895	61	368	10	18117	RINT1,ATM,CHEK2,TP53,CDK1,CDKN1A,CDKN1B,MDM2,MDM4,PIDD1
GO:BP	signal transduction involved in mitotic DNA damage checkpoint	GO:1902402	5892166470350615	5229724991609895	61	368	10	18117	RINT1,ATM,CHEK2,TP53,CDK1,CDKN1A,CDKN1B,MDM2,MDM4,PIDD1
GO:BP	cellular response to alcohol	GO:0097306	604423719789613	5218658500700308	93	368	12	18117	CDH1,PTEN,BLM,BRCA1,ADCY3,AHR,CTNNB1,ITPR2,PPARG,RAD51,SOD2,TNFSF4
GO:BP	cellular response to reactive oxygen species	GO:0034614	6114258818421123	521365618140433	170	368	16	18117	FANCC,APEX1,CDK1,CFLAR,CYP1B1,IL6,MAPK3,MDM2,MMP2,MMP3,MMP9,MTR,NOS3,NQO1,PPARGC1B,SOD2
GO:BP	protein modification by small protein removal	GO:0070646	628938956779028	5.20139e+16	310	368	22	18117	PTEN,BARD1,HIF1A,APC,ABRAXAS1,TP53,BRCA1,ATXN7,BABAM1,CDK1,COPS2,DESI1,ESR1,GATA3,MDM2,MDM4,MYC,OTUD7B,SHMT1,SIAH2,TANK,TGFBR1
GO:BP	response to monosaccharide	GO:0034284	6.65105e+16	5177110039786667	215	368	18	18117	MEN1,POLG,PTEN,HIF1A,CDKN1B,GIPR,GSTP1,ICAM1,IRS2,ITGA2,PLA2G6,PPARGC1A,PPP3CA,SOD2,STXBP4,TCF7L2,TGFB1,TGFBR2
GO:BP	negative regulation of mitotic cell cycle phase transition	GO:1901991	6730044815414548	5171982043796463	262	368	20	18117	MRE11,NBN,PTEN,RINT1,ATM,BLM,CHEK2,APC,TP53,BRCA1,CDK1,CDKN1A,CDKN1B,CDKN2A,HUS1,MDM2,MDM4,PIDD1,TOPBP1,XRCC3
GO:BP	long-chain fatty acid metabolic process	GO:0001676	6837514886575471	5165101715115472	112	368	13	18117	CYP2C19,ALOX12,CYP1A1,CYP1A2,CYP1B1,CYP2D6,CYP3A4,EPHX1,GPX1,GSTM1,GSTP1,MAPK3,PTGS1
GO:BP	vitamin metabolic process	GO:0006766	6889673416749514	5161801363965393	131	368	14	18117	AKR1A1,CYP1A1,CYP3A4,GSTO1,GSTO2,IFNG,MTHFR,MTR,MTRR,SHMT1,SLC19A1,UGT1A3,UGT1A4,VDR
GO:BP	regulation of neuron apoptotic process	GO:0043523	7042148619608352	5.15229e+16	216	368	18	18117	JAK2,MSH2,NF1,ATM,HIF1A,TP53,XRCC2,BCL2L11,CTNNB1,FASLG,GATA3,NQO1,NQO2,PARP1,PPARGC1A,SOD2,TERT,TOX3
GO:BP	primary alcohol metabolic process	GO:0034308	7469856255578523	5126687755347882	95	368	12	18117	AKR1A1,ALDH2,CYP1A1,CYP1A2,CYP1B1,CYP2D6,CYP3A4,CYP3A5,DKK3,IGF1,SULT1A1,SULT1E1
GO:BP	cellular detoxification	GO:1990748	7498881373656471	5125003516539163	113	368	13	18117	FANCC,ABCG2,AKR1A1,GPX1,GSTM1,GSTO1,GSTO2,GSTP1,NOS3,NQO1,PTGS1,SOD2,TXNRD2
GO:BP	DNA biosynthetic process	GO:0071897	7722429841268102	5112246028599646	195	368	17	18117	MEN1,MRE11,POLG,RAD50,ATM,ATR,TP53,CDKN1A,CTNNB1,ERCC4,MAPK3,MYC,PPARG,TERT,WRAP53,WRN,XRCC5
GO:BP	signal transduction involved in mitotic cell cycle checkpoint	GO:0072413	7753311754058551	5.11051e+16	63	368	10	18117	RINT1,ATM,CHEK2,TP53,CDK1,CDKN1A,CDKN1B,MDM2,MDM4,PIDD1
GO:BP	positive regulation of vascular associated smooth muscle cell proliferation	GO:1904707	7976253150409948	5098201070834635	49	368	9	18117	JAK2,DNMT1,IGF1,MDM2,MIR499A,MMP2,MMP9,NQO2,TERT
GO:BP	global genome nucleotide-excision repair	GO:0070911	9402547461362618	5026754465706056	26	368	7	18117	ERCC1,ERCC2,ERCC4,GTF2H4,PARP1,XPA,XPC
GO:BP	regulation of telomere capping	GO:1904353	9402547461362618	5026754465706056	26	368	7	18117	NBN,RAD50,ATM,ERCC1,ERCC4,MAPK3,XRCC1
GO:BP	reactive oxygen species biosynthetic process	GO:1903409	9681222098244200	5014069816552863	135	368	14	18117	JAK2,CFLAR,CYP1A1,CYP1A2,CYP1B1,ICAM1,IFNG,IL1B,INSR,NOS3,NQO1,PPARA,SOD2,TLR6
GO:BP	unsaturated fatty acid metabolic process	GO:0033559	994437708331101	5002422415933565	116	368	13	18117	CYP2C19,ALOX12,CYP1A1,CYP1A2,CYP1B1,CYP2D6,EPHX1,GPX1,GSTM1,GSTP1,IL1B,MAPK3,PTGS1
GO:BP	methylation	GO:0032259	1.01128e+16	4.99513e+16	372	368	24	18117	MEN1,PPM1D,TEX15,BRCA1,COMT,CTNNB1,CYP1A1,CYP1A2,DNMT1,DNMT3B,EHMT1,EHMT2,GATA3,GSTO1,LRTOMT,MGMT,MTHFR,MTR,MTRR,MYC,PARP1,PRDM2,TET2,GATAD2A
GO:BP	positive regulation of neuron death	GO:1901216	1.01815e+16	4992187606884121	98	368	12	18117	NF1,ATM,TP53,BCL2L11,CASP8,CTNNB1,FASLG,IFNG,NQO1,NQO2,PARP1,TLR6
GO:BP	positive regulation of DNA-binding transcription factor activity	GO:0051091	1.03513e+16	4985006052567176	270	368	20	18117	JAK2,PTEN,ARHGEF5,CFLAR,CTNNB1,ESR1,ESR2,HSPA1A,ICAM1,IL1B,IL6,PIDD1,PPARG,PPARGC1A,PPARGC1B,PPP3CA,TAB2,TGFB1,TLR6,TLR9
GO:BP	regulation of telomerase activity	GO:0051972	1.11164e+16	4954036378439783	51	368	9	18117	MEN1,TP53,CTNNB1,ERCC4,MAPK3,MYC,PPARG,WRAP53,XRCC5
GO:BP	cellular response to estradiol stimulus	GO:0071392	1.11814e+16	4951502574707527	38	368	8	18117	BCL2L11,CFLAR,ESR1,ESR2,ITGA2,NCOA3,PPARGC1A,SSTR2
GO:BP	regulation of neuron death	GO:1901214	1.18703e+16	4925539728751278	323	368	22	18117	JAK2,MSH2,NF1,ATM,HIF1A,TP53,XRCC2,BCL2L11,CASP8,CTNNB1,FASLG,GATA3,IFNG,NQO1,NQO2,PARP1,PPARA,PPARGC1A,SOD2,TERT,TLR6,TOX3
GO:BP	strand invasion	GO:0042148	1.18703e+16	4925539728751278	5	368	4	18117	RAD51D,XRCC2,RAD51,WRN
GO:BP	positive regulation of telomere maintenance	GO:0032206	1.30589e+16	4884092704494041	52	368	9	18117	MRE11,NBN,RAD50,ATM,ATR,CTNNB1,ERCC1,MAPK3,XRCC5
GO:BP	neuron apoptotic process	GO:0051402	1.3163e+16	4.88064e+16	250	368	19	18117	JAK2,MSH2,NF1,ATM,HIF1A,TP53,XRCC2,BCL2L11,CTNNB1,FAS,FASLG,GATA3,NQO1,NQO2,PARP1,PPARGC1A,SOD2,TERT,TOX3
GO:BP	sex differentiation	GO:0007548	1353398426888507	4868574332650864	275	368	20	18117	BRIP1,MSH2,ATM,BRCA2,BCL2L11,CTNNB1,CYP17A1,CYP19A1,ERCC1,ESR1,GATA3,ICAM1,NCOA1,PGR,SLIT3,SRD5A2,TBX3,TGFBR1,ZFPM2,ADAM29
GO:BP	replication fork processing	GO:0031297	1.35482e+16	4868118206139304	39	368	8	18117	MRE11,BLM,FANCM,ATR,BRCA2,RAD51,WRN,ZNF365
GO:BP	nucleotide-excision repair, DNA incision	GO:0033683	1.35482e+16	4868118206139304	39	368	8	18117	ERCC1,ERCC2,ERCC4,ERCC5,GTF2H4,OGG1,PARP1,XPA
GO:BP	heart morphogenesis	GO:0003007	1.37982e+16	4860178545526706	251	368	19	18117	HIF1A,TP53,AXIN2,CTNNB1,FGFR2,GATA3,INSR,MDM2,MDM4,NOS3,SLIT3,TBX1,TBX3,TGFB1,TGFBR1,TGFBR2,ZFPM2,ZMIZ1,DNAH11
GO:BP	cardiac chamber morphogenesis	GO:0003206	1.40784e+16	4851447898237937	120	368	13	18117	HIF1A,TP53,FGFR2,GATA3,MDM2,SLIT3,TBX1,TBX3,TGFB1,TGFBR1,TGFBR2,ZFPM2,DNAH11
GO:BP	organ growth	GO:0035265	1.40784e+16	4851447898237937	182	368	16	18117	PTEN,AKAP6,BCL2L11,CDK1,EHMT2,ERBB4,ESR1,FGFR2,IGF1,LEPR,POR,PPARA,SLC6A4,TGFBR1,TGFBR2,ZFPM2
GO:BP	cellular response to toxic substance	GO:0097237	1.40784e+16	4851447898237937	120	368	13	18117	FANCC,ABCG2,AKR1A1,GPX1,GSTM1,GSTO1,GSTO2,GSTP1,NOS3,NQO1,PTGS1,SOD2,TXNRD2
GO:BP	negative regulation of gene silencing by miRNA	GO:0060965	1.4288e+16	484502822069506	18	368	6	18117	TP53,ESR1,IL6,PPARG,PPP3CA,TERT
GO:BP	regulation of inflammatory response	GO:0050727	1.47449e+16	4831359174331164	381	368	24	18117	FANCD2,JAK2,MCPH1,ATM,AGTR1,ESR1,FOXP1,FOXP3,GATA3,GPX1,GSTP1,IFNG,IGF1,IL1B,IL1R1,IL6,ITGA2,LTA,MMP3,MMP9,PPARA,PPARG,TLR9,TNFSF4
GO:BP	cardiac septum morphogenesis	GO:0060411	1.50148e+16	4823481773176116	68	368	10	18117	TP53,FGFR2,MDM2,SLIT3,TBX1,TBX3,TGFBR1,TGFBR2,ZFPM2,DNAH11
GO:BP	response to immobilization stress	GO:0035902	1526647621660488	4816261194527594	28	368	7	18117	CYP1A1,CYP1A2,ERCC1,MDM2,PPARG,SOD2,TGFB1
GO:BP	regulation of cell cycle G1/S phase transition	GO:1902806	1.53659e+16	4813441642300704	206	368	17	18117	MEN1,PTEN,ATM,CHEK2,APC,TP53,APEX1,CDK1,CDKN1A,CDKN1B,CDKN2A,CYP1A1,MDM2,MDM4,PIDD1,STXBP4,TERT
GO:BP	response to ethanol	GO:0045471	1.67322e+16	4776446719992072	142	368	14	18117	PTEN,CASP8,CDK1,EHMT2,FGFR2,GATA3,GSTP1,ICAM1,ITPR2,MGMT,NQO1,OGG1,PPARA,SOD2
GO:BP	cardiac septum development	GO:0003279	1823869045071476	4739006347501323	104	368	12	18117	TP53,FGFR2,GATA3,MDM2,MDM4,SLIT3,TBX1,TBX3,TGFBR1,TGFBR2,ZFPM2,DNAH11
GO:BP	negative regulation of extrinsic apoptotic signaling pathway via death domain receptors	GO:1902042	1.9526e+16	4709385941713756	41	368	8	18117	BRCA1,CASP8,CFLAR,FAS,FASLG,GPX1,ICAM1,NOS3
GO:BP	positive regulation of histone acetylation	GO:0035066	1.9526e+16	4709385941713756	29	368	7	18117	BRCA1,FOXP3,GATA3,IL1B,MAPK3,PPARGC1A,TGFB1
GO:BP	negative regulation of posttranscriptional gene silencing	GO:0060149	1981282132761453	470305367692129	19	368	6	18117	TP53,ESR1,IL6,PPARG,PPP3CA,TERT
GO:BP	oxidative demethylation	GO:0070989	1981282132761453	470305367692129	19	368	6	18117	CYP1A2,CYP2D6,CYP3A4,CYP3A5,FTO,TET2
GO:BP	negative regulation of gene silencing by RNA	GO:0060967	1981282132761453	470305367692129	19	368	6	18117	TP53,ESR1,IL6,PPARG,PPP3CA,TERT
GO:BP	response to molecule of bacterial origin	GO:0002237	1981282132761453	470305367692129	361	368	23	18117	JAK2,CASP8,COMT,CYP1A1,CYP1A2,FASLG,FGFR2,FOXP1,FOXP3,GSTP1,ICAM1,IL1B,IL6,LTA,MAPK3,NOS3,PPARGC1A,RPS6KA3,SOD2,TAB2,TLR6,TLR9,TNFSF4
GO:BP	positive regulation of chromatin organization	GO:1905269	1.99271e+16	4700554918983174	105	368	12	18117	ATM,TP53,BRCA1,CTNNB1,DNMT1,DNMT3B,FOXP3,GATA3,IL1B,MAPK3,PPARGC1A,TGFB1
GO:BP	telomere capping	GO:0016233	200614383411691	4697637932669584	55	368	9	18117	MRE11,NBN,RAD50,ATM,DCLRE1B,ERCC1,ERCC4,MAPK3,XRCC1
GO:BP	T cell differentiation	GO:0030217	2.21889e+16	4653865183007092	260	368	19	18117	FANCD2,STK11,TP53,ERBB2,AIRE,CDKN2A,CTLA4,CTNNB1,FOXP1,FOXP3,GATA3,IFNG,IL1B,IL6,LEPR,TGFB1,TGFBR2,TNFSF4,ZMIZ1
GO:BP	neuron death	GO:0070997	2365169597428602	4626137712183441	365	368	23	18117	JAK2,MSH2,NF1,ATM,HIF1A,TP53,XRCC2,BCL2L11,CASP8,CTNNB1,FAS,FASLG,GATA3,IFNG,NQO1,NQO2,PARP1,PPARA,PPARGC1A,SOD2,TERT,TLR6,TOX3
GO:BP	somatic diversification of immune receptors	GO:0002200	2.47632e+16	4606193959155401	72	368	10	18117	MSH2,MSH6,NBN,PMS2,ATM,ERCC1,EXO1,FOXP3,MLH1,TNFSF4
GO:BP	regulation of intracellular transport	GO:0032386	2.58406e+16	4587698041043542	367	368	23	18117	CDH1,JAK2,RINT1,STK11,BARD1,STT3A-AS1,TP53,ERBB2,ASPH,C11ORF65,CASP8,CDK1,CDKN2A,IFNG,IL1B,MAPK3,MDM2,MTCL1,NUMA1,PCNT,TCF7L2,TGFB1,TRIM46
GO:BP	negative regulation of cell growth	GO:0030308	2.70127e+16	4568432673836875	192	368	16	18117	STK11,EI24,TP53,CDKN1A,CDKN1B,CDKN2A,ESR2,FRZB,HSPA1A,PPARA,PPARG,SEMA4G,SIPA1,SLIT3,TGFB1,TRIM46
GO:BP	G2/M transition of mitotic cell cycle	GO:0000086	2.89589e+16	4538218663803755	265	368	19	18117	MRE11,NBN,PPM1D,RAD51C,RINT1,ATM,BLM,CHEK2,BRCA1,ABCB1,AKAP9,CDK1,CDKN1A,CDKN2A,HMMR,HUS1,PCNT,RAD51B,TOPBP1
GO:BP	response to metal ion	GO:0010038	3053119331274688	4515256220954757	371	368	23	18117	CDH1,PTEN,HIF1A,ASPH,CASP8,CDK1,CDKN1B,CYP1A1,CYP1A2,ERCC1,GIPR,HSD17B1,ICAM1,MAPK3,MDM2,MMP9,NQO1,OGG1,PARP1,PPARGC1A,PPP3CA,SOD2,TERT
GO:BP	regulation of histone modification	GO:0031056	3072654782090099	4512486230715064	150	368	14	18117	ATM,TP53,BRCA1,CTNNB1,DNMT1,DNMT3B,EHMT2,FOXP3,GATA3,IL1B,MAPK3,MTHFR,PPARGC1A,TGFB1
GO:BP	DNA damage response, signal transduction by p53 class mediator resulting in cell cycle arrest	GO:0006977	3088455055561338	4510258714308067	58	368	9	18117	ATM,CHEK2,TP53,CDK1,CDKN1A,CDKN1B,MDM2,MDM4,PIDD1
GO:BP	somatic hypermutation of immunoglobulin genes	GO:0016446	3092208014150369	4509731298596206	12	368	5	18117	MSH2,MSH6,PMS2,EXO1,MLH1
GO:BP	protein deubiquitination	GO:0016579	3121281285339295	4505667091582645	292	368	20	18117	PTEN,BARD1,HIF1A,APC,ABRAXAS1,TP53,BRCA1,ATXN7,BABAM1,CDK1,ESR1,GATA3,MDM2,MDM4,MYC,OTUD7B,SHMT1,SIAH2,TANK,TGFBR1
GO:BP	monoterpenoid metabolic process	GO:0016098	3.15487e+16	4501018071880278	6	368	4	18117	CYP2C19,CYP1A2,CYP2D6,CYP3A4
GO:BP	regulation of mitotic recombination	GO:0000019	3.15487e+16	4501018071880278	6	368	4	18117	MRE11,RAD50,ERCC2,MLH1
GO:BP	regulation of organ growth	GO:0046620	3430128300273723	4464689635333668	111	368	12	18117	PTEN,AKAP6,BCL2L11,CDK1,ERBB4,FGFR2,IGF1,PPARA,SLC6A4,TGFBR1,TGFBR2,ZFPM2
GO:BP	mononuclear cell differentiation	GO:1903131	3430128300273723	4464689635333668	430	368	25	18117	FANCD2,MSH2,STK11,ATM,TP53,ERBB2,AIRE,CDKN2A,CTLA4,CTNNB1,FOXP1,FOXP3,GATA3,IFNG,IL1B,IL6,LEPR,MYC,PPARG,TGFB1,TGFBR2,TLR9,TNFSF4,XRCC6,ZMIZ1
GO:BP	positive regulation of response to DNA damage stimulus	GO:2001022	3430128300273723	4464689635333668	111	368	12	18117	ATM,ATR,ABRAXAS1,BRCA1,BABAM1,CDKN2A,MGMT,MYC,PARP1,WRAP53,XRCC1,ANKLE1
GO:BP	intracellular signal transduction involved in G1 DNA damage checkpoint	GO:1902400	3488747342634895	4457330481303583	59	368	9	18117	ATM,CHEK2,TP53,CDK1,CDKN1A,CDKN1B,MDM2,MDM4,PIDD1
GO:BP	regulation of extrinsic apoptotic signaling pathway via death domain receptors	GO:1902041	3488747342634895	4457330481303583	59	368	9	18117	PTEN,BRCA1,CASP8,CFLAR,FAS,FASLG,GPX1,ICAM1,NOS3
GO:BP	signal transduction involved in mitotic G1 DNA damage checkpoint	GO:0072431	3488747342634895	4457330481303583	59	368	9	18117	ATM,CHEK2,TP53,CDK1,CDKN1A,CDKN1B,MDM2,MDM4,PIDD1
GO:BP	response to purine-containing compound	GO:0014074	3490782988692236	4457077149107027	152	368	14	18117	PTEN,AHR,AKAP6,AKAP9,APEX1,ASPH,DNMT3B,HCN1,ITPR2,PDE4D,PPARG,PPARGC1A,PPARGC1B,SLC6A4
GO:BP	cellular response to inorganic substance	GO:0071241	349218999930719	4456902135697875	220	368	17	18117	CDH1,BLM,ASPH,CDKN1B,CFLAR,CYP1A1,CYP1A2,HSD17B1,MAPK3,MMP3,MMP9,MTR,NQO1,OGG1,PARP1,PPARGC1A,RAD51
GO:BP	blastocyst growth	GO:0001832	3.58053e+16	4446052864700394	21	368	6	18117	NBN,PALB2,BRCA2,COPS2,IGF1,RAD51B
GO:BP	cellular response to external stimulus	GO:0071496	3679259921954221	4434239530276228	322	368	21	18117	BRIP1,PPM1D,TP53,CASP8,CDKN1A,COMT,EHMT2,FAS,GSTP1,ICAM1,IL1B,ITGA2,MAPK3,MDM2,NCOA1,PPARA,PPARG,SIPA1,TGFB1,VDR,WRN
GO:BP	gonad development	GO:0008406	3679259921954221	4434239530276228	221	368	17	18117	BRIP1,MSH2,ATM,BRCA2,BCL2L11,CYP19A1,ERCC1,ESR1,GATA3,ICAM1,NCOA1,PGR,SLIT3,SRD5A2,TGFBR1,ZFPM2,ADAM29
GO:BP	lymphocyte differentiation	GO:0030098	3679259921954221	4434239530276228	376	368	23	18117	FANCD2,MSH2,STK11,ATM,TP53,ERBB2,AIRE,CDKN2A,CTLA4,CTNNB1,FOXP1,FOXP3,GATA3,IFNG,IL1B,IL6,LEPR,TGFB1,TGFBR2,TLR9,TNFSF4,XRCC6,ZMIZ1
GO:BP	long-chain fatty acid biosynthetic process	GO:0042759	3679259921954221	4434239530276228	32	368	7	18117	ALOX12,CYP1A1,CYP1A2,CYP2D6,CYP3A4,GSTM1,GSTP1
GO:BP	regulation of DNA biosynthetic process	GO:2000278	3.68767e+16	4433247860153749	112	368	12	18117	MEN1,ATM,ATR,TP53,CDKN1A,CTNNB1,ERCC4,MAPK3,MYC,PPARG,WRAP53,XRCC5
GO:BP	regulation of muscle cell apoptotic process	GO:0010660	3.99885e+16	4398065121117461	94	368	11	18117	JAK2,PTEN,TP53,ALOX12,CDKN2A,CFLAR,DNMT1,IFNG,IGF1,PPARG,SOD2
GO:BP	negative regulation of cell cycle G2/M phase transition	GO:1902750	4.02819e+16	4394889694794462	113	368	12	18117	MRE11,NBN,RINT1,ATM,BLM,ABRAXAS1,BRCA1,BABAM1,CDK1,CDKN1A,HUS1,TOPBP1
GO:BP	negative regulation of cell cycle G1/S phase transition	GO:1902807	4340922776640066	4.36242e+16	134	368	13	18117	MEN1,PTEN,ATM,CHEK2,APC,TP53,CDK1,CDKN1A,CDKN1B,CDKN2A,MDM2,MDM4,PIDD1
GO:BP	detoxification	GO:0098754	4340922776640066	4.36242e+16	134	368	13	18117	FANCC,ABCG2,AKR1A1,GPX1,GSTM1,GSTO1,GSTO2,GSTP1,NOS3,NQO1,PTGS1,SOD2,TXNRD2
GO:BP	drug metabolic process	GO:0017144	4.41972e+16	4354604920807552	46	368	8	18117	CYP2C19,CYP1A1,CYP1A2,CYP2D6,CYP3A4,CYP3A5,UGT1A7,UGT1A8
GO:BP	somatic diversification of immunoglobulins	GO:0016445	4493455051168383	4347419598276707	61	368	9	18117	MSH2,MSH6,NBN,PMS2,ERCC1,EXO1,FOXP3,MLH1,TNFSF4
GO:BP	retinoic acid metabolic process	GO:0042573	4493455051168383	4347419598276707	33	368	7	18117	CYP1A1,CYP3A4,CYP3A5,UGT1A3,UGT1A7,UGT1A8,UGT1A9
GO:BP	telomere maintenance in response to DNA damage	GO:0043247	4.63467e+16	4333980806143652	13	368	5	18117	APEX1,DCLRE1B,ERCC1,ERCC4,XRCC1
GO:BP	somatic diversification of immune receptors via somatic mutation	GO:0002566	4.63467e+16	4333980806143652	13	368	5	18117	MSH2,MSH6,PMS2,EXO1,MLH1
GO:BP	vitamin D metabolic process	GO:0042359	4.65804e+16	4331796526961849	22	368	6	18117	CYP1A1,CYP3A4,IFNG,UGT1A3,UGT1A4,VDR
GO:BP	response to hyperoxia	GO:0055093	4.65804e+16	4331796526961849	22	368	6	18117	POLG,CDKN1A,CYP1A1,DNMT3B,FAS,PPARG
GO:BP	regulation of cell cycle arrest	GO:0071156	4.72937e+16	4.3252e+16	115	368	12	18117	ATM,CHEK2,TP53,BRCA1,CDK1,CDKN1A,CDKN1B,CDKN2A,MDM2,MDM4,PIDD1,TGFB1
GO:BP	regulation of cardiac muscle tissue growth	GO:0055021	4739358529550931	4324280435948028	78	368	10	18117	PTEN,AKAP6,CDK1,ERBB4,FGFR2,IGF1,PPARA,TGFBR1,TGFBR2,ZFPM2
GO:BP	regulation of leukocyte proliferation	GO:0070663	4.89905e+16	4309887918010423	251	368	18	18117	ATM,ERBB2,AHR,CDKN1A,CDKN2A,CTLA4,CTNNB1,FOXP3,GSTP1,IGF1,IL1B,IL6,IRS2,MAPK3,TGFB1,TGFBR2,TLR9,TNFSF4
GO:BP	homologous chromosome segregation	GO:0045143	5.06111e+16	4295753922090461	62	368	9	18117	BRIP1,FANCD2,MRE11,TEX15,ATM,CCNE1,EHMT2,MLH1,MLH3
[truncated: 1,630 more rows]
